# Supplementary material for: Maternal Plasma Proteins Associated with Birth Weight: A Longitudinal, Large Scale Proteomic Study
Source: J Proteome Res. 2025 May 5;24(7):3247–60. doi: 10.1021/acs.jproteome.4c00940 (PMC12235715; doi:10.1021/acs.jproteome.4c00940)
Supplement: Supplementary file 2 [file pr4c00940_si_002.xlsx]

## Sheet: Sheet1
Supplementary table S1. Results from differential abundance tests between large for gestational age (LGA) and adequate for gestational age (AGA) samples.
AptName	SomaId	TargetFullName	EntrezGeneSymbol	logFC, Visit 1	p-value, Visit 1	q-value, Visit 1	logFC, Visit 2	p-value, Visit 2	q-value, Visit 2	logFC, Visit 3	p-value, Visit 3	q-value, Visit 3
A1BG.16561.9	SL005720	Alpha-1B-glycoprotein	A1BG	0.028109	0.826675	0.996484	0.0653077	0.611024	0.998891	0.124541	0.332493	0.93162
A1CF.12423.38	SL019697	APOBEC1 complementation factor	A1CF	0.138732	0.254553	0.909713	0.117344	0.334973	0.998891	0.122395	0.314634	0.929578
A2M.3708.62	SL000252	Alpha-2-macroglobulin	A2M	0.410409	0.0124277	0.195138	0.405474	0.0135057	0.217089	0.274116	0.0935963	0.619228
A2ML1.15482.12	SL012348	Alpha-2-macroglobulin-like protein 1	A2ML1	0.0445923	0.836145	0.996484	0.0300259	0.889237	0.998891	0.0232575	0.914094	0.990467
A4GALT.8759.29	SL002622	Lactosylceramide 4-alpha-galactosyltransferase	A4GALT	0.0365456	0.787899	0.996484	0.0166449	0.902468	0.998891	-0.00711908	0.958199	0.999757
A4GNT.10835.25	SL018593	Alpha-1,4-N-acetylglucosaminyltransferase	A4GNT	-0.0144757	0.961594	0.996484	0.00903957	0.976011	0.998891	-0.0708609	0.813661	0.985006
AARS.12340.17	SL011196	Alanine--tRNA ligase, cytoplasmic	AARS	0.649801	0.0601032	0.488205	0.623725	0.0710425	0.545283	0.718126	0.037919	0.39977
AASDHPPT.17320.19	SL013281	L-aminoadipate-semialdehyde dehydrogenase-phosphopantetheinyl transferase	AASDHPPT	-0.289823	0.390678	0.980728	-0.00296484	0.992987	0.998891	-0.178564	0.596693	0.977984
ABCC6.8935.22	SL013730	Multidrug resistance-associated protein 6	ABCC6	0.0680082	0.576224	0.996484	0.0585066	0.630608	0.998891	0.0342224	0.778458	0.985006
ABHD10.17370.186	SL009448	Mycophenolic acid acyl-glucuronide esterase, mitochondrial	ABHD10	0.253273	0.219521	0.878533	0.25842	0.210331	0.88793	0.305699	0.138687	0.743598
ABHD12.7825.7	SL018266	Monoacylglycerol lipase ABHD12	ABHD12	0.185868	0.256464	0.909713	0.108004	0.509194	0.998891	0.140086	0.392077	0.96668
ABHD14A.5715.4	SL017100	Protein ABHD14A	ABHD14A	0.084436	0.75443	0.996484	0.140105	0.603812	0.998891	0.0502248	0.852383	0.985006
ABHD14B.19325.21	SL008281	Protein ABHD14B	ABHD14B	0.379362	0.144293	0.755471	0.319039	0.219156	0.907022	0.194353	0.453601	0.977984
ABL1.3341.33	SL006892	Tyrosine-protein kinase ABL1	ABL1	0.117154	0.490871	0.996484	0.126129	0.45831	0.998891	0.125598	0.460204	0.977984
ABL2.3342.76	SL010488	Abelson tyrosine-protein kinase 2	ABL2	0.223352	0.347025	0.962399	0.134363	0.571325	0.998891	-5.49972e-06	0.999982	0.999982
ABL2.5261.13	SL010488	Abelson tyrosine-protein kinase 2	ABL2	0.32424	0.169374	0.799578	0.277741	0.23885	0.930789	0.215312	0.360855	0.948906
ABO.9253.52	SL017264	Histo-blood group ABO system transferase	ABO	0.63582	0.423228	0.993561	0.731495	0.356996	0.998891	0.639315	0.420687	0.977984
ACAA1.17782.23	SL020988	3-ketoacyl-CoA thiolase, peroxisomal	ACAA1	0.2822	0.326582	0.953227	0.512985	0.0753258	0.552003	0.266251	0.354603	0.945721
ACAD8.11406.82	SL019452	Isobutyryl-CoA dehydrogenase, mitochondrial	ACAD8	0.452218	0.00246269	0.0716063	0.45127	0.00251375	0.0882714	0.35548	0.0168314	0.260459
ACADL.17857.6	SL020990	Long-chain specific acyl-CoA dehydrogenase, mitochondrial	ACADL	0.0551766	0.707452	0.996484	0.00137519	0.992536	0.998891	0.0242552	0.868949	0.985006
ACADM.17333.20	SL008026	Medium-chain specific acyl-CoA dehydrogenase, mitochondrial	ACADM	-0.0626936	0.751641	0.996484	0.000347601	0.9986	0.999822	-0.0370215	0.85174	0.985006
ACADS.17393.13	SL005672	Short-chain specific acyl-CoA dehydrogenase, mitochondrial	ACADS	-0.0132316	0.945992	0.996484	0.0812206	0.677606	0.998891	0.149149	0.445437	0.977984
ACADSB.17403.14	SL006190	Short/branched chain specific acyl-CoA dehydrogenase, mitochondrial	ACADSB	0.20337	0.0583886	0.483322	0.376409	0.000526689	0.0343476	0.337477	0.00182619	0.0764821
ACADVL.19262.219	SL008117	Very long-chain specific acyl-CoA dehydrogenase, mitochondrial	ACADVL	0.257104	0.466355	0.996484	0.450534	0.202407	0.873089	0.362309	0.304973	0.926669
ACAN.3280.49	SL004661	Aggrecan core protein	ACAN	-0.108159	0.45512	0.996484	-0.143487	0.322003	0.998891	-0.164178	0.257322	0.901069
ACAP2.12343.14	SL011226	Arf-GAP with coiled-coil, ANK repeat and PH domain-containing protein 2	ACAP2	0.0152256	0.941477	0.996484	0.0448756	0.828703	0.998891	0.0145865	0.94393	0.996529
ACAT2.17341.89	SL010906	Acetyl-CoA acetyltransferase, cytosolic	ACAT2	-0.471851	0.322943	0.94867	0.345669	0.468754	0.998891	-0.0599235	0.899988	0.988616
ACBD6.10075.75	SL019254	Acyl-CoA-binding domain-containing protein 6	ACBD6	0.067609	0.777557	0.996484	0.248237	0.300208	0.99674	0.055376	0.817007	0.985006
ACBD6.19341.36	SL019254	Acyl-CoA-binding domain-containing protein 6	ACBD6	-0.00937268	0.955686	0.996484	0.181126	0.283576	0.985352	0.0391291	0.816562	0.985006
ACBD7.13563.259	SL020184	Acyl-CoA-binding domain-containing protein 7	ACBD7	0.0538109	0.681228	0.996484	0.079574	0.543644	0.998891	0.0889384	0.497325	0.977984
ACE.10714.7	SL000269	Angiotensin-converting enzyme	ACE	0.0915878	0.54529	0.996484	0.157133	0.299838	0.99674	0.152235	0.315118	0.929578
ACE2.2805.6	SL004415	Angiotensin-converting enzyme 2	ACE2	0.176789	0.30961	0.945289	0.191016	0.272389	0.971536	0.112455	0.517766	0.977984
ACHE.15553.22	SL007155	Acetylcholinesterase	ACHE	0.0816397	0.472877	0.996484	0.103668	0.362226	0.998891	0.0741336	0.514477	0.977984
ACLY.12700.9	SL007279	ATP-citrate synthase	ACLY	0.0387258	0.786007	0.996484	0.0591443	0.678436	0.998891	0.0285787	0.841193	0.985006
ACOT13.17675.17	SL019552	Acyl-coenzyme A thioesterase 13	ACOT13	-0.0250107	0.95851	0.996484	0.225059	0.639778	0.998891	0.270202	0.574242	0.977984
ACOT8.17400.71	SL019729	Acyl-coenzyme A thioesterase 8	ACOT8	-0.146863	0.581137	0.996484	-0.094331	0.722998	0.998891	0.0785997	0.767721	0.985006
ACP1.3858.5	SL008063	Low molecular weight phosphotyrosine protein phosphatase	ACP1	-0.743426	0.158476	0.787972	-0.135126	0.797233	0.998891	-0.576718	0.273494	0.913449
ACP5.3232.28	SL004118	Tartrate-resistant acid phosphatase type 5	ACP5	0.318389	0.0322251	0.347772	0.351524	0.0181967	0.261728	0.309875	0.0370728	0.394492
ACPL2.6079.59	SL017266	2-phosphoxylose phosphatase 1	ACPL2	0.096814	0.509067	0.996484	0.0656274	0.654354	0.998891	0.112452	0.4432	0.977984
ACPP.19317.114	SL000549	Prostatic acid phosphatase	ACPP	0.381646	0.00470769	0.10755	0.459652	0.000700657	0.0405102	0.320353	0.017345	0.264816
ACRV1.10507.166	SL009308	Acrosomal protein SP-10	ACRV1	0.592884	0.0250967	0.299939	0.404581	0.125142	0.703536	0.444973	0.0918672	0.61507
ACRV1.15301.24	SL009308	Acrosomal protein SP-10	ACRV1	0.0612838	0.670502	0.996484	0.0612954	0.670444	0.998891	0.0338721	0.81406	0.985006
ACSF2.17466.72	SL008274	Acyl-CoA synthetase family member 2, mitochondrial	ACSF2	0.922394	9.71799e-06	0.0017411	0.857445	3.70697e-05	0.00626753	0.759082	0.000244388	0.0237368
ACTN1.9843.5	SL008029	Alpha-actinin-1	ACTN1	0.112211	0.801801	0.996484	0.139674	0.754706	0.998891	0.299152	0.503564	0.977984
ACTN2.9844.138	SL008091	Alpha-actinin-2	ACTN2	-0.441839	0.260777	0.911844	0.0617589	0.874908	0.998891	0.227241	0.562568	0.977984
ACVR1B.2806.49	SL004128	Activin receptor type-1B	ACVR1B	-0.0419934	0.786839	0.996484	0.000744665	0.996174	0.999458	-0.0317336	0.838074	0.985006
ACVR2A.19208.8	SL004129	Activin receptor type-2A	ACVR2A	0.243272	0.230088	0.888641	0.314994	0.120638	0.69044	0.291575	0.150628	0.764209
ACVR2B.9412.52	SL004130	Activin receptor type-2B	ACVR2B	0.149526	0.314611	0.945289	0.18228	0.220525	0.907649	0.21933	0.140769	0.747219
ACVRL1.16318.12	SL004851	Serine/threonine-protein kinase receptor R3	ACVRL1	-0.13201	0.321788	0.947716	-0.148225	0.266077	0.967207	-0.209104	0.117215	0.694017
ACY1.3343.1	SL005574	Aminoacylase-1	ACY1	0.0920431	0.701469	0.996484	0.39362	0.102207	0.633075	0.190014	0.429002	0.977984
ACYP2.12812.25	SL009425	Acylphosphatase-2	ACYP2	-0.109469	0.499195	0.996484	0.0685115	0.672245	0.998891	0.0122472	0.939702	0.995492
ADAM10.8405.108	SL004641	Disintegrin and metalloproteinase domain-containing protein 10	ADAM10	0.188859	0.140406	0.750787	0.272483	0.0339239	0.362403	0.263165	0.0404426	0.413948
ADAM10.8654.13	SL004641	Disintegrin and metalloproteinase domain-containing protein 10	ADAM10	0.151636	0.331942	0.961391	0.139767	0.371096	0.998891	0.177385	0.256593	0.901038
ADAM12.4420.7	SL009988	Disintegrin and metalloproteinase domain-containing protein 12	ADAM12	-0.855506	0.217388	0.87698	0.403923	0.55973	0.998891	-1.60646	0.021142	0.292752
ADAM15.9956.7	SL017116	Disintegrin and metalloproteinase domain-containing protein 15	ADAM15	0.0592985	0.715719	0.996484	0.0402209	0.804876	0.998891	0.0778281	0.632699	0.977984
ADAM17.8882.1	SL003707	Disintegrin and metalloproteinase domain-containing protein 17	ADAM17	-0.201089	0.503044	0.996484	-0.264174	0.379157	0.998891	-0.0559013	0.852234	0.985006
ADAM17.8959.61	SL003707	Disintegrin and metalloproteinase domain-containing protein 17	ADAM17	-0.109757	0.641847	0.996484	-0.156639	0.506943	0.998891	-0.0792824	0.736857	0.985006
ADAM19.8948.13	SL018610	Disintegrin and metalloproteinase domain-containing protein 19	ADAM19	0.489069	0.0177683	0.246541	0.442052	0.0319344	0.350031	0.320918	0.118395	0.696484
ADAM22.7933.75	SL018350	Disintegrin and metalloproteinase domain-containing protein 22	ADAM22	-0.0288521	0.832304	0.996484	-0.0823449	0.545779	0.998891	-0.0799871	0.557328	0.977984
ADAM23.7049.2	SL015911	Disintegrin and metalloproteinase domain-containing protein 23	ADAM23	-0.172429	0.143897	0.75526	-0.171416	0.146254	0.759554	-0.185318	0.116408	0.691928
ADAM29.13549.15	SL020150	Disintegrin and metalloproteinase domain-containing protein 29	ADAM29	0.252664	0.207592	0.867611	0.174902	0.382527	0.998891	0.150873	0.451174	0.977984
ADAM30.8520.8	SL018586	Disintegrin and metalloproteinase domain-containing protein 30	ADAM30	0.0975124	0.477312	0.996484	0.119524	0.383878	0.998891	0.133048	0.332503	0.93162
ADAM32.7827.20	SL018276	Disintegrin and metalloproteinase domain-containing protein 32	ADAM32	0.00350543	0.982945	0.997626	0.0446394	0.785471	0.998891	-0.00675792	0.967128	0.999757
ADAM7.10753.31	SL018585	Disintegrin and metalloproteinase domain-containing protein 7	ADAM7	0.112594	0.735738	0.996484	0.20747	0.53415	0.998891	0.145739	0.662246	0.979106
ADAM9.3795.6	SL004642	Disintegrin and metalloproteinase domain-containing protein 9	ADAM9	-0.340955	0.0642583	0.510494	-0.324019	0.0785465	0.557647	-0.263463	0.152072	0.766234
ADAMDEC1.9115.78	SL008406	ADAM DEC1	ADAMDEC1	0.147891	0.46971	0.996484	0.0706525	0.729682	0.998891	0.0607305	0.766441	0.985006
ADAMTS1.3174.2	SL008421	A disintegrin and metalloproteinase with thrombospondin motifs 1	ADAMTS1	0.0947773	0.656556	0.996484	0.0928961	0.662945	0.998891	-0.00526749	0.980278	0.999757
ADAMTS13.3175.51	SL006610	A disintegrin and metalloproteinase with thrombospondin motifs 13	ADAMTS13	-0.0457057	0.704393	0.996484	-0.105428	0.38186	0.998891	-0.18468	0.126298	0.713151
ADAMTS15.4533.76	SL012740	A disintegrin and metalloproteinase with thrombospondin motifs 15	ADAMTS15	0.198691	0.220335	0.879075	0.0920967	0.569403	0.998891	0.134237	0.407172	0.976054
ADAMTS3.8845.2	SL012361	A disintegrin and metalloproteinase with thrombospondin motifs 3	ADAMTS3	0.116902	0.485592	0.996484	-0.00559738	0.973348	0.998891	0.127424	0.447242	0.977984
ADAMTS4.2809.25	SL004625	A disintegrin and metalloproteinase with thrombospondin motifs 4	ADAMTS4	-0.0396009	0.760587	0.996484	-0.0036079	0.97785	0.998891	-0.00314621	0.980684	0.999757
ADAMTS5.3168.8	SL004626	A disintegrin and metalloproteinase with thrombospondin motifs 5	ADAMTS5	0.109547	0.471459	0.996484	0.149188	0.327013	0.998891	0.0934898	0.53878	0.977984
ADAMTS6.6441.62	SL012868	A disintegrin and metalloproteinase with thrombospondin motifs 6	ADAMTS6	0.299961	0.0996548	0.640006	0.366302	0.0447062	0.415407	0.31654	0.0824092	0.584159
ADAMTSL2.6379.62	SL012648	ADAMTS-like protein 2	ADAMTSL2	0.0480148	0.699226	0.996484	-0.0035205	0.977396	0.998891	0.132518	0.286851	0.917024
ADCK4.9794.17	SL019122	AarF domain-containing protein kinase 4	ADCK4	0.0540703	0.77367	0.996484	0.0910313	0.628338	0.998891	0.0371707	0.843275	0.985006
ADCYAP1.8285.64	SL018448	Pituitary adenylate cyclase-activating polypeptide	ADCYAP1	0.188362	0.124624	0.711968	0.192415	0.116765	0.684254	0.173807	0.156307	0.771082
ADCYAP1.8446.4	SL011508	Pituitary adenylate cyclase-activating polypeptide 27	ADCYAP1	-0.0218943	0.918401	0.996484	0.0204284	0.923847	0.998891	-0.0828819	0.698196	0.981093
ADGRF1.11243.90	SL019357	Adhesion G-protein coupled receptor F1	ADGRF1	0.0778782	0.530735	0.996484	0.107672	0.386311	0.998891	0.218012	0.0802666	0.577035
ADGRF5.6409.57	SL017439	Adhesion G protein-coupled receptor F5	ADGRF5	-0.0792292	0.659772	0.996484	0.00144399	0.993597	0.998891	0.0433005	0.809838	0.985006
ADGRG5.4551.72	SL014094	Adhesion G-protein coupled receptor G5	ADGRG5	0.02097	0.915187	0.996484	0.0969087	0.622704	0.998891	0.0217593	0.912008	0.989602
ADH1A.17396.23	SL008013	Alcohol dehydrogenase 1A	ADH1A	0.0220254	0.936874	0.996484	0.0307222	0.912036	0.998891	0.0587604	0.832667	0.985006
ADH1B.9834.62	SL007996	Alcohol dehydrogenase 1B	ADH1B	0.183515	0.209774	0.870563	0.270106	0.0655004	0.520922	0.192868	0.187558	0.816987
ADH1C.15525.294	SL014682	Alcohol dehydrogenase 1C	ADH1C	-0.0879258	0.845119	0.996484	0.0176471	0.968723	0.998891	-0.121277	0.787594	0.985006
ADH4.8325.37	SL018474	Alcohol dehydrogenase 4	ADH4	0.0549617	0.881547	0.996484	0.255242	0.489184	0.998891	0.145351	0.69358	0.981093
ADH5.11369.23	SL008855	Alcohol dehydrogenase class-3	ADH5	-0.324285	0.224918	0.881726	-0.0623811	0.815099	0.998891	-0.196476	0.461667	0.977984
ADH6.18206.18	SL020944	Alcohol dehydrogenase 6	ADH6	-0.219365	0.40237	0.98489	-0.0413988	0.874326	0.998891	-0.106695	0.683593	0.979363
ADH7.11377.19	SL019442	Alcohol dehydrogenase class 4 mu/sigma chain	ADH7	-0.0265109	0.880908	0.996484	-0.0126779	0.942883	0.998891	-0.0361235	0.838247	0.985006
ADI1.12457.10	SL019711	1,2-dihydroxy-3-keto-5-methylthiopentene dioxygenase	ADI1	0.2198	0.202498	0.855136	0.0949261	0.581423	0.998891	0.26324	0.127253	0.715404
ADIPOQ.3554.24	SL004258	Adiponectin	ADIPOQ	0.0938188	0.625253	0.996484	0.0044285	0.981601	0.998891	-0.0462489	0.809692	0.985006
ADK.19207.119	SL006494	Adenosine kinase	ADK	-0.13673	0.703962	0.996484	0.218642	0.543555	0.998891	-0.0955181	0.790646	0.985006
ADM.14115.34	SL002782	Adrenomedullin	ADM	-0.104919	0.365506	0.967265	-0.0161097	0.889385	0.998891	0.16726	0.14976	0.763007
ADM.7922.5	SL002782	Adrenomedullin	ADM	0.475675	0.0196419	0.263375	0.500647	0.0141337	0.22096	0.468454	0.0215525	0.292772
ADM2.8100.15	SL012633	ADM2	ADM2	0.24077	0.0664222	0.51639	0.292662	0.0259611	0.317094	0.150716	0.249357	0.889308
ADPGK.6221.1	SL012808	ADP-dependent glucokinase	ADPGK	0.0301878	0.828539	0.996484	0.149715	0.283433	0.985352	0.159184	0.254173	0.898917
ADPRH.18395.5	SL021343	[Protein ADP-ribosylarginine] hydrolase	ADPRH	0.26075	0.0890066	0.605403	0.0901729	0.555208	0.998891	0.278987	0.0689605	0.555163
ADPRHL2.17332.3	SL018690	Poly(ADP-ribose) glycohydrolase ARH3	ADPRHL2	-0.453051	0.268493	0.919107	0.0586716	0.885885	0.998891	-0.342065	0.403151	0.975381
ADRBK1.3347.9	SL002792	beta-adrenergic receptor kinase 1	ADRBK1	-0.059893	0.827585	0.996484	-0.00565061	0.983605	0.998891	0.0303786	0.912032	0.989602
ADRM1.9057.19	SL012508	Proteasomal ubiquitin receptor ADRM1	ADRM1	0.0967077	0.438823	0.996484	0.0538755	0.666095	0.998891	0.0724428	0.561833	0.977984
ADSL.5023.23	SL009792	Adenylosuccinate lyase	ADSL	-0.240851	0.591859	0.996484	0.378786	0.399366	0.998891	-0.146672	0.743993	0.985006
ADSS.12644.63	SL019828	Adenylosuccinate synthetase isozyme 2	ADSS	0.684536	0.000103349	0.00975183	0.639495	0.000277413	0.0238942	0.582874	0.000891751	0.0491329
ADSSL1.13998.26	SL020277	Adenylosuccinate synthetase isozyme 1	ADSSL1	-0.0135761	0.936275	0.996484	0.146212	0.389628	0.998891	0.238944	0.160382	0.778166
AES.18396.10	SL021344	Amino-terminal enhancer of split	AES	0.0651679	0.70853	0.996484	0.050797	0.770735	0.998891	0.16623	0.340761	0.938667
AFAP1L1.9889.42	SL019159	Actin filament-associated protein 1-like 1	AFAP1L1	0.325697	0.140287	0.750787	0.34207	0.121518	0.692962	0.243542	0.269578	0.913449
AFM.4763.31	SL004742	Afamin	AFM	-0.0348897	0.7483	0.996484	-0.0665856	0.540416	0.998891	-0.0688921	0.526492	0.977984
AFP.5792.8	SL000011	alpha-Fetoprotein	AFP	0.113985	0.415363	0.991299	0.253912	0.0705256	0.544645	0.176709	0.207221	0.851461
AGA.10435.2	SL008645	N(4)-(beta-N-acetylglucosaminyl)-L-asparaginase	AGA	0.171183	0.128442	0.721556	0.184211	0.101998	0.63285	0.203337	0.071274	0.557272
AGAP2.14291.53	SL019710	Arf-GAP with GTPase, ANK repeat and PH domain-containing protein 2	AGAP2	0.152665	0.452908	0.996484	0.176953	0.384419	0.998891	0.0932884	0.646341	0.977984
AGAP3.13960.15	SL020282	Arf-GAP with GTPase, ANK repeat and PH domain-containing protein 3	AGAP3	0.189436	0.32015	0.946635	0.0568119	0.76534	0.998891	0.209227	0.272328	0.913449
AGER.4125.52	SL003680	Advanced glycosylation end product-specific receptor, soluble	AGER	-0.191663	0.39795	0.98337	-0.206633	0.362201	0.998891	-0.315865	0.164238	0.780171
AGO1.15312.14	SL019555	Protein argonaute-1	AGO1	0.0388333	0.874113	0.996484	0.0898606	0.713937	0.998891	0.0432093	0.860067	0.985006
AGO3.15323.112	SL019972	Protein argonaute-3	AGO3	-0.0912025	0.723448	0.996484	0.118568	0.64553	0.998891	-0.0331105	0.897768	0.988616
AGR2.4959.2	SL004925	Anterior gradient protein 2 homolog	AGR2	0.170565	0.23432	0.891241	0.0898249	0.530585	0.998891	0.154534	0.281098	0.915788
AGRN.15483.377	SL005368	Agrin	AGRN	-0.0249938	0.867481	0.996484	0.0340639	0.820109	0.998891	0.0720293	0.630696	0.977984
AGRP.2813.11	SL006924	Agouti-related protein	AGRP	-0.0723037	0.615969	0.996484	0.116999	0.41724	0.998891	-0.0625552	0.664303	0.979106
AGT.3484.60	SL000271	Angiotensinogen	AGT	-0.182941	0.139768	0.750636	-0.20483	0.0984915	0.622982	-0.180853	0.144321	0.755533
AHCYL1.12652.37	SL019829	Adenosylhomocysteinase 2	AHCYL1	0.12455	0.595238	0.996484	0.0868528	0.710986	0.998891	0.14744	0.529473	0.977984
AHSA1.11633.89	SL013002	Activator of 90 kDa heat shock protein ATPase homolog 1	AHSA1	-0.0776003	0.747998	0.996484	0.141286	0.558696	0.998891	0.076768	0.75061	0.985006
AHSG.3581.53	SL000251	Alpha-2-HS-glycoprotein	AHSG	-0.122963	0.341661	0.962399	-0.00904615	0.944168	0.998891	0.0501866	0.697677	0.981093
AIDA.17347.80	SL011281	Axin interactor, dorsalization-associated protein	AIDA	-0.538532	0.245471	0.90369	-0.0191412	0.967018	0.998891	-0.321079	0.488188	0.977984
AIF1.2849.49	SL004768	Allograft inflammatory factor 1	AIF1	0.0235307	0.904798	0.996484	0.085924	0.662372	0.998891	0.0475117	0.809183	0.985006
AIF1L.18871.24	SL020884	Allograft inflammatory factor 1-like	AIF1L	0.156893	0.282422	0.926027	0.0882714	0.544948	0.998891	0.0296592	0.838761	0.985006
AIFM1.9522.3	SL003708	Apoptosis-inducing factor 1, mitochondrial	AIFM1	0.268331	0.186548	0.830823	0.352872	0.0828639	0.574012	0.245943	0.225869	0.869481
AIMP1.2714.78	SL003334	Endothelial monocyte-activating polypeptide 2	AIMP1	0.0248987	0.842208	0.996484	0.1879	0.134076	0.727771	0.229112	0.0680945	0.554317
AIP.3839.60	SL011629	AH receptor-interacting protein	AIP	-0.0134695	0.960093	0.996484	0.0427324	0.873875	0.998891	-0.0450516	0.867093	0.985006
AK1.5012.67	SL004296	Adenylate kinase isoenzyme 1	AK1	-0.807607	0.143548	0.754948	-0.193272	0.725649	0.998891	-0.626419	0.256067	0.900575
AK2.11368.32	SL008133	Adenylate kinase 2, mitochondrial	AK2	-0.0298808	0.928493	0.996484	0.190685	0.567011	0.998891	0.109858	0.741478	0.985006
AK4.17432.25	SL020885	Adenylate kinase 4, mitochondrial	AK4	-0.0481141	0.808714	0.996484	0.0543348	0.784562	0.998891	0.0814843	0.681857	0.979363
AK5.13613.23	SL005741	Adenylate kinase isoenzyme 5	AK5	0.506952	0.0364487	0.383383	0.331114	0.170522	0.808341	0.399504	0.0985612	0.629847
AKAP7.18399.1	SL021345	A-kinase anchor protein 7 isoforms alpha and beta	AKAP7	0.0610719	0.773426	0.996484	0.0960218	0.650847	0.998891	0.124351	0.557869	0.977984
AKR1A1.4192.10	SL008039	Alcohol dehydrogenase [NADP(+)]	AKR1A1	-0.0598709	0.807726	0.996484	0.214398	0.383905	0.998891	0.023709	0.923221	0.99427
AKR1B1.16606.85	SL003659	Aldose reductase	AKR1B1	0.233071	0.124578	0.711968	0.346294	0.0229651	0.297292	0.209262	0.167671	0.783439
AKR1B10.16081.38	SL005692	Aldo-keto reductase family 1 member B10	AKR1B10	-0.11263	0.764087	0.996484	0.284368	0.448877	0.998891	0.158248	0.673296	0.979363
AKR1C1.12618.50	SL008344	Aldo-keto reductase family 1 member C1	AKR1C1	0.250799	0.109681	0.673881	0.0922207	0.555324	0.998891	0.153743	0.325841	0.930709
AKR1C3.17377.1	SL005693	Aldo-keto reductase family 1 member C3	AKR1C3	-0.135857	0.604866	0.996484	0.133905	0.610061	0.998891	0.0879777	0.737527	0.985006
AKR1C4.18397.5	SL014729	Aldo-keto reductase family 1 member C4	AKR1C4	0.2576	0.400188	0.984643	0.311193	0.309675	0.998891	0.202254	0.50877	0.977984
AKR1D1.18398.1	SL021346	3-oxo-5-beta-steroid 4-dehydrogenase	AKR1D1	0.127337	0.378252	0.974948	0.0855507	0.553658	0.998891	0.0137026	0.924389	0.99427
AKR7A2.4188.1	SL003658	Aflatoxin B1 aldehyde reductase member 2	AKR7A2	-0.415864	0.388994	0.980105	0.0809653	0.866691	0.998891	-0.264958	0.582905	0.977984
AKR7A3.18173.11	SL021347	Aflatoxin B1 aldehyde reductase member 3	AKR7A3	-0.182427	0.600322	0.996484	0.00303207	0.99305	0.998891	-0.21554	0.535945	0.977984
AKT1.15627.83	SL003721	RAC-alpha serine/threonine-protein kinase	AKT1	-0.0747877	0.764238	0.996484	-0.0587057	0.81387	0.998891	-0.0682074	0.784441	0.985006
AKT2.14685.17	SL003722	RAC-beta serine/threonine-protein kinase	AKT2	0.033683	0.780831	0.996484	0.17754	0.143512	0.75284	0.18722	0.12304	0.705031
AKT3.3392.68	SL003767	Protein kinase B gamma	AKT3	-0.0827043	0.705905	0.996484	0.0803096	0.714038	0.998891	0.0366808	0.867063	0.985006
ALAD.15523.9	SL008037	Delta-aminolevulinic acid dehydratase	ALAD	-0.313829	0.525539	0.996484	0.0774096	0.875512	0.998891	-0.197234	0.689823	0.981093
ALB.18380.78	SL000254	Serum albumin	ALB	0.0828519	0.312175	0.945289	0.00394947	0.961526	0.998891	-0.060063	0.463488	0.977984
ALCAM.5451.1	SL003166	CD166 antigen	ALCAM	-0.061815	0.573943	0.996484	-0.0359774	0.743421	0.998891	-0.0368377	0.737511	0.985006
ALDH1A1.11265.8	SL005674	Retinal dehydrogenase 1	ALDH1A1	-0.542853	0.163736	0.795162	0.0908668	0.815257	0.998891	-0.198708	0.60948	0.977984
ALDH1A3.9835.16	SL006487	Aldehyde dehydrogenase family 1 member A3	ALDH1A3	0.0841298	0.732535	0.996484	0.1508	0.540279	0.998891	0.3096	0.20933	0.853627
ALDH2.18381.16	SL004755	Aldehyde dehydrogenase, mitochondrial	ALDH2	-0.00282583	0.989398	0.99951	0.0813413	0.702149	0.998891	0.155642	0.46454	0.977984
ALDH3A1.11480.1	SL006130	Aldehyde dehydrogenase, dimeric NADP-preferring	ALDH3A1	0.0768567	0.545998	0.996484	0.045855	0.7186	0.998891	0.0383456	0.763159	0.985006
ALDH3B1.12940.35	SL010891	Aldehyde dehydrogenase family 3 member B1	ALDH3B1	0.438837	0.0409574	0.400365	0.218105	0.30782	0.998891	0.221138	0.30116	0.926563
ALDH6A1.19136.22	SL007346	Methylmalonate-semialdehyde dehydrogenase [acylating], mitochondrial	ALDH6A1	0.0300451	0.897888	0.996484	0.258562	0.270134	0.968705	0.291149	0.214519	0.864016
ALDOA.5864.10	SL004910	Fructose-bisphosphate aldolase A	ALDOA	-0.055162	0.763933	0.996484	-0.0284574	0.876865	0.998891	0.017471	0.924213	0.99427
ALDOB.18185.118	SL008853	Fructose-bisphosphate aldolase B	ALDOB	0.0673521	0.763549	0.996484	0.255741	0.254059	0.953765	0.201071	0.369569	0.958621
ALDOC.9876.20	SL004727	Fructose-bisphosphate aldolase C	ALDOC	-0.0233755	0.858538	0.996484	0.0380754	0.771586	0.998891	-0.0693715	0.596954	0.977984
ALK.8249.124	SL012869	ALK tyrosine kinase receptor	ALK	0.455706	0.0187971	0.257655	0.421091	0.0297646	0.336325	0.34779	0.0721434	0.558299
ALKBH2.18400.52	SL021348	DNA oxidative demethylase ALKBH2	ALKBH2	-0.0804856	0.738149	0.996484	-0.0928941	0.699624	0.998891	0.0882717	0.713891	0.983558
ALKBH3.18401.18	SL021349	Alpha-ketoglutarate-dependent dioxygenase alkB homolog 3	ALKBH3	0.0731647	0.726989	0.996484	-0.000114499	0.999564	0.999822	0.256544	0.221658	0.869481
ALPI.17441.4	SL002514	Intestinal-type alkaline phosphatase	ALPI	0.0559243	0.751309	0.996484	0.0493685	0.779653	0.998891	0.0475645	0.787507	0.985006
ALPL.16926.44	SL000255	Alkaline phosphatase, tissue-nonspecific isozyme	ALPL	0.468876	0.0968698	0.632423	0.906521	0.00146901	0.0629681	0.930236	0.00110697	0.0567789
ALPP.7813.6	SL000256	Alkaline phosphatase, placental type	ALPP	0.138303	0.315994	0.945289	0.161716	0.241222	0.930789	0.125766	0.361757	0.950186
ALPPL2.6715.63	SL017590	Alkaline phosphatase, placental-like	ALPPL2	0.00492286	0.984973	0.99787	0.0641873	0.806023	0.998891	0.000472702	0.998557	0.999757
AMBP.15453.3	SL003022	Alpha-1-microglobulin	AMBP	0.0174655	0.893507	0.996484	0.0258745	0.842799	0.998891	-0.112284	0.38987	0.96668
AMH.4923.79	SL005201	Muellerian-inhibiting factor	AMH	-0.00323207	0.975078	0.996589	-0.00137715	0.989379	0.998891	0.00141774	0.989066	0.999757
AMICA1.5094.62	SL009202	Junctional adhesion molecule-like	AMICA1	0.0299741	0.829081	0.996484	-0.0397416	0.774714	0.998891	0.0575914	0.678346	0.979363
AMIGO1.9979.13	SL019223	Amphoterin-induced protein 1	AMIGO1	0.227302	0.495972	0.996484	0.426056	0.202541	0.873089	0.235361	0.480841	0.977984
AMIGO2.14134.49	SL015046	Amphoterin-induced protein 2	AMIGO2	0.117769	0.479749	0.996484	-0.0899328	0.589331	0.998891	-0.0803369	0.629634	0.977984
AMMECR1L.18402.1	SL021350	AMMECR1-like protein	AMMECR1L	0.570309	0.00549174	0.120528	0.604278	0.00329606	0.0977048	0.597156	0.00367525	0.122464
AMPD2.18403.25	SL016443	AMP deaminase 2	AMPD2	-0.173913	0.578559	0.996484	-0.0789433	0.800866	0.998891	-0.0601126	0.847689	0.985006
AMY1A.7918.114	SL005114	Alpha-amylase 1	AMY1A	0.1888	0.368516	0.970143	0.272837	0.194246	0.85099	0.371786	0.0774322	0.568292
AMY2A.18917.53	SL005382	Pancreatic alpha-amylase	AMY2A	0.0204926	0.90579	0.996484	0.253574	0.144117	0.754464	0.172058	0.320961	0.930277
AMY2B.15556.49	SL005393	Alpha-amylase 2B	AMY2B	0.052195	0.755166	0.996484	0.219036	0.191544	0.848107	0.232905	0.165033	0.781605
ANAPC10.12345.4	SL019703	Anaphase-promoting complex subunit 10	ANAPC10	0.527444	0.0037252	0.0943466	0.487293	0.00727976	0.15529	0.394323	0.0293802	0.350184
ANAPC7.11690.47	SL019558	Anaphase-promoting complex subunit 7	ANAPC7	0.0662546	0.70299	0.996484	0.0459508	0.791421	0.998891	0.0719137	0.67899	0.979363
ANG.4874.3	SL000003	Angiogenin	ANG	-0.0106803	0.94063	0.996484	-0.0545046	0.703932	0.998891	-0.0727018	0.612279	0.977984
ANGPT1.2811.27	SL001995	Angiopoietin-1	ANGPT1	-0.183259	0.393006	0.98337	-0.049765	0.816421	0.998891	-0.0581855	0.786064	0.985006
ANGPT2.2602.2	SL001996	Angiopoietin-2	ANGPT2	0.310453	0.183121	0.827474	0.363367	0.119507	0.690151	0.536854	0.0218985	0.292772
ANGPT4.2500.2	SL004643	Angiopoietin-4	ANGPT4	-0.144989	0.504396	0.996484	-0.120191	0.579919	0.998891	-0.224148	0.302407	0.926563
ANGPTL1.11142.11	SL012396	Angiopoietin-related protein 1	ANGPTL1	-0.0829667	0.506014	0.996484	-0.0229403	0.854029	0.998891	0.0490605	0.69402	0.981093
ANGPTL1.9092.33	SL012396	Angiopoietin-related protein 1	ANGPTL1	0.00162192	0.991944	0.99951	-0.0141458	0.929832	0.998891	-0.0202572	0.899654	0.988616
ANGPTL3.10391.1	SL006803	Angiopoietin-related protein 3	ANGPTL3	0.0229773	0.886705	0.996484	-0.0500055	0.756531	0.998891	-0.0456842	0.776983	0.985006
ANGPTL4.3796.79	SL007642	Angiopoietin-related protein 4	ANGPTL4	0.191149	0.228743	0.887611	0.267471	0.0927011	0.603718	0.245284	0.122903	0.705031
ANGPTL7.6371.50	SL007014	Angiopoietin-related protein 7	ANGPTL7	0.00128596	0.99303	0.99951	0.145175	0.324645	0.998891	0.169382	0.250681	0.893334
ANK2.7624.19	SL014896	Ankyrin-2	ANK2	-0.0308859	0.880369	0.996484	-0.0382785	0.852036	0.998891	0.0079451	0.969117	0.999757
ANKRD1.15361.37	SL019275	Ankyrin repeat domain-containing protein 1	ANKRD1	0.281546	0.0393282	0.395935	0.215544	0.113866	0.675063	0.280498	0.0400586	0.41223
ANKRD27.12445.50	SL019727	Ankyrin repeat domain-containing protein 27	ANKRD27	0.44576	0.00179725	0.0577777	0.38874	0.00632854	0.142015	0.368758	0.00953442	0.192568
ANKRD46.7851.30	SL018278	Ankyrin repeat domain-containing protein 46	ANKRD46	0.279285	0.092496	0.61822	0.237376	0.152343	0.772879	0.203718	0.219008	0.868776
ANKRD54.18404.22	SL021351	Ankyrin repeat domain-containing protein 54	ANKRD54	-0.0986899	0.648816	0.996484	0.0539577	0.803335	0.998891	0.00492116	0.981878	0.999757
ANP32A.13073.14	SL019559	Acidic leucine-rich nuclear phosphoprotein 32 family member A	ANP32A	0.0266152	0.862985	0.996484	0.12061	0.434516	0.998891	0.146444	0.342854	0.939818
ANP32B.4194.26	SL011769	Acidic leucine-rich nuclear phosphoprotein 32 family member B	ANP32B	-0.231891	0.272391	0.920411	-0.33693	0.111356	0.663631	-0.325289	0.124186	0.707138
ANPEP.15457.14	SL005238	Aminopeptidase N	ANPEP	0.13111	0.350549	0.962399	0.120329	0.391492	0.998891	0.236493	0.0929908	0.619135
ANTXR1.10464.6	SL008696	Anthrax toxin receptor 1	ANTXR1	0.169538	0.239523	0.896984	0.0819567	0.569138	0.998891	0.0833693	0.562504	0.977984
ANTXR2.15559.5	SL011048	Anthrax toxin receptor 2	ANTXR2	-0.038496	0.749914	0.996484	-0.222231	0.0668436	0.527926	-0.200255	0.0983777	0.629847
ANXA1.4960.72	SL004208	Annexin A1	ANXA1	0.384388	0.335128	0.962399	0.118142	0.766816	0.998891	0.125143	0.753436	0.985006
ANXA10.13605.16	SL015314	Annexin A10	ANXA10	0.0192879	0.875283	0.996484	0.163989	0.183004	0.835411	0.146774	0.233144	0.878072
ANXA11.17513.11	SL008121	Annexin A11	ANXA11	0.0400249	0.932546	0.996484	0.276418	0.559008	0.998891	0.219718	0.642268	0.977984
ANXA13.17835.28	SL020982	Annexin A13	ANXA13	0.0844686	0.447079	0.996484	0.0504208	0.649799	0.998891	0.0728118	0.512151	0.977984
ANXA2.13700.10	SL004209	Annexin A2	ANXA2	-0.0139075	0.961197	0.996484	0.541117	0.0594718	0.495417	0.187891	0.511218	0.977984
ANXA2.4961.17	SL004209	Annexin A2	ANXA2	0.28478	0.223648	0.879563	0.319319	0.17262	0.813118	0.106408	0.64882	0.977984
ANXA3.17163.117	SL004210	Annexin A3	ANXA3	0.086365	0.64233	0.996484	0.0937123	0.61431	0.998891	0.051242	0.782847	0.985006
ANXA4.17164.15	SL004211	Annexin A4	ANXA4	0.117218	0.665605	0.996484	0.246065	0.364649	0.998891	0.119172	0.660381	0.978017
ANXA5.14158.17	SL003848	Annexin A5	ANXA5	0.0684104	0.62274	0.996484	0.112506	0.418703	0.998891	0.114308	0.411302	0.977526
ANXA6.5335.73	SL003647	Annexin A6	ANXA6	0.0611065	0.812711	0.996484	0.127735	0.620489	0.998891	0.0616701	0.811016	0.985006
ANXA8.18290.6	SL004909	Annexin A8	ANXA8	0.186603	0.299515	0.934987	0.163734	0.362503	0.998891	0.194401	0.279828	0.915788
ANXA9.13588.11	SL020193	Annexin A9	ANXA9	0.0761811	0.795152	0.996484	0.109341	0.709443	0.998891	0.100619	0.731682	0.985006
AOC1.15486.126	SL008573	Amiloride-sensitive amine oxidase [copper-containing]	AOC1	-0.182537	0.310456	0.945289	-0.145099	0.419888	0.998891	-0.298003	0.0984571	0.629847
AOC2.6434.18	SL002082	Retina-specific copper amine oxidase	AOC2	0.666059	0.00122844	0.0479303	0.588137	0.00420895	0.113023	0.559312	0.00644211	0.157314
AP1G2.12714.38	SL019896	AP-1 complex subunit gamma-like 2	AP1G2	0.0472458	0.83617	0.996484	0.0544078	0.811773	0.998891	0.0798677	0.726679	0.985006
AP1S2.18405.117	SL006495	AP-1 complex subunit sigma-2	AP1S2	0.0381651	0.822158	0.996484	0.0372688	0.826267	0.998891	-0.00483357	0.977288	0.999757
AP2A2.13621.31	SL020199	AP-2 complex subunit alpha-2	AP2A2	-0.165254	0.588094	0.996484	0.310966	0.308573	0.998891	0.0175156	0.954206	0.999757
AP4M1.10076.1	SL019225	AP-4 complex subunit mu-1	AP4M1	0.0758515	0.640844	0.996484	0.0444897	0.784332	0.998891	0.0937315	0.56434	0.977984
APAF1.13583.19	SL003661	Apoptotic protease-activating factor 1	APAF1	0.0519105	0.696269	0.996484	0.140616	0.290895	0.99419	0.0943609	0.478153	0.977984
APBB1.12822.34	SL006959	Amyloid beta A4 precursor protein-binding family B member 1	APBB1	0.437524	0.00772241	0.142724	0.501346	0.00233175	0.0838145	0.38482	0.0188911	0.276778
APBB1.14206.28	SL006959	Amyloid beta A4 precursor protein-binding family B member 1	APBB1	-0.0318041	0.820382	0.996484	0.0149636	0.914922	0.998891	0.0348263	0.80365	0.985006
APBB2.12753.6	SL007583	Amyloid beta A4 precursor protein-binding family B member 2	APBB2	0.080873	0.629286	0.996484	0.0546705	0.744137	0.998891	0.0367663	0.826254	0.985006
APBB3.12784.10	SL007058	Amyloid beta A4 precursor protein-binding family B member 3	APBB3	0.0568775	0.68261	0.996484	0.0564323	0.684959	0.998891	0.0733732	0.597899	0.977984
APBB3.13589.10	SL007058	Amyloid beta A4 precursor protein-binding family B member 3	APBB3	-0.125461	0.589232	0.996484	-0.0652609	0.778758	0.998891	-0.0408459	0.860416	0.985006
APCDD1.6599.5	SL017118	Protein APCDD1	APCDD1	0.209555	0.222538	0.879075	0.108851	0.525779	0.998891	0.125093	0.465991	0.977984
APCS.2474.54	SL000573	Serum amyloid P-component	APCS	0.119036	0.378446	0.974948	0.0494396	0.714291	0.998891	0.0229964	0.864766	0.985006
APEX1.9849.13	SL013026	DNA-(apurinic or apyrimidinic site) lyase	APEX1	0.130299	0.716749	0.996484	0.104716	0.7706	0.998891	0.110726	0.757839	0.985006
APLN.6622.90	SL011868	Apelin	APLN	0.216573	0.160335	0.787972	-0.00136057	0.992946	0.998891	0.0779791	0.612454	0.977984
APLP1.7210.25	SL004470	Amyloid-like protein 1	APLP1	-0.202141	0.270917	0.920189	-0.212363	0.247497	0.943455	-0.245914	0.180764	0.805848
APLP2.10627.87	SL007366	Amyloid-like protein 2	APLP2	0.127679	0.397683	0.98337	0.151406	0.316063	0.998891	0.0981758	0.515327	0.977984
APMAP.10605.22	SL004748	Adipocyte plasma membrane-associated protein	APMAP	0.209017	0.114627	0.688007	0.186109	0.159812	0.785847	0.186875	0.158109	0.773597
APOA1.2750.3	SL000019	Apolipoprotein A-I	APOA1	0.133889	0.359381	0.966073	0.197976	0.175863	0.820036	0.0658123	0.652079	0.977984
APOA1BP.16621.77	SL012584	NAD(P)H-hydrate epimerase	APOA1BP	-0.101379	0.573354	0.996484	0.0100306	0.955551	0.998891	-0.121564	0.499596	0.977984
APOA2.7127.3	SL000274	Apolipoprotein A-II	APOA2	-0.0117903	0.916367	0.996484	0.0281943	0.801738	0.998891	-0.022961	0.837966	0.985006
APOA4.17685.9	SL005129	Apolipoprotein A-IV	APOA4	-0.032841	0.879067	0.996484	-0.390192	0.0717665	0.545283	-0.239102	0.268674	0.913449
APOA5.15363.32	SL004840	Apolipoprotein A-V	APOA5	0.28399	0.234375	0.891241	0.212667	0.372828	0.998891	0.161924	0.497248	0.977984
APOBEC3G.13930.3	SL007678	DNA dC->dU-editing enzyme APOBEC-3G	APOBEC3G	0.674272	0.00857343	0.152718	0.674269	0.00857365	0.169426	0.506484	0.0475019	0.449888
APOC1.15364.101	SL000275	Apolipoprotein C-I	APOC1	0.0763422	0.435261	0.996484	0.0191901	0.844406	0.998891	-0.0861912	0.378482	0.965164
APOC2.6350.43	SL003021	Apolipoprotein C-II	APOC2	-0.0716342	0.49585	0.996484	-0.201969	0.0558	0.478298	-0.267535	0.0115705	0.210436
APOC3.6461.54	SL003020	Apolipoprotein C-III	APOC3	0.15735	0.572356	0.996484	0.30495	0.274392	0.972339	0.204596	0.463005	0.977984
APOD.4712.28	SL005361	Apolipoprotein D	APOD	0.204223	0.341638	0.962399	0.193337	0.367935	0.998891	0.324929	0.130936	0.724474
APOF.12370.30	SL006348	Apolipoprotein F	APOF	0.00842536	0.970759	0.996484	0.0268436	0.907028	0.998891	-0.000737817	0.997439	0.999757
APOH.8288.27	SL000282	Beta-2-glycoprotein 1	APOH	0.135224	0.259664	0.911039	0.0523729	0.662006	0.998891	-0.0417452	0.727489	0.985006
APOL1.11510.31	SL005699	Apolipoprotein L1	APOL1	0.308416	0.037516	0.38757	0.162394	0.271556	0.971536	0.0509493	0.729783	0.985006
APOL1.9506.10	SL005699	Apolipoprotein L1	APOL1	0.109131	0.374227	0.973358	0.0751784	0.540247	0.998891	0.135681	0.269517	0.913449
APOL3.16823.75	SL007053	Apolipoprotein L3	APOL3	0.0301859	0.892396	0.996484	-0.0457917	0.837414	0.998891	-0.137384	0.538296	0.977984
APOM.10445.20	SL004747	Apolipoprotein M	APOM	0.0859629	0.571424	0.996484	0.0424183	0.779973	0.998891	0.0590387	0.697442	0.981093
APP.3171.57	SL004469	Amyloid beta A4 protein	APP	-0.0575521	0.823946	0.996484	-0.0592443	0.818859	0.998891	-0.0630778	0.807363	0.985006
APRT.10088.37	SL008014	Adenine phosphoribosyltransferase	APRT	-0.835404	0.160069	0.787972	0.15047	0.799781	0.998891	-0.561924	0.344043	0.940265
APTX.17736.105	SL020973	Aprataxin	APTX	0.106188	0.374226	0.973358	0.0581539	0.626282	0.998891	0.0876285	0.463249	0.977984
AQP4.11363.58	SL019418	Aquaporin-4	AQP4	0.240463	0.159934	0.787972	0.135737	0.42686	0.998891	0.204846	0.23094	0.876543
ARAF.12583.77	SL019755	Serine/threonine-protein kinase A-Raf	ARAF	0.855533	1.4618e-06	0.000513317	0.96458	7.02958e-08	4.01125e-05	0.797903	6.5391e-06	0.00229623
AREG.2970.60	SL000136	Amphiregulin	AREG	-0.232755	0.523724	0.996484	0.0505305	0.889853	0.998891	-0.127032	0.727753	0.985006
ARF1.19239.5	SL003998	ADP-ribosylation factor 1	ARF1	0.357346	0.136893	0.741299	0.432726	0.0720246	0.545283	0.388976	0.105595	0.649611
ARF3.12578.13	SL006497	ADP-ribosylation factor 3	ARF3	0.0546049	0.821035	0.996484	0.196862	0.415111	0.998891	0.0346347	0.885905	0.985006
ARF4.18408.26	SL008052	ADP-ribosylation factor 4	ARF4	0.149649	0.564388	0.996484	0.209913	0.419028	0.998891	0.118347	0.648494	0.977984
ARF6.12425.104	SL008834	ADP-ribosylation factor 6	ARF6	0.0420219	0.791376	0.996484	0.0852735	0.591513	0.998891	0.0774961	0.625741	0.977984
ARFGAP1.11556.19	SL015077	ADP-ribosylation factor GTPase-activating protein 1	ARFGAP1	0.103504	0.45336	0.996484	0.168339	0.223172	0.912845	0.333831	0.0162657	0.254826
ARFIP1.13488.3	SL020128	Arfaptin-1	ARFIP1	-0.0415197	0.871594	0.996484	-0.0102744	0.968094	0.998891	0.0235899	0.926828	0.994587
ARFIP2.12630.8	SL019787	Arfaptin-2	ARFIP2	-0.119219	0.395793	0.98337	-0.104231	0.457748	0.998891	-0.102448	0.465468	0.977984
ARG1.5867.60	SL008008	Arginase-1	ARG1	-0.269716	0.383285	0.975593	0.259169	0.402129	0.998891	-0.196966	0.524144	0.977984
ARG2.17752.24	SL002641	Arginase-2, mitochondrial	ARG2	0.408274	0.162746	0.792888	0.385884	0.186941	0.84216	0.419892	0.151168	0.764209
ARHGAP1.11955.1	SL008179	Rho GTPase-activating protein 1	ARHGAP1	0.202208	0.161885	0.79043	0.213734	0.139387	0.742845	0.13377	0.354136	0.945721
ARHGAP1.9815.5	SL008179	Rho GTPase-activating protein 1	ARHGAP1	0.521339	0.0108166	0.181535	0.328648	0.106453	0.643654	0.306236	0.132354	0.730577
ARHGAP25.11333.82	SL006485	Rho GTPase-activating protein 25	ARHGAP25	0.392687	0.150232	0.767125	0.313393	0.250449	0.947959	0.27369	0.315355	0.929578
ARHGAP30.12807.89	SL019940	Rho GTPase-activating protein 30	ARHGAP30	0.0782724	0.462039	0.996484	0.0284385	0.789177	0.998891	0.12895	0.226158	0.869481
ARHGAP36.6289.78	SL017400	Rho GTPase-activating protein 36	ARHGAP36	-0.0281465	0.830004	0.996484	0.00818215	0.950232	0.998891	0.0296201	0.821252	0.985006
ARHGAP5.14748.31	SL020313	Rho GTPase-activating protein 5	ARHGAP5	-0.124554	0.545261	0.996484	-0.0719634	0.726651	0.998891	-0.0658722	0.748967	0.985006
ARHGDIA.6454.38	SL005264	Rho GDP-dissociation inhibitor 1	ARHGDIA	0.241215	0.253685	0.909713	0.0549254	0.794627	0.998891	0.157352	0.456099	0.977984
ARHGDIB.9846.32	SL004615	Rho GDP-dissociation inhibitor 2	ARHGDIB	-0.135521	0.689646	0.996484	0.0594045	0.861022	0.998891	-0.0810622	0.811188	0.985006
ARHGEF1.13976.9	SL015120	Rho guanine nucleotide exchange factor 1	ARHGEF1	-0.0262404	0.88489	0.996484	-0.0200072	0.912104	0.998891	-0.0814892	0.653076	0.977984
ARHGEF10.9061.3	SL018810	Rho guanine nucleotide exchange factor 10	ARHGEF10	0.203927	0.129553	0.725656	0.0811495	0.545409	0.998891	0.320153	0.0177842	0.268362
ARHGEF2.12848.9	SL019951	Rho guanine nucleotide exchange factor 2	ARHGEF2	0.251025	0.382212	0.975593	0.00439714	0.987776	0.998891	0.173375	0.545962	0.977984
ARHGEF25.13519.112	SL020123	Rho guanine nucleotide exchange factor 25	ARHGEF25	0.471523	0.000208041	0.0158284	0.422345	0.000858622	0.0445982	0.355997	0.00479387	0.13571
ARHGEF7.13932.45	SL005746	Rho guanine nucleotide exchange factor 7	ARHGEF7	0.085142	0.687508	0.996484	0.248737	0.240654	0.930789	0.208164	0.325872	0.930709
ARID1A.9898.161	SL014579	AT-rich interactive domain-containing protein 1A	ARID1A	0.0763193	0.688606	0.996484	-0.0109734	0.954042	0.998891	0.00131089	0.994507	0.999757
ARID3A.3875.62	SL011549	AT-rich interactive domain-containing protein 3A	ARID3A	-0.130531	0.578134	0.996484	0.0360228	0.877984	0.998891	-0.138999	0.553743	0.977984
ARL1.12392.30	SL019701	ADP-ribosylation factor-like protein 1	ARL1	-0.000520039	0.996532	0.99951	0.152415	0.203605	0.874371	0.183409	0.126383	0.713151
ARL11.12433.8	SL019709	ADP-ribosylation factor-like protein 11	ARL11	0.167294	0.138764	0.747337	0.161096	0.153914	0.775516	0.234319	0.0386222	0.403456
ARL15.18411.83	SL021354	ADP-ribosylation factor-like protein 15	ARL15	0.0944958	0.547348	0.996484	0.224942	0.152878	0.772879	0.234189	0.136781	0.739655
ARL3.12571.14	SL019778	ADP-ribosylation factor-like protein 3	ARL3	0.085937	0.682808	0.996484	0.209916	0.318695	0.998891	0.149699	0.476759	0.977984
ARL4D.18413.24	SL014815	ADP-ribosylation factor-like protein 4D	ARL4D	0.438089	0.00159653	0.0552135	0.52908	0.000149866	0.0171035	0.472876	0.000672823	0.0435355
ARL5A.18414.26	SL021357	ADP-ribosylation factor-like protein 5A	ARL5A	0.319565	0.0189015	0.257655	0.403139	0.00318073	0.0977048	0.340744	0.0123933	0.220997
ARL5B.17404.5	SL019712	ADP-ribosylation factor-like protein 5B	ARL5B	-0.0277571	0.820182	0.996484	0.0797613	0.51383	0.998891	0.127656	0.29645	0.925562
ARL6.18415.16	SL016516	ADP-ribosylation factor-like protein 6	ARL6	0.235148	0.171957	0.803946	0.370465	0.0319743	0.350031	0.478495	0.00578327	0.14749
ARL6IP5.13503.19	SL007985	PRA1 family protein 3	ARL6IP5	0.245412	0.460735	0.996484	0.235732	0.478586	0.998891	0.31569	0.342897	0.939818
ARL8B.8569.147	SL008557	ADP-ribosylation factor-like protein 8B	ARL8B	0.192851	0.218588	0.878533	0.0890069	0.569592	0.998891	0.173677	0.267706	0.913449
ARL9.18416.3	SL021358	ADP-ribosylation factor-like protein 9	ARL9	0.220685	0.246818	0.904274	0.274774	0.149681	0.768784	0.174761	0.358789	0.947293
ARMC10.9107.59	SL018807	Armadillo repeat-containing protein 10	ARMC10	1.06932	1.02873e-09	1.17404e-06	1.03511	3.10846e-09	3.54753e-06	0.92925	8.2017e-08	6.24013e-05
ARMC5.8785.1	SL018686	Armadillo repeat-containing protein 5	ARMC5	0.159016	0.32536	0.951987	0.162122	0.31602	0.998891	0.190129	0.239859	0.878072
ARPC3.13573.5	SL004616	Actin-related protein 2/3 complex subunit 3	ARPC3	0.118595	0.534765	0.996484	0.0976329	0.609275	0.998891	0.133068	0.486168	0.977984
ARPP19.4963.19	SL011708	cAMP-regulated phosphoprotein 19	ARPP19	0.137382	0.318732	0.946635	0.099989	0.467777	0.998891	0.0623637	0.65051	0.977984
ARPP21.12860.7	SL006617	cAMP-regulated phosphoprotein 21	ARPP21	0.199136	0.189863	0.83544	0.0974413	0.520531	0.998891	0.217393	0.152545	0.766924
ARRB1.12643.4	SL011195	Beta-arrestin-1	ARRB1	-0.209792	0.598524	0.996484	0.0577456	0.884732	0.998891	-0.045177	0.909698	0.989602
ARRDC3.12352.70	SL019698	Arrestin domain-containing protein 3	ARRDC3	0.629147	0.0109746	0.182824	0.613092	0.0131536	0.213688	0.661778	0.00751345	0.174106
ARSA.3583.54	SL005392	Arylsulfatase A	ARSA	0.0850206	0.567694	0.996484	0.185248	0.213778	0.89194	0.175397	0.239051	0.878072
ARSB.3172.28	SL008956	Arylsulfatase B	ARSB	0.0376666	0.869369	0.996484	0.0376281	0.869502	0.998891	-0.00389523	0.98643	0.999757
ARSK.8269.327	SL012602	Arylsulfatase K	ARSK	0.101873	0.461313	0.996484	0.100257	0.468444	0.998891	0.0418655	0.761955	0.985006
ART3.7970.315	SL018330	Ecto-ADP-ribosyltransferase 3	ART3	0.101263	0.450729	0.996484	0.0843561	0.529734	0.998891	0.0109602	0.934895	0.994821
ART4.6576.1	SL004770	Ecto-ADP-ribosyltransferase 4	ART4	-0.154417	0.314891	0.945289	-0.098303	0.521996	0.998891	-0.0734112	0.632471	0.977984
ARTN.2939.10	SL004670	Artemin	ARTN	0.0740135	0.715291	0.996484	0.0667056	0.742342	0.998891	0.0794384	0.695439	0.981093
AS3MT.18417.3	SL021359	Arsenite methyltransferase	AS3MT	0.788716	0.000162199	0.0134625	0.73396	0.000435046	0.031031	0.727407	0.000487788	0.0382807
ASAH1.5748.20	SL005404	Acid ceramidase	ASAH1	0.056608	0.787178	0.996484	0.163519	0.435774	0.998891	0.0668792	0.749763	0.985006
ASAH2.3212.30	SL010375	Neutral ceramidase	ASAH2	-0.237904	0.125527	0.71406	-0.25614	0.0992174	0.624727	-0.157724	0.309005	0.929578
ASAP2.13518.5	SL014608	Arf-GAP with SH3 domain, ANK repeat and PH domain-containing protein 2	ASAP2	0.403718	0.130457	0.727243	0.057624	0.828635	0.998891	0.476664	0.0744916	0.564874
ASB9.19601.15	SL019725	Ankyrin repeat and SOCS box protein 9	ASB9	0.0287672	0.854928	0.996484	0.0324575	0.836567	0.998891	0.0516817	0.742579	0.985006
ASCC1.10647.18	SL017894	Activating signal cointegrator 1 complex subunit 1	ASCC1	0.00549486	0.960517	0.996484	0.23383	0.0361456	0.371632	0.206191	0.0643385	0.541892
ASF1A.18172.71	SL021360	Histone chaperone ASF1A	ASF1A	0.0942651	0.677459	0.996484	0.0780558	0.73052	0.998891	0.115148	0.611438	0.977984
ASGR1.5452.71	SL008835	Asialoglycoprotein receptor 1	ASGR1	0.140793	0.208748	0.869465	0.107792	0.335468	0.998891	0.115431	0.302427	0.926563
ASGR2.9474.22	SL008489	Asialoglycoprotein receptor 2	ASGR2	0.0515089	0.762798	0.996484	0.0587082	0.730862	0.998891	0.0567185	0.739644	0.985006
ASH1L.12622.96	SL019786	Histone-lysine N-methyltransferase ASH1L	ASH1L	0.0457664	0.688951	0.996484	0.0764828	0.503692	0.998891	-0.0180099	0.874817	0.985006
ASH2L.12832.10	SL019949	Set1/Ash2 histone methyltransferase complex subunit ASH2	ASH2L	0.0479992	0.767877	0.996484	0.0771355	0.635332	0.998891	0.030905	0.849269	0.985006
ASIC4.6951.26	SL017965	Acid-sensing ion channel 4	ASIC4	0.144243	0.38447	0.975593	0.127192	0.443054	0.998891	0.145762	0.37949	0.965164
ASIP.5676.54	SL012436	Agouti-signaling protein	ASIP	0.109636	0.407627	0.987695	-0.00599208	0.963871	0.998891	0.0962924	0.466962	0.977984
ASL.11241.8	SL011173	Argininosuccinate lyase	ASL	0.0805845	0.752095	0.996484	0.279757	0.273466	0.972339	-0.00087842	0.997252	0.999757
ASMTL.10089.7	SL019244	N-acetylserotonin O-methyltransferase-like protein	ASMTL	0.407522	0.0818073	0.576312	0.476617	0.0420937	0.401293	0.411811	0.0786668	0.571837
ASNA1.13620.10	SL016377	ATPase ASNA1	ASNA1	-0.0573321	0.818614	0.996484	0.02916	0.907141	0.998891	-0.111289	0.656267	0.977984
ASPA.18187.16	SL020921	Aspartoacylase	ASPA	-0.113606	0.476935	0.996484	0.0440498	0.782606	0.998891	0.0150292	0.92499	0.99427
ASPH.6998.106	SL005528	Aspartyl/asparaginyl beta-hydroxylase	ASPH	-0.00445438	0.973457	0.996484	0.0508823	0.70394	0.998891	0.0703245	0.599497	0.977984
ASPN.6451.64	SL008299	Asporin	ASPN	-0.117571	0.376484	0.974389	-0.0202991	0.878527	0.998891	-0.139007	0.295911	0.925562
ASPRV1.10902.53	SL018040	Retroviral-like aspartic protease 1	ASPRV1	0.631006	0.0369177	0.38504	0.555261	0.0660028	0.522523	0.167837	0.576983	0.977984
ASRGL1.18313.4	SL009121	Isoaspartyl peptidase/L-asparaginase	ASRGL1	0.282641	0.134751	0.73935	0.193089	0.30619	0.998129	0.241599	0.200759	0.841565
ASTL.7993.23	SL018319	Astacin-like metalloendopeptidase	ASTL	0.165078	0.239513	0.896984	0.0819899	0.558587	0.998891	0.164595	0.240885	0.879712
ATAD1.6625.31	SL017507	ATPase family AAA domain-containing protein 1	ATAD1	0.55636	0.0238874	0.294373	0.533162	0.0303227	0.339222	0.497292	0.0432131	0.429777
ATAD2.13043.157	SL007491	ATPase family AAA domain-containing protein 2	ATAD2	0.191516	0.197864	0.844069	0.0526028	0.723081	0.998891	0.161027	0.278667	0.915788
ATF6.11277.23	SL014732	Cyclic AMP-dependent transcription factor ATF-6 alpha	ATF6	0.019848	0.875186	0.996484	0.00100526	0.993652	0.998891	0.0865729	0.493498	0.977984
ATF6B.11387.3	SL019420	Cyclic AMP-dependent transcription factor ATF-6 beta	ATF6B	0.200302	0.133789	0.737619	0.0238906	0.857688	0.998891	0.0415472	0.755177	0.985006
ATG3.18156.7	SL019804	Ubiquitin-like-conjugating enzyme ATG3	ATG3	-0.0301693	0.856098	0.996484	0.049859	0.764426	0.998891	0.0298048	0.857818	0.985006
ATG4B.13629.25	SL020200	Cysteine protease ATG4B	ATG4B	-0.179046	0.641875	0.996484	-0.253236	0.510787	0.998891	-0.259731	0.500019	0.977984
ATG5.12597.68	SL019171	Autophagy protein 5	ATG5	-0.226379	0.455959	0.996484	-0.213678	0.481594	0.998891	-0.240883	0.427655	0.977984
ATOX1.19233.75	SL006960	Copper transport protein ATOX1	ATOX1	0.324574	0.0566829	0.473048	0.376215	0.0274125	0.325149	0.331751	0.0514747	0.478578
ATP1B1.13392.13	SL008814	Sodium/potassium-transporting ATPase subunit beta-1	ATP1B1	0.0829301	0.694296	0.996484	0.48188	0.0232237	0.298637	0.268109	0.204664	0.850129
ATP1B2.7218.87	SL018093	Sodium/potassium-transporting ATPase subunit beta-2	ATP1B2	0.185082	0.162422	0.792154	0.139497	0.291887	0.99419	-0.0172305	0.896279	0.988288
ATP1B4.9933.49	SL018708	Protein ATP1B4	ATP1B4	0.613493	0.180997	0.822767	0.511458	0.26444	0.964194	0.530436	0.247177	0.88704
ATP2A3.13510.7	SL011088	Sarcoplasmic/endoplasmic reticulum calcium ATPase 3	ATP2A3	0.220397	0.0499629	0.44031	0.194699	0.0830062	0.574127	0.186333	0.0970081	0.629594
ATP4B.9994.217	SL019217	Potassium-transporting ATPase subunit beta	ATP4B	0.0705392	0.618693	0.996484	0.114043	0.421247	0.998891	0.118241	0.404386	0.976054
ATP5B.4965.27	SL005675	ATP synthase subunit beta, mitochondrial	ATP5B	0.0612483	0.823936	0.996484	0.183239	0.505862	0.998891	0.170083	0.536855	0.977984
ATP5J.7788.1	SL005309	ATP synthase-coupling factor 6, mitochondrial	ATP5J	0.185749	0.348976	0.962399	0.22005	0.267409	0.967207	0.244175	0.218619	0.868776
ATP5J2.11539.4	SL008136	ATP synthase subunit f, mitochondrial	ATP5J2	0.255012	0.195548	0.844069	0.115751	0.556217	0.998891	0.239647	0.223737	0.869481
ATP5O.9202.309	SL008113	ATP synthase subunit O, mitochondrial	ATP5O	0.217	0.470453	0.996484	0.321196	0.285755	0.987723	0.355882	0.237055	0.878072
ATRN.15499.11	SL006028	Attractin	ATRN	0.0148933	0.894266	0.996484	0.0206865	0.85354	0.998891	0.0472596	0.673271	0.979363
ATXN3.16825.20	SL018716	Ataxin-3	ATXN3	-0.426566	0.352731	0.962399	0.0359867	0.937444	0.998891	-0.270376	0.555586	0.977984
AURKA.3091.70	SL004771	Aurora kinase A	AURKA	0.206714	0.235075	0.892035	0.158737	0.361529	0.998891	0.188835	0.27792	0.915555
AURKB.3346.72	SL010520	Aurora kinase B	AURKB	-0.0340866	0.872518	0.996484	0.0505849	0.81179	0.998891	0.114332	0.590549	0.977984
AXIN2.12925.105	SL018508	Axin-2	AXIN2	0.839829	0.0013763	0.0502208	0.781406	0.00286399	0.0928111	0.733721	0.00505382	0.13571
AXIN2.8429.16	SL018508	Axin-2	AXIN2	0.0913748	0.424455	0.993561	0.126798	0.268056	0.968098	0.0960378	0.401241	0.97429
AZGP1.9312.8	SL005396	Zinc-alpha-2-glycoprotein	AZGP1	-0.0226898	0.849539	0.996484	-0.0489984	0.682098	0.998891	-0.0283472	0.812656	0.985006
AZU1.14713.46	SL004589	Azurocidin	AZU1	0.241209	0.0934979	0.622153	0.223293	0.120324	0.69044	0.229801	0.109952	0.665694
B2M.10574.10	SL000283	Beta-2-microglobulin	B2M	0.136831	0.531446	0.996484	0.110305	0.613863	0.998891	0.0860929	0.693682	0.981093
B2M.3485.28	SL000283	Beta-2-microglobulin	B2M	0.0602145	0.616384	0.996484	0.0102117	0.932273	0.998891	-0.0399031	0.739852	0.985006
B3GALT1.9541.15	SL019016	Beta-1,3-galactosyltransferase 1	B3GALT1	0.484114	0.00339115	0.0894832	0.439028	0.00776911	0.16048	0.3894	0.0180107	0.269571
B3GALT2.11638.42	SL019577	Beta-1,3-galactosyltransferase 2	B3GALT2	0.216518	0.0949993	0.626779	0.133392	0.302638	0.99674	0.205479	0.112964	0.676745
B3GALTL.5727.35	SL017109	Beta-1,3-glucosyltransferase	B3GALTL	0.0265414	0.901127	0.996484	-0.0731149	0.732201	0.998891	0.00770507	0.971229	0.999757
B3GAT3.6897.38	SL017973	Galactosylgalactosylxylosylprotein 3-beta-glucuronosyltransferase 3	B3GAT3	-0.0520273	0.714278	0.996484	-0.0726319	0.609328	0.998891	-0.0699043	0.622823	0.977984
B3GNT2.7980.72	SL018338	N-acetyllactosaminide beta-1,3-N-acetylglucosaminyltransferase 2	B3GNT2	-0.0183499	0.890667	0.996484	0.0296545	0.824208	0.998891	0.0450108	0.736011	0.985006
B3GNT4.16585.16	SL017452	N-acetyllactosaminide beta-1,3-N-acetylglucosaminyltransferase 4	B3GNT4	0.265582	0.136007	0.739769	0.0838893	0.636877	0.998891	0.218154	0.220318	0.868776
B3GNT6.7082.2	SL018071	UDP-GlcNAc:betaGal beta-1,3-N-acetylglucosaminyltransferase 6	B3GNT6	0.0248994	0.882467	0.996484	0.0532221	0.752017	0.998891	0.0599644	0.721842	0.985006
B3GNT8.9297.12	SL012644	UDP-GlcNAc:betaGal beta-1,3-N-acetylglucosaminyltransferase 8	B3GNT8	-0.147308	0.240192	0.897486	-0.0834172	0.505497	0.998891	-0.184527	0.141605	0.748177
B4GALNT1.8976.13	SL014893	Beta-1,4 N-acetylgalactosaminyltransferase 1	B4GALNT1	0.0238051	0.871396	0.996484	0.0219064	0.881574	0.998891	0.00295253	0.98398	0.999757
B4GALT1.13381.49	SL008831	Beta-1,4-galactosyltransferase 1	B4GALT1	0.0326464	0.773464	0.996484	0.0445235	0.694663	0.998891	0.0194211	0.864028	0.985006
B4GALT2.9595.11	SL019028	Beta-1,4-galactosyltransferase 2	B4GALT2	0.242789	0.0101234	0.172866	0.188621	0.0450414	0.416039	0.165679	0.0779895	0.568805
B4GALT3.6921.24	SL014628	Beta-1,4-galactosyltransferase 3	B4GALT3	0.199744	0.237129	0.893779	0.172753	0.306359	0.998129	0.15055	0.372553	0.962136
B4GALT5.10425.3	SL017972	Beta-1,4-galactosyltransferase 5	B4GALT5	0.130188	0.340747	0.962399	0.0683117	0.616865	0.998891	0.14446	0.290577	0.920433
B4GALT6.10832.24	SL018597	Beta-1,4-galactosyltransferase 6	B4GALT6	-0.163127	0.171078	0.802893	-0.101125	0.395483	0.998891	-0.0933388	0.43281	0.977984
BACH1.12451.62	SL018858	Transcription regulator protein BACH1	BACH1	0.000814687	0.997291	0.99951	0.124794	0.603149	0.998891	0.114545	0.633216	0.977984
BACH2.12756.3	SL019855	Transcription regulator protein BACH2	BACH2	-0.0515732	0.790731	0.996484	0.0120954	0.950372	0.998891	0.0280787	0.885119	0.985006
BAD.5870.23	SL003700	Bcl2-associated agonist of cell death	BAD	-0.309575	0.459519	0.996484	0.0999373	0.811171	0.998891	-0.221596	0.59638	0.977984
BAG1.17195.43	SL000023	BAG family molecular chaperone regulator 1	BAG1	-0.0207274	0.950457	0.996484	0.221415	0.507098	0.998891	-0.034765	0.917001	0.991327
BAG2.19228.11	SL005001	BAG family molecular chaperone regulator 2	BAG2	0.419787	0.00217144	0.0656467	0.412451	0.0025839	0.088805	0.307498	0.0239661	0.303062
BAG3.10078.5	SL007063	BAG family molecular chaperone regulator 3	BAG3	0.126101	0.347021	0.962399	0.115966	0.387067	0.998891	0.112402	0.4018	0.975128
BAG4.12844.10	SL006067	BAG family molecular chaperone regulator 4	BAG4	0.60124	0.0101485	0.172866	0.553808	0.0177487	0.258034	0.410409	0.0780005	0.568805
BAG5.12743.18	SL015328	BAG family molecular chaperone regulator 5	BAG5	0.0147546	0.908912	0.996484	0.0212825	0.868923	0.998891	0.02561	0.842591	0.985006
BAGE2.6294.11	SL017389	B melanoma antigen 2	BAGE2	0.167064	0.494125	0.996484	0.17359	0.47743	0.998891	0.110435	0.651171	0.977984
BAGE3.6442.6	SL017445	B melanoma antigen 3	BAGE3	-0.145134	0.431185	0.994623	-0.313725	0.0897316	0.597121	-0.385406	0.0374537	0.396697
BAIAP2.19331.18	SL013299	Brain-specific angiogenesis inhibitor 1-associated protein 2	BAIAP2	0.370783	0.0375106	0.38757	0.336475	0.0588307	0.493108	0.274949	0.122054	0.705031
BARD1.13977.28	SL015168	BRCA1-associated RING domain protein 1	BARD1	0.165789	0.236518	0.892453	0.185394	0.185787	0.84216	0.164623	0.239818	0.878072
BATF.19227.18	SL007457	Basic leucine zipper transcriptional factor ATF-like	BATF	0.200868	0.172922	0.805626	0.246786	0.0944295	0.611448	0.211716	0.150971	0.764209
BATF3.8858.21	SL018692	Basic leucine zipper transcriptional factor ATF-like 3	BATF3	0.102968	0.44822	0.996484	0.0124702	0.926769	0.998891	0.0831606	0.540108	0.977984
BCAM.2816.50	SL001902	Basal Cell Adhesion Molecule	BCAM	0.107876	0.363613	0.966705	0.05481	0.644123	0.998891	0.0487486	0.681162	0.979363
BCAN.3461.58	SL009089	Brevican core protein	BCAN	0.153544	0.272661	0.920411	0.185065	0.186412	0.84216	0.1007	0.471506	0.977984
BCAP29.11570.94	SL019514	B-cell receptor-associated protein 29	BCAP29	0.111504	0.430507	0.993561	0.0524199	0.710768	0.998891	0.126499	0.371246	0.96128
BCAR3.12634.79	SL014470	Breast cancer anti-estrogen resistance protein 3	BCAR3	0.141886	0.486664	0.996484	0.143981	0.480262	0.998891	0.193354	0.343399	0.939818
BCAR3.5262.57	SL014470	Breast cancer anti-estrogen resistance protein 3	BCAR3	0.239519	0.168633	0.799578	0.104688	0.546627	0.998891	0.197799	0.255257	0.900041
BCAT2.19365.11	SL013348	Branched-chain-amino-acid aminotransferase, mitochondrial	BCAT2	0.158097	0.336221	0.962399	0.177276	0.281032	0.981568	0.136307	0.406901	0.976054
BCCIP.18304.19	SL021083	BRCA2 and CDKN1A-interacting protein	BCCIP	0.120692	0.468861	0.996484	0.105032	0.528402	0.998891	0.130586	0.433257	0.977984
BCHE.15514.26	SL001814	Cholinesterase	BCHE	-0.0655213	0.609387	0.996484	-0.152073	0.236323	0.929871	-0.114303	0.373051	0.962136
BCL2.3412.7	SL000104	Apoptosis regulator Bcl-2	BCL2	-0.0156904	0.955917	0.996484	0.0881616	0.756132	0.998891	-0.0390788	0.890497	0.985006
BCL2A1.3413.50	SL003703	Bcl-2-related protein A1	BCL2A1	0.276634	0.00653075	0.134083	0.34021	0.000869494	0.0445982	0.353187	0.000554216	0.0401225
BCL2L1.4423.77	SL003674	Bcl-2-like protein 1	BCL2L1	-0.117511	0.703601	0.996484	0.155145	0.615496	0.998891	0.120101	0.69739	0.981093
BCL2L10.7249.307	SL007682	Bcl-2-like protein 10	BCL2L10	0.0505406	0.734906	0.996484	0.0869065	0.560509	0.998891	0.0785658	0.598706	0.977984
BCL2L11.17451.13	SL003706	Bcl-2-like protein 11	BCL2L11	-0.0093709	0.96976	0.996484	-0.0569583	0.817778	0.998891	0.0020513	0.993379	0.999757
BCL2L2.13097.11	SL003774	Bcl-2-like protein 2	BCL2L2	-0.0185401	0.886401	0.996484	0.00422292	0.974041	0.998891	0.0634904	0.624778	0.977984
BCL6.13111.79	SL007223	B-cell lymphoma 6 protein	BCL6	0.149438	0.519049	0.996484	0.186083	0.422144	0.998891	0.210992	0.362849	0.951409
BDH2.17329.2	SL009125	3-hydroxybutyrate dehydrogenase type 2	BDH2	-0.0869416	0.759467	0.996484	-0.00904173	0.974595	0.998891	0.024102	0.93235	0.994821
BDNF.14047.78	SL003951	Brain-derived neurotrophic factor	BDNF	0.11514	0.752459	0.996484	0.114228	0.754355	0.998891	0.109289	0.764654	0.985006
BDNF.2421.7	SL003951	Brain-derived neurotrophic factor	BDNF	0.181925	0.488989	0.996484	0.0710188	0.786975	0.998891	-0.0137798	0.958178	0.999757
BDP1.8929.7	SL018696	Transcription factor TFIIIB component B'' homolog	BDP1	0.273672	0.150836	0.76751	0.0561095	0.7678	0.998891	0.239951	0.207557	0.851461
BECN1.13032.1	SL014943	Beclin-1	BECN1	0.514603	0.00138616	0.0502208	0.422089	0.00845355	0.167785	0.422809	0.00834425	0.184017
BET1L.10959.125	SL005478	BET1-like protein	BET1L	0.108837	0.50883	0.996484	0.135507	0.410904	0.998891	0.0997083	0.544982	0.977984
BGLAP.11067.13	SL001791	Osteocalcin	BGLAP	0.870747	3.05151e-05	0.0037649	0.766428	0.000226524	0.0211037	0.776244	0.000189144	0.0205048
BGN.3284.75	SL007804	Biglycan	BGN	0.21599	0.0927913	0.618383	0.302071	0.0191287	0.268348	0.317134	0.0139647	0.236108
BID.5798.3	SL003704	BH3-interacting domain death agonist	BID	0.461035	0.0215041	0.27956	0.418038	0.0368876	0.373627	0.188136	0.345542	0.941278
BIN1.9574.11	SL019026	Myc box-dependent-interacting protein 1	BIN1	-0.00259188	0.979897	0.996976	-0.0175907	0.864217	0.998891	0.0692734	0.500889	0.977984
BIRC2.10046.55	SL003727	Baculoviral IAP repeat-containing protein 2	BIRC2	-0.10646	0.593481	0.996484	-0.067923	0.733374	0.998891	-0.0727841	0.715102	0.983558
BIRC3.4973.18	SL003728	Baculoviral IAP repeat-containing protein 3	BIRC3	0.220753	0.0936297	0.622153	0.166173	0.206257	0.880789	0.179352	0.172654	0.790593
BIRC5.3472.40	SL000582	Baculoviral IAP repeat-containing protein 5	BIRC5	0.0427422	0.822594	0.996484	0.0361996	0.849392	0.998891	0.0718915	0.706118	0.982154
BIRC7.15412.40	SL003731	Baculoviral IAP repeat-containing protein 7	BIRC7	-0.00265113	0.984863	0.99787	-0.00146341	0.991644	0.998891	0.0423843	0.761675	0.985006
BIRC7.15504.39	SL004299	Baculoviral IAP repeat-containing protein 7 Isoform beta	BIRC7	0.0815341	0.517662	0.996484	0.022227	0.85994	0.998891	0.0478679	0.703984	0.981093
BLK.11338.49	SL013793	Tyrosine-protein kinase BLK	BLK	0.147828	0.42903	0.993561	0.0792112	0.671567	0.998891	0.0358587	0.84776	0.985006
BLMH.14250.115	SL008191	Bleomycin hydrolase	BLMH	0.135785	0.456909	0.996484	0.0980765	0.590908	0.998891	0.0485284	0.79021	0.985006
BLNK.19225.11	SL007553	B-cell linker protein	BLNK	0.402963	0.0276588	0.319992	0.336458	0.0654793	0.520922	0.299651	0.100615	0.633527
BLVRA.11382.5	SL006491	Biliverdin reductase A	BLVRA	-0.413626	0.36188	0.966073	0.0258115	0.95458	0.998891	-0.264984	0.558899	0.977984
BLVRB.17148.7	SL008080	Flavin reductase (NADPH)	BLVRB	-0.552276	0.198012	0.844069	-0.104144	0.807838	0.998891	-0.472179	0.270831	0.913449
BMP1.3348.49	SL003994	Bone morphogenetic protein 1	BMP1	-0.0742126	0.647084	0.996484	0.247035	0.128507	0.710213	0.181271	0.264067	0.90983
BMP10.3587.53	SL007056	Bone morphogenetic protein 10	BMP10	0.0722119	0.681205	0.996484	0.0478327	0.785503	0.998891	-0.018676	0.915368	0.991046
BMP15.11129.66	SL007065	Bone morphogenetic protein 15	BMP15	0.256396	0.250832	0.909713	0.279697	0.210458	0.88793	0.33285	0.136462	0.739655
BMP2.15666.21	SL000304	Bone morphogenetic protein 2	BMP2	0.174493	0.261259	0.912506	0.146096	0.346686	0.998891	0.107457	0.488625	0.977984
BMP3.16748.1	SL003995	Bone morphogenetic protein 3	BMP3	0.0200016	0.923711	0.996484	0.103274	0.621096	0.998891	0.129198	0.536398	0.977984
BMP4.15667.39	SL003996	Bone morphogenetic protein 4	BMP4	-0.0886508	0.427642	0.993561	-0.0517295	0.64329	0.998891	-0.0224389	0.840757	0.985006
BMP4.6326.20	SL003996	Bone morphogenetic protein 4	BMP4	0.0372336	0.84243	0.996484	-0.0131509	0.944023	0.998891	0.0608404	0.745337	0.985006
BMP6.8459.10	SL003993	Bone morphogenetic protein 6	BMP6	0.100729	0.462505	0.996484	0.133225	0.331409	0.998891	0.135334	0.32383	0.930709
BMP8B.15668.19	SL004079	Bone morphogenetic protein 8B	BMP8B	0.0287917	0.88625	0.996484	0.140363	0.485806	0.998891	0.202512	0.314918	0.929578
BMPER.15368.3	SL007531	BMP-binding endothelial regulator protein	BMPER	0.0940044	0.352739	0.962399	0.100218	0.321893	0.998891	0.0725817	0.472867	0.977984
BMPR1B.10550.37	SL004132	Bone morphogenetic protein receptor type-1B	BMPR1B	0.091989	0.578271	0.996484	0.0756166	0.647653	0.998891	0.125555	0.448146	0.977984
BMPR2.4862.63	SL004133	Bone morphogenetic protein receptor type-2	BMPR2	0.190022	0.240247	0.897486	0.175502	0.277963	0.977583	0.164486	0.309161	0.929578
BMX.3414.40	SL006374	Cytoplasmic tyrosine-protein kinase BMX	BMX	0.0225557	0.894315	0.996484	-0.0424982	0.802365	0.998891	-0.0799948	0.637622	0.977984
BNIP3.7045.4	SL007383	BCL2/adenovirus E1B 19 kDa protein-interacting protein 3	BNIP3	-0.0289493	0.859055	0.996484	-0.0406608	0.803046	0.998891	-0.0494958	0.761441	0.985006
BNIP3L.7835.2	SL007018	BCL2/adenovirus E1B 19 kDa protein-interacting protein 3-like	BNIP3L	0.182077	0.541048	0.996484	0.324237	0.276872	0.976	0.131937	0.657762	0.977984
BOC.4328.2	SL013490	Brother of CDO	BOC	-0.122167	0.255784	0.909713	-0.11274	0.294191	0.99674	-0.111437	0.299791	0.926487
BOLA1.15370.5	SL012877	BolA-like protein 1	BOLA1	-0.0627538	0.762371	0.996484	0.163549	0.430978	0.998891	0.0302965	0.883929	0.985006
BOLA2.8404.102	SL010249	BolA-like protein 2	BOLA2	0.342592	0.0135968	0.203506	0.415684	0.00284674	0.0928111	0.24674	0.0744706	0.564874
BOLA3.5980.55	SL017272	BolA-like protein 3	BOLA3	0.0675662	0.77756	0.996484	0.0588847	0.805522	0.998891	0.130652	0.584983	0.977984
BPGM.12020.39	SL010883	Bisphosphoglycerate mutase	BPGM	-0.66471	0.190435	0.83544	-0.0248978	0.960803	0.998891	-0.632665	0.212609	0.859665
BPHL.17813.21	SL015053	Valacyclovir hydrolase	BPHL	0.00597362	0.97867	0.996976	0.0675936	0.762271	0.998891	0.100705	0.652262	0.977984
BPI.4126.22	SL004511	Bactericidal permeability-increasing protein	BPI	0.383554	0.435248	0.996484	0.136394	0.781289	0.998891	0.00420978	0.993162	0.999757
BPIFA1.6473.55	SL007688	BPI fold-containing family A member 1	BPIFA1	0.14501	0.468726	0.996484	0.0395897	0.843099	0.998891	0.124567	0.533603	0.977984
BPIFA2.16302.11	SL010290	BPI fold-containing family A member 2	BPIFA2	0.185156	0.227163	0.886279	0.215846	0.159435	0.785138	0.271468	0.077221	0.568292
BPIFB1.15367.38	SL012736	BPI fold-containing family B member 1	BPIFB1	-0.600392	0.0175069	0.24515	-0.822819	0.00120949	0.056903	-0.817905	0.00129182	0.0607956
BPNT1.17814.8	SL009020	3'(2'),5'-bisphosphate nucleotidase 1	BPNT1	-0.209852	0.396605	0.98337	0.15101	0.541685	0.998891	-0.131558	0.594922	0.977984
BPTF.12482.5	SL007512	Nucleosome-remodeling factor subunit BPTF	BPTF	0.0932147	0.518473	0.996484	0.105624	0.46444	0.998891	0.112983	0.433952	0.977984
BRAF.15669.7	SL007123	Serine/threonine-protein kinase B-raf	BRAF	0.0280233	0.886207	0.996484	0.111206	0.570252	0.998891	0.0699277	0.721055	0.985006
BRAT1.10876.300	SL018839	BRCA1-associated ATM activator 1	BRAT1	0.0180653	0.894903	0.996484	0.0372156	0.785528	0.998891	0.0518327	0.70471	0.981093
BRD1.11607.15	SL016389	Bromodomain-containing protein 1	BRD1	0.546272	0.00263296	0.0742874	0.510466	0.00488661	0.122568	0.479647	0.00810927	0.183475
BRD2.10074.128	SL014748	Bromodomain-containing protein 2	BRD2	0.0764955	0.670649	0.996484	0.00834686	0.962982	0.998891	0.103249	0.566048	0.977984
BRD2.15372.43	SL014748	Bromodomain-containing protein 2	BRD2	0.160615	0.439754	0.996484	0.0974231	0.639174	0.998891	0.141527	0.495935	0.977984
BRD4.10043.31	SL019249	Bromodomain-containing protein 4	BRD4	0.29648	0.103605	0.650714	0.277195	0.127915	0.709973	0.224722	0.216684	0.868447
BRDT.12748.6	SL019854	Bromodomain testis-specific protein	BRDT	0.068612	0.726227	0.996484	0.039952	0.838425	0.998891	0.0560914	0.774674	0.985006
BRF1.19596.18	SL016130	Transcription factor IIIB 90 kDa subunit	BRF1	0.130689	0.487522	0.996484	0.191157	0.310203	0.998891	0.222602	0.237526	0.878072
BRICD5.6612.90	SL017490	BRICHOS domain-containing protein 5	BRICD5	0.204526	0.326045	0.952268	0.0470078	0.821216	0.998891	0.103375	0.619304	0.977984
BRPF1.11671.19	SL019544	Peregrin	BRPF1	0.154592	0.413539	0.991153	0.0559889	0.766961	0.998891	0.14559	0.441218	0.977984
BRSK2.9790.28	SL005451	Serine/threonine-protein kinase BRSK2	BRSK2	0.0613539	0.721984	0.996484	0.0383455	0.824005	0.998891	0.0647539	0.707275	0.982634
BSG.3585.54	SL009341	Basigin	BSG	0.377208	0.0728602	0.540824	0.36542	0.0821977	0.572001	0.252007	0.22976	0.876479
BST1.4535.50	SL008644	ADP-ribosyl cyclase/cyclic ADP-ribose hydrolase 2	BST1	0.368922	0.115088	0.688007	0.383468	0.101534	0.632339	0.303604	0.194279	0.828863
BST2.8832.55	SL001906	Bone marrow stromal antigen 2	BST2	0.0528696	0.708229	0.996484	0.0867412	0.539338	0.998891	0.0946828	0.502887	0.977984
BTC.13088.397	SL000137	Betacellulin	BTC	0.0541194	0.740373	0.996484	-0.00524802	0.974363	0.998891	0.164597	0.314098	0.929578
BTG2.11325.8	SL007329	Protein BTG2	BTG2	0.112132	0.591407	0.996484	0.129927	0.534002	0.998891	0.159563	0.445118	0.977984
BTK.19202.10	SL010521	Tyrosine-protein kinase BTK	BTK	-0.0399949	0.943662	0.996484	0.186434	0.741873	0.998891	0.240795	0.670564	0.979363
BTLA.16308.14	SL008978	B- and T-lymphocyte attenuator	BTLA	0.245883	0.223143	0.879563	0.254575	0.207268	0.881457	0.283203	0.160832	0.778435
BTN2A1.8869.5	SL018709	Butyrophilin subfamily 2 member A1	BTN2A1	0.112609	0.401118	0.984643	0.106064	0.428999	0.998891	0.177469	0.186324	0.814516
BTN3A3.17692.2	SL006193	Butyrophilin subfamily 3 member A3	BTN3A3	0.175504	0.305935	0.941101	0.176625	0.302865	0.99674	0.127201	0.457803	0.977984
BTNL3.10848.137	SL018632	Butyrophilin-like protein 3	BTNL3	0.0786024	0.576814	0.996484	0.133996	0.341798	0.998891	0.110136	0.434432	0.977984
BTNL8.9026.40	SL018801	Butyrophilin-like protein 8	BTNL8	-0.00496529	0.981028	0.996976	0.0529985	0.799644	0.998891	-0.0400786	0.847788	0.985006
BTNL9.7950.142	SL018352	Butyrophilin-like protein 9	BTNL9	0.278919	0.0252079	0.299939	0.208247	0.0938093	0.60916	0.231309	0.0629262	0.538946
BUB1.12033.3	SL007012	Mitotic checkpoint serine/threonine-protein kinase BUB1	BUB1	-0.025622	0.912435	0.996484	-0.106908	0.646429	0.998891	-0.0565113	0.80837	0.985006
C10orf105.11220.53	SL019359	Uncharacterized protein C10orf105	C10orf105	0.0807579	0.609227	0.996484	0.00590296	0.970185	0.998891	0.0249836	0.87431	0.985006
C10orf35.8220.15	SL018432	Uncharacterized protein C10orf35	C10orf35	-0.0891848	0.669371	0.996484	-0.158733	0.447474	0.998891	-0.197892	0.34381	0.940265
C10orf54.11531.24	SL017424	V-type immunoglobulin domain-containing suppressor of T-cell activation	C10orf54	0.224718	0.143202	0.753999	0.226672	0.139774	0.743669	0.167091	0.275786	0.914567
C11orf68.8307.47	SL018439	UPF0696 protein C11orf68	C11orf68	0.0473169	0.866096	0.996484	0.294473	0.294634	0.99674	0.0962756	0.731559	0.985006
C11orf73.8686.342	SL018631	Protein Hikeshi	C11orf73	0.0978431	0.560339	0.996484	0.0726178	0.665535	0.998891	0.0791812	0.637402	0.977984
C11orf87.11116.16	SL018991	Uncharacterized protein C11orf87	C11orf87	0.132788	0.384536	0.975593	0.0933188	0.540942	0.998891	-0.0113357	0.940771	0.995492
C11orf94.8383.20	SL018492	Uncharacterized protein C11orf94	C11orf94	0.413797	0.0124021	0.195138	0.399279	0.015777	0.236138	0.306055	0.0634728	0.541892
C12orf10.8303.102	SL012842	UPF0160 protein MYG1, mitochondrial	C12orf10	-0.12573	0.602786	0.996484	0.0903203	0.70848	0.998891	0.00107203	0.996458	0.999757
C14orf93.6439.59	SL017431	Uncharacterized protein C14orf93	C14orf93	0.472437	0.0247867	0.299342	-0.00012539	0.999522	0.999822	0.250054	0.23271	0.878072
C16orf54.12394.53	SL006601	Transmembrane protein C16orf54	C16orf54	0.287541	0.0963369	0.631005	0.286597	0.0974266	0.621163	0.259395	0.13334	0.730729
C17orf67.9070.1	SL018815	Uncharacterized protein C17orf67	C17orf67	0.12675	0.341491	0.962399	0.122867	0.356454	0.998891	0.092072	0.489354	0.977984
C17orf78.6571.75	SL017510	Uncharacterized protein C17orf78	C17orf78	0.396993	0.0422571	0.404909	0.244428	0.20969	0.887152	0.331847	0.0890767	0.610563
C17orf89.9030.56	SL018827	Uncharacterized protein C17orf89	C17orf89	0.194513	0.119357	0.698459	0.205263	0.100382	0.628592	0.221207	0.0767797	0.56807
C18orf32.8236.8	SL018433	UPF0729 protein C18orf32	C18orf32	0.325124	0.0651775	0.51165	0.273983	0.119742	0.690151	0.249344	0.156581	0.771082
C19orf18.9445.44	SL018400	Uncharacterized protein C19orf18	C19orf18	0.249656	0.0357144	0.377399	0.21232	0.0736542	0.548857	0.169024	0.153855	0.769779
C19orf80.7183.102	SL018132	Angiopoietin-like protein 8	C19orf80	0.0932443	0.486049	0.996484	0.0811308	0.544384	0.998891	0.123457	0.356577	0.946381
C1D.7821.6	SL018244	Nuclear nucleic acid-binding protein C1D	C1D	0.0874954	0.562669	0.996484	0.00229686	0.987871	0.998891	0.139339	0.356891	0.946663
C1GALT1C1.5735.54	SL017110	C1GALT1-specific chaperone 1	C1GALT1C1	0.0669562	0.57216	0.996484	0.0860766	0.467841	0.998891	0.149979	0.206479	0.851461
C1QBP.4967.1	SL008177	Complement component 1 Q subcomponent-binding protein, mitochondrial	C1QBP	0.042505	0.711766	0.996484	0.170668	0.13892	0.742845	0.229987	0.0466116	0.447021
C1QC.14100.63	SL007929	Complement C1q subcomponent subunit C	C1QC	-0.27456	0.446576	0.996484	-0.174458	0.628499	0.998891	-0.348257	0.334535	0.934006
C1QL1.6404.20	SL012386	C1q-related factor	C1QL1	0.0721061	0.558801	0.996484	0.0492103	0.689836	0.998891	0.0501227	0.684394	0.979363
C1QL2.15670.15	SL017430	Complement C1q-like protein 2	C1QL2	0.0374145	0.849166	0.996484	0.066809	0.734184	0.998891	0.144545	0.462774	0.977984
C1QL4.7132.55	SL012659	Complement C1q-like protein 4	C1QL4	0.037417	0.809731	0.996484	-0.017771	0.908952	0.998891	-0.00695514	0.9643	0.999757
C1QTNF1.6304.8	SL012815	Complement C1q tumor necrosis factor-related protein 1	C1QTNF1	0.0798238	0.56993	0.996484	0.11407	0.417038	0.998891	0.229153	0.103874	0.645267
C1QTNF3.7251.64	SL012818	Complement C1q tumor necrosis factor-related protein 3	C1QTNF3	-0.023089	0.850655	0.996484	-0.162713	0.185483	0.84216	-0.0295324	0.809695	0.985006
C1QTNF5.7810.20	SL005573	Complement C1q tumor necrosis factor-related protein 5	C1QTNF5	-0.00769374	0.942427	0.996484	-0.0144585	0.892044	0.998891	0.00213692	0.983996	0.999757
C1QTNF9.16605.2	SL017275	Complement C1q and tumor necrosis factor-related protein 9A	C1QTNF9	0.0579873	0.742748	0.996484	0.0220039	0.900872	0.998891	0.163463	0.355293	0.945721
C1R.3285.23	SL000310	Complement C1r subcomponent	C1R	0.265379	0.236138	0.892453	0.380608	0.0898839	0.597263	0.333648	0.136759	0.739655
C1RL.9348.1	SL010648	Complement C1r subcomponent-like protein	C1RL	0.0146433	0.902185	0.996484	0.00363008	0.975694	0.998891	-0.00196133	0.986866	0.999757
C1orf115.8366.19	SL018486	Uncharacterized protein C1orf115	C1orf115	0.0495197	0.757959	0.996484	0.0927722	0.563836	0.998891	0.158209	0.325371	0.930709
C1orf185.10667.78	SL018036	Uncharacterized protein C1orf185	C1orf185	0.112059	0.402222	0.98489	0.0805595	0.546875	0.998891	0.108877	0.415691	0.977984
C1orf186.8102.239	SL018417	Uncharacterized protein C1orf186	C1orf186	0.21672	0.111881	0.679171	0.153019	0.260907	0.961155	0.164597	0.226655	0.869481
C1orf198.8035.6	SL011295	Uncharacterized protein C1orf198	C1orf198	0.714631	0.00300555	0.0826092	0.62444	0.0093418	0.175581	0.632408	0.00849097	0.184577
C1orf210.8088.56	SL018384	Type III endosome membrane protein TEMP	C1orf210	-0.00713046	0.965561	0.996484	-0.0160716	0.922475	0.998891	0.00635236	0.969317	0.999757
C1orf226.7989.5	SL018345	Uncharacterized protein C1orf226	C1orf226	-0.157512	0.657299	0.996484	-0.132842	0.708265	0.998891	-0.23062	0.516093	0.977984
C1orf43.6937.251	SL017975	Uncharacterized protein C1orf43	C1orf43	0.55362	0.00512686	0.114166	0.50911	0.00994559	0.183812	0.461047	0.019399	0.282027
C2.3186.2	SL002525	Complement C2	C2	-0.032677	0.819288	0.996484	-0.0105263	0.941329	0.998891	0.00309649	0.982727	0.999757
C20orf173.7046.6	SL018041	Uncharacterized protein C20orf173	C20orf173	0.149334	0.480482	0.996484	0.251709	0.234887	0.929871	0.224795	0.288589	0.917415
C21orf33.5981.6	SL009429	ES1 protein homolog, mitochondrial	C21orf33	0.145524	0.381408	0.975593	0.168843	0.309994	0.998891	0.138013	0.406423	0.976054
C22orf15.7073.69	SL018042	Uncharacterized protein C22orf15	C22orf15	0.0471127	0.78111	0.996484	-0.0415894	0.806222	0.998891	-0.0442024	0.794315	0.985006
C2orf40.6362.6	SL017442	Augurin	C2orf40	0.490078	0.117838	0.691426	0.561343	0.0735091	0.548857	0.533437	0.0888799	0.610432
C2orf66.5677.15	SL017102	Uncharacterized protein C2orf66	C2orf66	0.231698	0.177154	0.81674	0.0199962	0.907072	0.998891	0.202181	0.238687	0.878072
C3.2683.1	SL000456	Complement C3b, inactivated	C3	0.421711	0.0400562	0.39732	0.745366	0.000330544	0.0260161	0.485515	0.018282	0.271431
C3.2754.50	SL000312	Complement C3	C3	0.452509	0.052138	0.448229	0.459334	0.0487231	0.433376	0.307912	0.18526	0.812403
C3.4900.8	SL000313	C3a anaphylatoxin	C3	0.432545	0.00422304	0.101514	0.50338	0.000907026	0.0460064	0.317287	0.0349974	0.385709
C3.5803.24	SL003362	Complement C3d fragment	C3	0.54659	0.015619	0.225635	0.691603	0.00231802	0.0838145	0.577199	0.0107414	0.205278
C3orf18.6994.19	SL018001	Uncharacterized protein C3orf18	C3orf18	0.0638056	0.757168	0.996484	0.178133	0.38839	0.998891	0.176159	0.393659	0.966783
C4A.C4B.18821.9	SL000317	C4a anaphylatoxin	C4A C4B	1.17256	0.0467466	0.429869	1.45657	0.0137471	0.2179	1.34871	0.0223855	0.293782
C4A.C4B.2182.54	SL000318	Complement C4b	C4A C4B	0.452198	0.00819638	0.147891	0.45443	0.00789107	0.160828	0.284394	0.094639	0.622517
C4A.C4B.4481.34	SL000316	Complement C4	C4A C4B	0.142335	0.412721	0.990574	-0.122476	0.480825	0.998891	-0.13172	0.448381	0.977984
C4BPA.9449.150	SL015989	C4b-binding protein alpha chain	C4BPA	0.0130112	0.919135	0.996484	-0.112597	0.380086	0.998891	-0.0715278	0.57691	0.977984
C4BPB.7155.46	SL015990	C4b-binding protein beta chain	C4BPB	0.506238	0.0489304	0.437118	0.420541	0.101367	0.632339	0.25337	0.32261	0.930709
C4orf32.9490.3	SL019024	Uncharacterized protein C4orf32	C4orf32	0.0383781	0.846751	0.996484	0.179206	0.367276	0.998891	0.15947	0.422287	0.977984
C5.2381.52	SL000319	Complement C5	C5	0.00269817	0.980973	0.996976	-0.0819757	0.469006	0.998891	-0.082872	0.464166	0.977984
C5.2851.63	SL000320	C5a anaphylatoxin	C5	-0.0775059	0.583741	0.996484	0.101704	0.472263	0.998891	0.0536088	0.704643	0.981093
C5.C6.4482.66	SL000321	Complement C5b-C6 complex	C5 C6	-0.0672945	0.589217	0.996484	-0.0972545	0.435352	0.998891	-0.0673138	0.58911	0.977984
C5orf38.6378.2	SL017444	Protein CEI	C5orf38	0.168276	0.439006	0.996484	0.128787	0.553549	0.998891	0.223344	0.304637	0.926669
C5orf46.9100.32	SL018829	Uncharacterized protein C5orf46	C5orf46	0.0508123	0.800767	0.996484	0.123049	0.541279	0.998891	0.146067	0.468441	0.977984
C5orf63.13378.80	SL020102	Glutaredoxin-like protein C5orf63	C5orf63	0.466901	0.00927935	0.161066	0.37018	0.0385451	0.386722	0.505528	0.00491085	0.13571
C6.4127.75	SL000322	Complement component C6	C6	0.169571	0.232434	0.890151	0.050782	0.720211	0.998891	0.00242968	0.986325	0.999757
C6orf89.10885.36	SL016472	Bombesin receptor-activated protein C6orf89	C6orf89	-0.0845075	0.579915	0.996484	-0.0135285	0.929367	0.998891	-0.0451547	0.767356	0.985006
C7.2888.49	SL000323	Complement component C7	C7	0.107171	0.332967	0.962399	0.0798658	0.470384	0.998891	-0.0202899	0.854408	0.985006
C7orf69.9544.24	SL019001	Uncharacterized protein C7orf69	C7orf69	1.00048	6.46856e-07	0.000268445	0.987436	8.85388e-07	0.000367436	0.954671	1.92313e-06	0.000798098
C7orf73.8927.6	SL018723	Uncharacterized protein C7orf73	C7orf73	0.198541	0.160759	0.787972	0.171392	0.225708	0.916091	0.133215	0.346036	0.941278
C8A.C8B.C8G.2429.27	SL000324	Complement component C8	C8A C8B C8G	0.0592359	0.820505	0.996484	0.145728	0.576834	0.998891	0.240976	0.356465	0.946381
C8G.14708.59	SL007931	Complement component C8 gamma chain	C8G	0.0456316	0.646487	0.996484	0.0352193	0.723317	0.998891	-0.0372296	0.708233	0.982834
C9.3060.43	SL000325	Complement component C9	C9	0.0354356	0.783972	0.996484	-0.023287	0.85702	0.998891	-0.0622975	0.629899	0.977984
C9orf89.7778.104	SL018264	Caspase recruitment domain-containing protein 19	C9orf89	0.13655	0.403234	0.986223	0.11959	0.46405	0.998891	0.138711	0.395846	0.967948
CA1.4969.2	SL004866	Carbonic anhydrase 1	CA1	-0.779868	0.0947197	0.62666	-0.273723	0.556349	0.998891	-0.644643	0.166737	0.783136
CA10.13666.222	SL010449	Carbonic anhydrase-related protein 10	CA10	-0.0542928	0.668067	0.996484	-0.0625339	0.621409	0.998891	-0.0572687	0.651057	0.977984
CA12.19347.37	SL010370	Carbonic anhydrase 12	CA12	0.575417	2.11775e-05	0.0030211	0.529658	8.60207e-05	0.0115495	0.440379	0.00102364	0.0537116
CA13.3420.21	SL004869	Carbonic anhydrase 13	CA13	0.81954	0.0161691	0.231386	0.892152	0.00892915	0.173232	0.784906	0.0211788	0.292752
CA2.4970.55	SL000339	Carbonic anhydrase 2	CA2	0.141407	0.300776	0.934998	0.0334821	0.806211	0.998891	0.0705996	0.605061	0.977984
CA3.3799.11	SL004867	Carbonic anhydrase 3	CA3	-0.436399	0.258448	0.909713	0.00206138	0.995734	0.999456	-0.0657662	0.864566	0.985006
CA4.14069.61	SL010369	Carbonic anhydrase 4	CA4	0.00732074	0.944094	0.996484	0.00839291	0.935922	0.998891	0.0208748	0.841518	0.985006
CA5A.8791.151	SL010448	Carbonic anhydrase 5A, mitochondrial	CA5A	0.205308	0.166316	0.796675	0.215057	0.147189	0.762814	0.236727	0.110774	0.668009
CA5B.17673.34	SL011748	Carbonic anhydrase 5B, mitochondrial	CA5B	0.150298	0.41227	0.990574	0.115098	0.529938	0.998891	0.158527	0.387193	0.96668
CA6.3352.80	SL010288	Carbonic anhydrase 6	CA6	-0.776718	0.00450044	0.10603	-0.479211	0.077823	0.55604	-0.721852	0.00820192	0.183475
CA7.3356.50	SL004868	Carbonic anhydrase 7	CA7	0.118978	0.46001	0.996484	0.103969	0.518454	0.998891	0.0265807	0.868813	0.985006
CA8.11390.24	SL004870	Carbonic anhydrase-related protein	CA8	0.822445	3.63025e-05	0.00414302	0.894502	7.64073e-06	0.00249142	0.660956	0.000827798	0.0483663
CA9.3798.71	SL005508	Carbonic anhydrase 9	CA9	0.0781874	0.660437	0.996484	0.0664153	0.709007	0.998891	-0.0186201	0.916659	0.991327
CAB39.17757.86	SL006798	Calcium-binding protein 39	CAB39	0.00942349	0.971032	0.996484	0.0817547	0.752753	0.998891	0.0785378	0.76218	0.985006
CABLES2.7105.7	SL018130	CDK5 and ABL1 enzyme substrate 2	CABLES2	0.0520523	0.752907	0.996484	-0.0506328	0.759433	0.998891	0.0520845	0.752759	0.985006
CABP7.7104.71	SL018117	Calcium-binding protein 7	CABP7	0.112723	0.580962	0.996484	0.172234	0.399243	0.998891	0.209363	0.305709	0.926669
CACNA2D3.8885.6	SL018710	Voltage-dependent calcium channel subunit alpha-2/delta-3	CACNA2D3	0.221649	0.0720982	0.538672	0.136446	0.267048	0.967207	0.1155	0.347266	0.94164
CACNB4.11130.158	SL019338	Voltage-dependent L-type calcium channel subunit beta-4	CACNB4	-0.0670642	0.666624	0.996484	-0.0134566	0.931103	0.998891	0.0283684	0.85538	0.985006
CACYBP.12432.23	SL010232	Calcyclin-binding protein	CACYBP	-0.134191	0.650547	0.996484	-0.0762495	0.796833	0.998891	-0.0131269	0.964645	0.999757
CADM1.3326.58	SL004805	Cell adhesion molecule 1	CADM1	-0.105777	0.426264	0.993561	-0.0198333	0.881327	0.998891	-0.00732015	0.956058	0.999757
CADM2.16907.3	SL004806	Cell adhesion molecule 2	CADM2	0.0407131	0.702843	0.996484	0.0609877	0.567774	0.998891	0.0106291	0.920652	0.993095
CADM3.3630.27	SL004804	Cell adhesion molecule 3	CADM3	0.0972206	0.446714	0.996484	0.0614746	0.630273	0.998891	0.137108	0.283569	0.916042
CALB2.16803.4	SL008657	Calretinin	CALB2	0.428972	0.0458808	0.42484	0.454615	0.0344672	0.363692	0.493575	0.0218168	0.292772
CALCB.17170.15	SL011502	Calcitonin gene-related peptide 2	CALCB	0.152183	0.39539	0.98337	0.042942	0.810322	0.998891	0.234141	0.191554	0.824062
CALCOCO2.12534.10	SL019796	Calcium-binding and coiled-coil domain-containing protein 2	CALCOCO2	0.08909	0.557865	0.996484	-0.0415503	0.784546	0.998891	0.0156864	0.917785	0.991642
CALN1.10933.107	SL018094	Calcium-binding protein 8	CALN1	0.246977	0.167669	0.798031	0.273474	0.126774	0.708254	0.229258	0.200137	0.83973
CALR.5264.65	SL003520	Calreticulin	CALR	0.0642248	0.699951	0.996484	0.00463874	0.97779	0.998891	0.0431504	0.795671	0.985006
CALY.8924.55	SL018108	Neuron-specific vesicular protein calcyon	CALY	0.0148329	0.891428	0.996484	0.0359094	0.741086	0.998891	-0.0244746	0.821811	0.985006
CAMK1.3592.4	SL010489	Calcium/calmodulin-dependent protein kinase type 1	CAMK1	-0.0815213	0.533647	0.996484	-0.117571	0.369591	0.998891	0.0188925	0.88525	0.985006
CAMK1D.3418.12	SL010490	Calcium/calmodulin-dependent protein kinase type 1D	CAMK1D	0.214749	0.358519	0.964918	0.258411	0.269437	0.968487	0.237901	0.309181	0.929578
CAMK2A.3350.53	SL010491	Calcium/calmodulin-dependent protein kinase type II subunit alpha	CAMK2A	0.156765	0.414385	0.991299	0.164075	0.392996	0.998891	0.107912	0.574056	0.977984
CAMK2B.3351.1	SL010492	Calcium/calmodulin-dependent protein kinase type II subunit beta	CAMK2B	-0.0551523	0.839376	0.996484	-0.0212455	0.937762	0.998891	-0.00171097	0.994983	0.999757
CAMK2D.3419.49	SL010493	Calcium/calmodulin-dependent protein kinase type II subunit delta	CAMK2D	0.0779513	0.758841	0.996484	0.124661	0.623516	0.998891	0.128221	0.613639	0.977984
CAMK4.18904.23	SL021171	Calcium/calmodulin-dependent protein kinase type IV	CAMK4	0.186234	0.185735	0.830086	0.228558	0.104744	0.640963	0.153179	0.276073	0.914567
CAMKK1.18860.2	SL004938	Calcium/calmodulin-dependent protein kinase kinase 1	CAMKK1	0.217107	0.200289	0.84895	0.261201	0.123693	0.699699	0.195251	0.249221	0.889308
CAMP.15481.45	SL004525	Antibacterial protein LL-37	CAMP	0.386104	0.00739797	0.139553	0.41425	0.00410674	0.112804	0.275277	0.0551294	0.50029
CAMP.9384.17	SL009204	Cathelicidin antimicrobial peptide	CAMP	0.448743	0.0596103	0.4868	0.631736	0.00827607	0.165703	0.550442	0.0211375	0.292752
CAND1.13937.75	SL008246	Cullin-associated NEDD8-dissociated protein 1	CAND1	-0.196435	0.479561	0.996484	0.145079	0.601452	0.998891	-0.0106085	0.969524	0.999757
CANT1.6480.1	SL007555	Soluble calcium-activated nucleotidase 1	CANT1	0.183317	0.191655	0.83563	0.212035	0.131252	0.721017	0.167297	0.233255	0.878072
CANX.8834.58	SL004576	Calnexin	CANX	0.197656	0.117584	0.691426	0.143241	0.256052	0.955223	0.151328	0.230265	0.876543
CAPG.4968.50	SL008099	Macrophage-capping protein	CAPG	0.350713	0.089846	0.608527	0.202336	0.326638	0.998891	0.288913	0.161841	0.779029
CAPN1.CAPNS1.2668.70	SL000337	Calpain I	CAPN1 CAPNS1	-0.222008	0.433229	0.996484	0.0492184	0.861973	0.998891	-0.184817	0.51405	0.977984
CAPN3.12385.4	SL006471	Calpain-3	CAPN3	0.0689708	0.67192	0.996484	0.0535783	0.742136	0.998891	0.179147	0.271918	0.913449
CAPNS1.18299.13	SL016349	Calpain small subunit 1	CAPNS1	-0.0208824	0.897562	0.996484	0.0260314	0.8725	0.998891	-0.103648	0.523027	0.977984
CAPSL.13688.2	SL020217	Calcyphosin-like protein	CAPSL	0.518417	0.000777089	0.0365713	0.539667	0.000474774	0.0328385	0.520344	0.000743603	0.0465007
CARD17.18267.74	SL020939	Caspase recruitment domain-containing protein 17	CARD17	0.142387	0.403668	0.986479	0.100581	0.55509	0.998891	0.163082	0.338967	0.937376
CARD18.18190.15	SL007302	Caspase recruitment domain-containing protein 18	CARD18	0.0130428	0.952319	0.996484	0.3543	0.105436	0.642613	0.306971	0.16035	0.778166
CARD9.11405.150	SL007659	Caspase recruitment domain-containing protein 9	CARD9	0.174423	0.36657	0.968959	0.0680951	0.724238	0.998891	0.167688	0.385328	0.96668
CARHSP1.12808.103	SL013301	Calcium-regulated heat-stable protein 1	CARHSP1	-0.100165	0.622209	0.996484	0.185684	0.361386	0.998891	0.059489	0.769761	0.985006
CARS.14098.28	SL020309	Cysteine--tRNA ligase, cytoplasmic	CARS	0.025146	0.927975	0.996484	0.168728	0.54434	0.998891	0.0907814	0.7442	0.985006
CARTPT.5743.82	SL012512	Cocaine- and amphetamine-regulated transcript protein	CARTPT	0.047049	0.710394	0.996484	0.0270683	0.830814	0.998891	0.0177867	0.888344	0.985006
CASC4.10613.33	SL018589	Protein CASC4	CASC4	0.048934	0.706286	0.996484	0.150239	0.247961	0.944074	0.13874	0.285904	0.917024
CASC4.8838.10	SL018589	Protein CASC4	CASC4	0.0429205	0.702777	0.996484	0.0801851	0.476126	0.998891	0.0717587	0.523638	0.977984
CASK.16754.40	SL019118	Peripheral plasma membrane protein CASK	CASK	-0.0188814	0.924353	0.996484	-0.105464	0.595983	0.998891	-0.00216414	0.991317	0.999757
CASP10.5340.24	SL003717	Caspase-10	CASP10	-0.0170295	0.885173	0.996484	0.0865354	0.46333	0.998891	0.0508304	0.666492	0.979363
CASP2.4904.7	SL003710	Caspase-2	CASP2	0.462989	0.00469254	0.10755	0.430658	0.00845266	0.167785	0.356719	0.028734	0.346096
CASP3.3593.72	SL003711	Caspase-3	CASP3	-0.314792	0.450081	0.996484	0.0269422	0.948423	0.998891	-0.066434	0.873274	0.985006
CASP8.18158.45	SL003715	Caspase-8	CASP8	0.0122282	0.955499	0.996484	0.049527	0.821201	0.998891	0.0561933	0.79763	0.985006
CASQ1.11263.57	SL019372	Calsequestrin-1	CASQ1	0.18274	0.102577	0.648563	0.0895858	0.422377	0.998891	0.188829	0.0916965	0.61507
CASQ2.19291.2	SL007959	Calsequestrin-2	CASQ2	0.477767	0.000610969	0.0306219	0.413307	0.00292954	0.0935291	0.38812	0.00515322	0.13677
CASS4.12855.16	SL011299	Cas scaffolding protein family member 4	CASS4	-0.0828852	0.491612	0.996484	0.123158	0.30716	0.998247	0.11813	0.327282	0.930709
CAST.3026.5	SL000338	Calpastatin	CAST	0.0333736	0.860257	0.996484	0.143227	0.450233	0.998891	0.192947	0.309368	0.929578
CAT.3488.64	SL000342	Catalase	CAT	-0.392481	0.415116	0.991299	0.0044162	0.992678	0.998891	-0.387439	0.421124	0.977984
CAV2.9457.3	SL014826	Caveolin-2	CAV2	0.0669477	0.704178	0.996484	0.0708345	0.687889	0.998891	0.0934934	0.596009	0.977984
CAV3.8690.25	SL018617	Caveolin-3	CAV3	0.138401	0.319936	0.946635	0.116759	0.401269	0.998891	0.0616373	0.657494	0.977984
CBFB.10048.7	SL011998	Core-binding factor subunit beta	CBFB	0.129322	0.282846	0.926027	0.17659	0.143006	0.751236	0.152578	0.205382	0.850787
CBL.12016.60	SL013756	E3 ubiquitin-protein ligase CBL	CBL	0.096127	0.698442	0.996484	0.0435743	0.860573	0.998891	0.142499	0.565839	0.977984
CBLN1.9313.27	SL017250	Cerebellin-1	CBLN1	-0.223811	0.233975	0.891241	-0.162163	0.388101	0.998891	-0.144713	0.4411	0.977984
CBLN4.5688.65	SL012852	Cerebellin-4	CBLN4	0.0121774	0.930943	0.996484	-0.0150316	0.914813	0.998891	0.0402127	0.774769	0.985006
CBR1.12381.26	SL008046	Carbonyl reductase [NADPH] 1	CBR1	-0.00926189	0.958385	0.996484	0.0643413	0.717026	0.998891	0.0364031	0.837508	0.985006
CBR3.14091.42	SL005371	Carbonyl reductase [NADPH] 3	CBR3	-0.0907938	0.568598	0.996484	0.0548269	0.730575	0.998891	-0.0934027	0.557549	0.977984
CBS.10086.39	SL018882	Cystathionine beta-synthase	CBS	0.2525	0.0365739	0.383816	0.216981	0.0720276	0.545283	0.242993	0.0441595	0.433251
CBX1.18817.50	SL013308	Chromobox protein homolog 1	CBX1	-0.0264579	0.919401	0.996484	-0.0295992	0.909871	0.998891	-0.151504	0.562458	0.977984
CBX3.18868.7	SL004001	Chromobox protein homolog 3	CBX3	0.442852	0.0982819	0.637297	0.485234	0.0702583	0.543609	0.310795	0.245142	0.886203
CBX5.4540.11	SL009768	Chromobox protein homolog 5	CBX5	0.0818374	0.705951	0.996484	0.0931917	0.667469	0.998891	0.15498	0.47511	0.977984
CBX7.13027.20	SL019531	Chromobox protein homolog 7	CBX7	0.160863	0.436805	0.996484	-0.00375259	0.985517	0.998891	0.112752	0.585587	0.977984
CCBL1.17365.7	SL016564	Kynurenine--oxoglutarate transaminase 1	CCBL1	0.0963119	0.572473	0.996484	0.0928599	0.586305	0.998891	0.17948	0.293358	0.922935
CCBL2.12682.5	SL019824	Kynurenine--oxoglutarate transaminase 3	CCBL2	0.0234166	0.85829	0.996484	0.0998744	0.44664	0.998891	0.0857284	0.513524	0.977984
CCDC101.12788.6	SL019859	SAGA-associated factor 29 homolog	CCDC101	0.188802	0.152295	0.771391	0.0734189	0.576949	0.998891	0.100409	0.445662	0.977984
CCDC126.6388.21	SL017451	Coiled-coil domain-containing protein 126	CCDC126	-0.117521	0.536769	0.996484	-0.172675	0.364351	0.998891	-0.168567	0.375849	0.963663
CCDC134.15300.66	SL017096	Coiled-coil domain-containing protein 134	CCDC134	0.0646424	0.669882	0.996484	0.0446123	0.768568	0.998891	0.0064652	0.965983	0.999757
CCDC167.7797.11	SL018243	Coiled-coil domain-containing protein 167	CCDC167	0.121466	0.492452	0.996484	0.0489864	0.78181	0.998891	0.110866	0.530938	0.977984
CCDC25.18264.12	SL006619	Coiled-coil domain-containing protein 25	CCDC25	0.0193749	0.907103	0.996484	0.0366482	0.825311	0.998891	-0.00630352	0.969715	0.999757
CCDC50.12399.194	SL013198	Coiled-coil domain-containing protein 50	CCDC50	0.0298683	0.827634	0.996484	0.0344753	0.80157	0.998891	0.0280027	0.838246	0.985006
CCDC51.12790.10	SL019874	Coiled-coil domain-containing protein 51	CCDC51	0.914704	6.202e-06	0.00141561	0.827908	3.97883e-05	0.00648692	0.766464	0.000136271	0.0172799
CCDC64.11158.40	SL019326	Bicaudal D-related protein 1	CCDC64	0.116231	0.496108	0.996484	0.176042	0.302957	0.99674	0.0732251	0.667967	0.979363
CCDC80.3234.23	SL010390	Coiled-coil domain-containing protein 80	CCDC80	0.0254494	0.835195	0.996484	-0.027402	0.822754	0.998891	0.0715792	0.558595	0.977984
CCDC90B.7792.58	SL018258	Coiled-coil domain-containing protein 90B, mitochondrial	CCDC90B	0.131706	0.490999	0.996484	0.0140474	0.941409	0.998891	0.112168	0.557442	0.977984
CCK.6918.183	SL012408	Cholecystokinin	CCK	-0.312589	0.337215	0.962399	-0.300529	0.356144	0.998891	-0.325857	0.317156	0.929578
CCL1.2770.51	SL003176	C-C motif chemokine 1	CCL1	-0.0931375	0.753376	0.996484	0.0962969	0.745298	0.998891	0.102638	0.729169	0.985006
CCL11.5301.7	SL000406	Eotaxin	CCL11	-0.207254	0.138826	0.747337	-0.0545258	0.696244	0.998891	-0.13165	0.346326	0.941278
CCL13.4144.13	SL000517	C-C motif chemokine 13	CCL13	0.00791456	0.966215	0.996484	-0.0534969	0.774671	0.998891	-0.0839902	0.653159	0.977984
CCL14.2900.53	SL003329	C-C motif chemokine 14	CCL14	0.195207	0.386263	0.976893	0.271736	0.228187	0.920553	0.217384	0.334728	0.934006
CCL15.18289.16	SL003190	C-C motif chemokine 15	CCL15	0.242094	0.160488	0.787972	0.360464	0.0372043	0.375747	0.26659	0.122433	0.705031
CCL16.4913.78	SL003300	C-C motif chemokine 16	CCL16	-0.0915499	0.659896	0.996484	-0.00508098	0.980511	0.998891	-0.169304	0.416028	0.977984
CCL17.3519.3	SL003196	C-C motif chemokine 17	CCL17	0.0672101	0.643229	0.996484	0.14019	0.334401	0.998891	0.113193	0.435561	0.977984
CCL18.3044.3	SL003323	C-C motif chemokine 18	CCL18	0.0144564	0.934519	0.996484	0.0584791	0.739652	0.998891	0.115696	0.511056	0.977984
CCL19.4922.13	SL003189	C-C motif chemokine 19	CCL19	-0.0631871	0.717274	0.996484	-0.114189	0.513021	0.998891	-0.0581201	0.739077	0.985006
CCL2.2578.67	SL000038	C-C motif chemokine 2	CCL2	0.512841	0.00311637	0.08468	0.56406	0.00117846	0.056903	0.460489	0.00782002	0.179389
CCL20.2468.62	SL000133	C-C motif chemokine 20	CCL20	0.154857	0.398225	0.98337	0.161989	0.376895	0.998891	0.062812	0.731664	0.985006
CCL21.2516.57	SL003193	C-C motif chemokine 21	CCL21	-0.284578	0.0224017	0.284066	-0.309556	0.0131005	0.213585	-0.272184	0.0288724	0.346193
CCL23.2913.1	SL003302	C-C motif chemokine 23	CCL23	0.0839128	0.607625	0.996484	0.0239874	0.883271	0.998891	0.0205855	0.89973	0.988616
CCL23.3028.36	SL003301	Ck-beta-8-1	CCL23	0.0479809	0.790423	0.996484	0.0465951	0.79634	0.998891	-0.0355927	0.843708	0.985006
CCL25.2705.5	SL003197	C-C motif chemokine 25	CCL25	0.190325	0.460348	0.996484	0.415672	0.10776	0.650692	0.179807	0.485475	0.977984
CCL26.9168.31	SL003170	C-C motif chemokine 26	CCL26	0.0874869	0.663372	0.996484	0.0233665	0.907432	0.998891	0.166558	0.407587	0.97612
CCL28.2890.59	SL003303	C-C motif chemokine 28	CCL28	-0.0480058	0.868603	0.996484	0.0876662	0.762588	0.998891	0.0756745	0.79427	0.985006
CCL3L1.2783.18	SL004355	C-C motif chemokine 3-like 1	CCL3L1	-0.0171779	0.942109	0.996484	0.108615	0.646197	0.998891	0.104586	0.658467	0.977984
CCL5.5480.49	SL000563	C-C motif chemokine 5	CCL5	-0.137466	0.882969	0.996484	0.40685	0.663138	0.998891	0.143903	0.877532	0.985006
CCL7.4886.3	SL000516	C-C motif chemokine 7	CCL7	0.0691152	0.588476	0.996484	0.0339496	0.790365	0.998891	0.00465574	0.970916	0.999757
CCL8.13748.4	SL000515	C-C motif chemokine 8	CCL8	-0.0954708	0.552251	0.996484	-0.123883	0.440677	0.998891	-0.125947	0.433111	0.977984
CCM2.12347.29	SL019675	Cerebral cavernous malformations 2 protein	CCM2	0.110076	0.591483	0.996484	0.11855	0.563284	0.998891	0.170877	0.405005	0.976054
CCNA1.15319.226	SL013808	Cyclin-A1	CCNA1	0.0773448	0.68206	0.996484	0.0558648	0.767295	0.998891	0.0637055	0.735788	0.985006
CCNA2.15574.37	SL000385	Cyclin-A2	CCNA2	0.139528	0.344678	0.962399	0.102454	0.48754	0.998891	0.107327	0.467102	0.977984
CCNB1.5347.59	SL000130	G2/mitotic-specific cyclin-B1	CCNB1	0.25577	0.109244	0.672705	0.225938	0.156842	0.781894	0.225574	0.157506	0.772304
CCNB1IP1.9728.4	SL019116	E3 ubiquitin-protein ligase CCNB1IP1	CCNB1IP1	-0.114432	0.605786	0.996484	-0.0527439	0.811927	0.998891	-0.0837044	0.705748	0.981939
CCNB2.18208.3	SL007052	G2/mitotic-specific cyclin-B2	CCNB2	0.0126315	0.954159	0.996484	0.184881	0.400542	0.998891	0.135747	0.536913	0.977984
CCNH.9848.22	SL000391	Cyclin-H	CCNH	-0.0268718	0.901234	0.996484	-0.0313316	0.88495	0.998891	0.0872323	0.687101	0.980152
CCPG1.8889.5	SL015334	Cell cycle progression protein 1	CCPG1	0.118906	0.529514	0.996484	0.0109764	0.953694	0.998891	0.112028	0.553574	0.977984
CD109.3290.50	SL008773	CD109 antigen	CD109	0.00481345	0.970321	0.996484	-0.0323383	0.802634	0.998891	0.0336808	0.794621	0.985006
CD14.16914.104	SL001743	Monocyte differentiation antigen CD14, soluble	CD14	0.0395318	0.700752	0.996484	0.0355641	0.729534	0.998891	0.0483068	0.638663	0.977984
CD14.8969.49	SL018823	Monocyte differentiation antigen CD14	CD14	0.0774676	0.554238	0.996484	-0.00149725	0.990876	0.998891	0.125433	0.338597	0.937376
CD163.5028.59	SL005764	Scavenger receptor cysteine-rich type 1 protein M130	CD163	0.203092	0.200152	0.84895	0.200509	0.205911	0.880789	0.189955	0.230701	0.876543
CD177.13116.25	SL008931	CD177 antigen	CD177	0.199939	0.585746	0.996484	0.176183	0.631019	0.998891	0.244629	0.504958	0.977984
CD1A.10814.7	SL016708	T-cell surface glycoprotein CD1a	CD1A	-0.0167617	0.942241	0.996484	0.0103505	0.964314	0.998891	-0.00156639	0.994598	0.999757
CD1D.8749.194	SL007129	Antigen-presenting glycoprotein CD1d	CD1D	0.0790613	0.62873	0.996484	0.0190403	0.907275	0.998891	0.103341	0.527469	0.977984
CD2.7100.31	SL004124	T-cell surface antigen CD2	CD2	-0.511553	0.480898	0.996484	-0.0384456	0.957727	0.998891	-0.00760336	0.991636	0.999757
CD200.5112.73	SL014268	OX-2 membrane glycoprotein	CD200	0.151814	0.320409	0.946635	0.044875	0.768733	0.998891	0.0198049	0.896742	0.988322
CD200R1L.8980.19	SL018778	Cell surface glycoprotein CD200 receptor 2	CD200R1L	-0.00740606	0.963294	0.996484	-0.0208142	0.897094	0.998891	0.0270682	0.866433	0.985006
CD207.3361.26	SL010610	C-type lectin domain family 4 member K	CD207	0.374444	0.00866915	0.152718	0.367376	0.0099924	0.183933	0.28651	0.0438562	0.432103
CD209.3029.52	SL005157	CD209 antigen	CD209	-0.212197	0.290988	0.929453	-0.198515	0.323134	0.998891	-0.086979	0.664776	0.979252
CD226.5062.60	SL011100	CD226 antigen	CD226	0.0907101	0.614036	0.996484	0.0660444	0.713439	0.998891	0.105143	0.558883	0.977984
CD244.5063.12	SL014188	Natural killer cell receptor 2B4	CD244	0.156211	0.283191	0.926027	0.0942524	0.516918	0.998891	0.00342224	0.981216	0.999757
CD247.15567.2	SL004471	T-cell surface glycoprotein CD3 zeta chain	CD247	0.439273	0.0020919	0.0645238	0.423447	0.0029933	0.0935918	0.373801	0.00862378	0.184601
CD248.15491.20	SL008437	Endosialin	CD248	-0.094456	0.549905	0.996484	-0.0925211	0.5581	0.998891	-0.0605964	0.701221	0.981093
CD27.5412.53	SL004134	CD27 antigen	CD27	0.175637	0.272495	0.920411	-0.0101892	0.949166	0.998891	0.0386892	0.808732	0.985006
CD274.5060.62	SL004852	Programmed cell death 1 ligand 1	CD274	0.188511	0.17784	0.81674	0.282024	0.0443984	0.415407	0.417707	0.00307508	0.107983
CD300A.5630.48	SL009033	CMRF35-like molecule 8	CD300A	0.503241	0.00108984	0.0442303	0.488037	0.00152437	0.0643737	0.413445	0.00704318	0.165733
CD300C.5066.134	SL014270	CMRF35-like molecule 6	CD300C	0.137278	0.319035	0.946635	0.0641604	0.641102	0.998891	0.13346	0.332649	0.93162
CD300E.10798.4	SL018456	CMRF35-like molecule 2	CD300E	0.076155	0.649279	0.996484	0.190119	0.256879	0.956487	0.169446	0.312093	0.929578
CD300LB.10713.151	SL017073	CMRF35-like molecule 7	CD300LB	0.0303647	0.803335	0.996484	0.0253844	0.835078	0.998891	-0.0331669	0.785613	0.985006
CD300LF.5623.11	SL012737	CMRF35-like molecule 1	CD300LF	0.0861869	0.555572	0.996484	0.00979505	0.946568	0.998891	0.0634144	0.664451	0.979106
CD320.16320.139	SL009127	CD320 antigen	CD320	-0.107665	0.627553	0.996484	-0.168759	0.447156	0.998891	-0.100241	0.651458	0.977984
CD33.3166.92	SL005215	Myeloid cell surface antigen CD33	CD33	-0.39461	0.0369436	0.38504	-0.372469	0.0487844	0.433376	-0.384061	0.0422363	0.426568
CD37.18202.22	SL014706	Leukocyte antigen CD37	CD37	0.426694	0.0245786	0.298687	0.362228	0.0559227	0.478298	0.357598	0.0591038	0.522837
CD38.11513.92	SL002722	ADP-ribosyl cyclase/cyclic ADP-ribose hydrolase 1	CD38	0.0642452	0.69152	0.996484	0.069053	0.669762	0.998891	0.063801	0.693544	0.981093
CD3E.18870.1	SL007084	T-cell surface glycoprotein CD3 epsilon chain	CD3E	0.0594709	0.764413	0.996484	0.181997	0.359515	0.998891	0.169202	0.39422	0.966783
CD3G.7924.7	SL007099	T-cell surface glycoprotein CD3 gamma chain	CD3G	0.026314	0.899022	0.996484	-0.0216537	0.916833	0.998891	0.00206486	0.992055	0.999757
CD4.3143.3	SL002524	T-cell surface glycoprotein CD4	CD4	0.267239	0.183308	0.827474	0.212118	0.290497	0.994094	0.154152	0.442086	0.977984
CD40LG.3534.14	SL003862	CD40 ligand	CD40LG	0.859359	0.00023922	0.0165495	0.876281	0.000181509	0.0176295	0.642906	0.00563607	0.14536
CD44.9283.8	SL000135	CD44 antigen	CD44	0.135635	0.340237	0.962399	0.11625	0.413564	0.998891	0.155178	0.275389	0.914567
CD46.17682.1	SL002600	Membrane cofactor protein	CD46	-0.0307951	0.820763	0.996484	0.0165637	0.903005	0.998891	0.0571919	0.673973	0.979363
CD47.6653.58	SL004838	Leukocyte surface antigen CD47	CD47	-0.0432774	0.84549	0.996484	0.101944	0.646271	0.998891	-0.0353879	0.873391	0.985006
CD48.3292.75	SL010450	CD48 antigen	CD48	0.115785	0.356585	0.964601	0.13057	0.298654	0.99674	0.0672924	0.591847	0.977984
CD5.14065.11	SL007080	T-cell surface glycoprotein CD5	CD5	0.117326	0.299851	0.934987	0.115584	0.307067	0.998247	0.0403306	0.721244	0.985006
CD5.5596.75	SL007080	T-cell surface glycoprotein CD5	CD5	0.178962	0.160346	0.787972	0.256988	0.044342	0.415407	0.189324	0.137607	0.741646
CD55.5069.9	SL004556	Complement decay-accelerating factor	CD55	0.15519	0.212488	0.871944	0.182895	0.142041	0.748522	0.148979	0.231293	0.876543
CD58.10938.13	SL003442	Lymphocyte function-associated antigen 3	CD58	-0.0339075	0.850801	0.996484	-0.0447858	0.803798	0.998891	-0.0256906	0.886671	0.985006
CD59.11514.196	SL004557	CD59 glycoprotein	CD59	0.0663051	0.483469	0.996484	0.0860576	0.363292	0.998891	0.0577464	0.541615	0.977984
CD5L.3293.2	SL006108	CD5 antigen-like	CD5L	0.47851	0.0189078	0.257655	0.208887	0.302848	0.99674	0.153556	0.448524	0.977984
CD63.9190.7	SL008837	CD63 antigen	CD63	0.118887	0.498439	0.996484	0.115899	0.509284	0.998891	0.156537	0.372952	0.962136
CD68.18922.27	SL007199	Macrosialin	CD68	-0.128976	0.455531	0.996484	-0.0653581	0.705178	0.998891	-0.0726256	0.674199	0.979363
CD70.5807.77	SL007195	CD70 antigen	CD70	0.0313045	0.820947	0.996484	0.0688698	0.618627	0.998891	0.0210851	0.878834	0.985006
CD72.7009.8	SL017967	B-cell differentiation antigen CD72	CD72	0.147813	0.33923	0.962399	0.0822092	0.594769	0.998891	0.101374	0.511936	0.977984
CD74.6974.6	SL007076	HLA class II histocompatibility antigen gamma chain	CD74	0.19887	0.146946	0.758831	0.216367	0.114734	0.676695	0.175919	0.199234	0.838834
CD74.8748.45	SL007076	HLA class II histocompatibility antigen gamma chain	CD74	0.118962	0.66187	0.996484	0.0139773	0.95901	0.998891	0.0739533	0.785692	0.985006
CD79A.15674.3	SL011613	B-cell antigen receptor complex-associated protein alpha chain	CD79A	0.041185	0.81272	0.996484	0.235547	0.176361	0.820683	0.246648	0.156936	0.771996
CD79A.7796.10	SL011613	B-cell antigen receptor complex-associated protein alpha chain	CD79A	0.135333	0.181584	0.823167	0.165258	0.103199	0.634911	0.156171	0.123444	0.705282
CD79B.6351.55	SL017426	B-cell antigen receptor complex-associated protein beta chain	CD79B	0.138984	0.371747	0.972506	0.0973529	0.531335	0.998891	0.155916	0.316455	0.929578
CD81.19612.3	SL007309	CD81 antigen	CD81	0.055308	0.639401	0.996484	0.043581	0.711956	0.998891	0.0440345	0.709096	0.982834
CD86.5337.64	SL004131	T-lymphocyte activation antigen CD86	CD86	0.57607	0.00108968	0.0442303	0.517366	0.0032736	0.0977048	0.447316	0.0107906	0.205278
CD8A.15462.28	SL007072	T-cell surface glycoprotein CD8 alpha chain	CD8A	-0.215	0.212065	0.871944	-0.201391	0.242326	0.932694	-0.244212	0.15658	0.771082
CD8B.9310.2	SL007109	T-cell surface glycoprotein CD8 beta chain	CD8B	0.225553	0.344327	0.962399	0.129829	0.585947	0.998891	0.263076	0.270231	0.913449
CD9.17449.23	SL008836	CD9 antigen	CD9	0.0143553	0.930587	0.996484	0.116159	0.481174	0.998891	0.0844738	0.60836	0.977984
CD93.14136.234	SL007696	Complement component C1q receptor	CD93	-0.00426926	0.973646	0.996484	-0.0484314	0.707878	0.998891	0.0373823	0.772396	0.985006
CD96.9735.44	SL019066	T-cell surface protein tactile	CD96	0.140653	0.274661	0.924161	0.218238	0.0907455	0.600367	0.258885	0.0451066	0.438684
CD99L2.10539.30	SL014293	CD99 antigen-like protein 2	CD99L2	0.253568	0.133618	0.737564	0.126877	0.451988	0.998891	0.244274	0.148375	0.761663
CDC2.CCNB1.3422.4	SL010494	Cyclin-dependent kinase 1:G2/mitotic-specific cyclin-B1 complex	CDC2 CCNB1	0.0968806	0.567896	0.996484	0.103725	0.54089	0.998891	0.105431	0.53426	0.977984
CDC25A.11548.84	SL007184	M-phase inducer phosphatase 1	CDC25A	-0.0954787	0.901254	0.996484	1.70483	0.0276446	0.325149	0.953584	0.216124	0.866964
CDC25B.12427.8	SL007185	M-phase inducer phosphatase 2	CDC25B	0.107733	0.511875	0.996484	0.130856	0.425739	0.998891	0.159665	0.331304	0.930709
CDC34.12532.28	SL013788	Ubiquitin-conjugating enzyme E2 R1	CDC34	0.831163	3.82263e-05	0.00425617	0.69196	0.00056071	0.0355506	0.667909	0.000858197	0.0483663
CDC37.3879.50	SL011232	Hsp90 co-chaperone Cdc37	CDC37	-0.0438063	0.841449	0.996484	0.0931845	0.670508	0.998891	-0.000966045	0.99648	0.999757
CDC42.9840.2	SL000350	Cell division control protein 42 homolog	CDC42	-0.0544929	0.895929	0.996484	0.351822	0.398783	0.998891	0.0228872	0.956186	0.999757
CDC42BPB.3629.60	SL006805	Serine/threonine-protein kinase MRCK beta	CDC42BPB	0.125992	0.569214	0.996484	0.0769091	0.728179	0.998891	0.148313	0.50289	0.977984
CDCP1.16818.200	SL017488	CUB domain-containing protein 1	CDCP1	0.337474	0.0652312	0.51165	0.260225	0.154429	0.776398	0.243425	0.182684	0.80819
CDH11.16305.10	SL000637	Cadherin-11	CDH11	0.0997133	0.698499	0.996484	-0.0462008	0.857546	0.998891	-0.0470019	0.855103	0.985006
CDH11.7763.25	SL000637	Cadherin-11	CDH11	0.149656	0.475949	0.996484	0.0437692	0.834762	0.998891	0.141422	0.500529	0.977984
CDH12.19388.2	SL004864	Cadherin-12	CDH12	0.851753	0.00105512	0.0441891	0.808188	0.00185884	0.0720986	0.726951	0.00502523	0.13571
CDH15.11215.6	SL007295	Cadherin-15	CDH15	-1.58068	0.0110135	0.182824	-1.5153	0.0147415	0.227347	-1.05637	0.087918	0.608536
CDH15.5410.53	SL007295	Cadherin-15	CDH15	0.276651	0.079847	0.568645	0.145973	0.354067	0.998891	0.432322	0.00647864	0.157314
CDH17.16613.3	SL008898	Cadherin-17	CDH17	0.155951	0.40532	0.987347	0.118996	0.525304	0.998891	0.146482	0.434385	0.977984
CDH2.3797.1	SL000638	Cadherin-2	CDH2	0.0314772	0.866025	0.996484	0.127976	0.493	0.998891	0.103938	0.577605	0.977984
CDH3.2643.57	SL004183	Cadherin-3	CDH3	0.375487	0.0252984	0.299967	0.178236	0.286039	0.987723	0.256523	0.125239	0.71109
CDH5.2819.23	SL002081	Cadherin-5	CDH5	0.0398959	0.736302	0.996484	0.116101	0.327593	0.998891	0.0335084	0.777291	0.985006
CDH7.7959.34	SL007764	Cadherin-7	CDH7	-0.0708054	0.730495	0.996484	-0.122955	0.54984	0.998891	-0.252742	0.21964	0.868776
CDHR1.8372.29	SL017405	Cadherin-related family member 1	CDHR1	0.0219252	0.896847	0.996484	0.0526196	0.755715	0.998891	0.0309245	0.854911	0.985006
CDHR3.8222.49	SL018447	Cadherin-related family member 3	CDHR3	0.0552248	0.598407	0.996484	0.11188	0.286472	0.987723	0.0210572	0.840788	0.985006
CDHR5.9962.1	SL008817	Cadherin-related family member 5	CDHR5	0.0401253	0.826107	0.996484	0.0370517	0.839237	0.998891	0.0726388	0.690878	0.981093
CDK2.CCNA2.3357.67	SL010495	Cyclin-dependent kinase 2:Cyclin-A2 complex	CDK2 CCNA2	0.076378	0.700286	0.996484	0.0499226	0.801327	0.998891	0.0218089	0.912463	0.989602
CDK2AP1.9450.18	SL019015	Cyclin-dependent kinase 2-associated protein 1	CDK2AP1	0.0957031	0.474119	0.996484	0.0688213	0.606628	0.998891	0.035689	0.789412	0.985006
CDK5.CDK5R1.3358.51	SL010496	Cyclin-dependent kinase 5:Cyclin-dependent kinase 5 activator 1 complex	CDK5 CDK5R1	-0.0575349	0.856586	0.996484	0.131785	0.678964	0.998891	0.140357	0.659368	0.977984
CDK8.CCNC.3359.11	SL010522	Cyclin-dependent kinase 8:Cyclin-C complex	CDK8 CCNC	-0.0360553	0.8781	0.996484	0.126298	0.591203	0.998891	0.119127	0.612424	0.977984
CDKN1A.18291.8	SL002000	Cyclin-dependent kinase inhibitor 1	CDKN1A	0.127722	0.526011	0.996484	0.137151	0.495956	0.998891	0.12392	0.53839	0.977984
CDKN2B.9874.28	SL003758	Cyclin-dependent kinase 4 inhibitor B	CDKN2B	0.098603	0.559791	0.996484	0.204929	0.226163	0.916091	0.147023	0.384809	0.96668
CDKN2C.12521.3	SL007230	Cyclin-dependent kinase 4 inhibitor C	CDKN2C	0.0430843	0.821328	0.996484	0.175314	0.358591	0.998891	0.19237	0.313858	0.929578
CDKN2D.12376.85	SL003762	Cyclin-dependent kinase 4 inhibitor D	CDKN2D	0.0974296	0.674203	0.996484	0.0500319	0.829057	0.998891	0.122664	0.596667	0.977984
CDKN3.14178.18	SL007463	Cyclin-dependent kinase inhibitor 3	CDKN3	0.112039	0.509063	0.996484	0.137274	0.418627	0.998891	0.0798106	0.638007	0.977984
CDNF.4962.52	SL012538	Cerebral dopamine neurotrophic factor	CDNF	0.0375817	0.721436	0.996484	0.0108855	0.917735	0.998891	0.00301041	0.977212	0.999757
CDON.4541.49	SL014092	Cell adhesion molecule-related/down-regulated by oncogenes	CDON	-0.168146	0.221729	0.879075	-0.178699	0.194178	0.85099	-0.180028	0.190894	0.822106
CDSN.7085.81	SL011989	Corneodesmosin	CDSN	0.0109934	0.953896	0.996484	0.175802	0.355707	0.998891	0.335246	0.079025	0.572617
CDY1.7097.8	SL018129	Testis-specific chromodomain protein Y 1	CDY1	0.153368	0.321486	0.947716	0.0991127	0.52143	0.998891	0.0597366	0.699089	0.981093
CEACAM19.7048.4	SL017994	Carcinoembryonic antigen-related cell adhesion molecule 19	CEACAM19	0.0349147	0.844777	0.996484	0.0378858	0.831759	0.998891	0.0324317	0.855689	0.985006
CEACAM20.10453.7	SL018233	Carcinoembryonic antigen-related cell adhesion molecule 20	CEACAM20	0.849553	0.00223023	0.0665425	0.722757	0.00906572	0.173887	0.777591	0.005049	0.13571
CEACAM3.8999.19	SL014788	Carcinoembryonic antigen-related cell adhesion molecule 3	CEACAM3	0.0413389	0.77907	0.996484	0.0544118	0.711965	0.998891	0.0619798	0.674082	0.979363
CEACAM4.10910.6	SL018022	Carcinoembryonic antigen-related cell adhesion molecule 4	CEACAM4	0.356692	0.0408365	0.400365	0.326396	0.0610635	0.501358	0.224982	0.195667	0.831847
CEACAM7.7184.13	SL014937	Carcinoembryonic antigen-related cell adhesion molecule 7	CEACAM7	0.0923453	0.546903	0.996484	0.227871	0.138039	0.741353	0.322619	0.0362462	0.390245
CEACAM8.18873.8	SL008523	Carcinoembryonic antigen-related cell adhesion molecule 8	CEACAM8	0.152359	0.410227	0.990316	0.0736866	0.690242	0.998891	-0.0256781	0.889528	0.985006
CEBPA.18874.66	SL007254	CCAAT/enhancer-binding protein alpha	CEBPA	1.07466	1.99055e-06	0.000590282	0.997625	9.42024e-06	0.00286689	0.952525	2.24932e-05	0.00466735
CEBPG.19572.10	SL006492	CCAAT/enhancer-binding protein gamma	CEBPG	0.0751055	0.739697	0.996484	0.0611157	0.786869	0.998891	0.14906	0.509797	0.977984
CECR1.6077.63	SL013510	Adenosine deaminase CECR1	CECR1	0.218004	0.231592	0.889141	0.178292	0.327618	0.998891	0.109885	0.545997	0.977984
CELA2A.7140.1	SL012410	Chymotrypsin-like elastase family member 2A	CELA2A	-0.317604	0.0995644	0.640006	-0.00401458	0.983335	0.998891	-0.164868	0.391431	0.96668
CELA3B.6357.83	SL009332	Chymotrypsin-like elastase family member 3B	CELA3B	0.0690674	0.556544	0.996484	0.032543	0.781676	0.998891	0.0839831	0.474722	0.977984
CENPV.8817.29	SL013524	Centromere protein V	CENPV	0.230267	0.0483709	0.434976	0.168694	0.147216	0.762814	0.221175	0.0578481	0.516784
CENPW.8864.59	SL018718	Centromere protein W	CENPW	0.305618	0.117431	0.691426	-0.0206694	0.915419	0.998891	0.193028	0.321852	0.930709
CER1.6230.56	SL007062	Cerberus	CER1	0.387231	0.0117411	0.190064	0.343097	0.0253276	0.313335	0.280445	0.0669945	0.554317
CERS5.13494.6	SL020154	Ceramide synthase 5	CERS5	0.0746497	0.636836	0.996484	0.00239337	0.98792	0.998891	0.0509624	0.747178	0.985006
CES1.15487.164	SL006149	Liver carboxylesterase 1	CES1	0.0757865	0.728847	0.996484	0.213455	0.329373	0.998891	0.214463	0.3271	0.930709
CETN2.13078.3	SL014793	Centrin-2	CETN2	0.14508	0.2333	0.891241	0.361437	0.00325156	0.0977048	0.319367	0.00915053	0.188262
CETN3.17410.5	SL019878	Centrin-3	CETN3	0.0682453	0.69255	0.996484	0.0145285	0.932905	0.998891	0.128818	0.455682	0.977984
CFAP45.6553.68	SL017495	Cilia- and flagella-associated protein 45	CFAP45	0.0592655	0.706851	0.996484	-0.029377	0.852095	0.998891	0.0893656	0.570732	0.977984
CFB.4129.72	SL000414	Complement factor B	CFB	0.146638	0.231856	0.889141	0.0470247	0.700966	0.998891	0.0845896	0.489879	0.977984
CFC1.3294.55	SL010451	Cryptic protein	CFC1	0.0580978	0.765936	0.996484	-0.0520721	0.789604	0.998891	-0.195552	0.316882	0.929578
CFD.2946.52	SL003327	Complement factor D	CFD	0.0345035	0.836733	0.996484	0.029993	0.85783	0.998891	0.116087	0.488332	0.977984
CFH.4159.130	SL000415	Complement factor H	CFH	0.145189	0.12798	0.721556	0.0128872	0.892225	0.998891	-0.0118451	0.900894	0.988616
CFHR1.15468.14	SL002690	Complement factor H-related protein 1	CFHR1	-0.030037	0.834082	0.996484	-0.239743	0.0956584	0.614761	-0.18709	0.192896	0.825295
CFHR2.15584.9	SL002691	Complement factor H-related protein 2	CFHR2	0.404212	0.194036	0.843595	0.213488	0.492105	0.998891	0.169298	0.585831	0.977984
CFHR3.16836.1	SL002693	Complement factor H-related protein 3	CFHR3	0.0456098	0.777011	0.996484	-0.011949	0.940847	0.998891	0.0709061	0.659767	0.977984
CFHR4.6471.53	SL002692	Complement factor H-related protein 4	CFHR4	0.046743	0.921329	0.996484	0.119829	0.800145	0.998891	0.215268	0.649316	0.977984
CFHR5.16055.3	SL006830	Complement factor H-related protein 5	CFHR5	0.146066	0.246239	0.903867	0.128104	0.308996	0.998891	-0.0306611	0.807396	0.985006
CFI.2567.5	SL003328	Complement factor I	CFI	0.060066	0.590364	0.996484	-0.00466105	0.966669	0.998891	0.0281755	0.800594	0.985006
CFL1.4203.50	SL004920	Cofilin-1	CFL1	0.0148848	0.919381	0.996484	0.147124	0.317703	0.998891	0.18944	0.198603	0.838688
CFTR.7717.95	SL013741	Cystic fibrosis transmembrane conductance regulator	CFTR	-0.32387	0.446972	0.996484	-0.240193	0.572637	0.998891	-0.314738	0.459871	0.977984
CGA.14056.4	SL013948	Glycoprotein hormones alpha chain	CGA	0.1622	0.344741	0.962399	0.0716393	0.676182	0.998891	0.147933	0.388748	0.96668
CGA.FSHB.3032.11	SL000428	Follicle stimulating hormone	CGA FSHB	0.0456553	0.626563	0.996484	0.0698433	0.456838	0.998891	0.159034	0.0911356	0.61507
CGA.LHB.2953.31	SL000506	Luteinizing hormone	CGA LHB	-0.0306875	0.853128	0.996484	0.101253	0.541482	0.998891	0.122231	0.461172	0.977984
CGA.TSHB.3521.16	SL000589	Thyroid Stimulating Hormone	CGA TSHB	0.481744	0.0271591	0.317901	0.555566	0.0109977	0.19162	0.469729	0.0311809	0.366861
CGB2.6213.10	SL017263	Choriogonadotropin subunit beta variant 2	CGB2	0.0948839	0.768536	0.996484	0.031915	0.921141	0.998891	0.0903649	0.779265	0.985006
CGREF1.6257.56	SL012800	Cell growth regulator with EF hand domain protein 1	CGREF1	0.130817	0.310035	0.945289	0.200347	0.120647	0.69044	0.314432	0.01529	0.24577
CHAD.13460.4	SL012363	Chondroadherin	CHAD	-0.221443	0.191366	0.83544	-0.211056	0.212946	0.89141	-0.128504	0.447703	0.977984
CHCHD10.11270.17	SL019368	Coiled-coil-helix-coiled-coil-helix domain-containing protein 10, mitochondrial	CHCHD10	-0.036153	0.836204	0.996484	-0.0161554	0.926386	0.998891	0.043636	0.802943	0.985006
CHD7.14005.2	SL008319	Chromodomain-helicase-DNA-binding protein 7	CHD7	0.0158659	0.887727	0.996484	0.0349185	0.756038	0.998891	0.038925	0.729098	0.985006
CHEK1.2853.68	SL006911	Serine/threonine-protein kinase Chk1	CHEK1	0.045142	0.803061	0.996484	0.077952	0.666773	0.998891	0.130817	0.470117	0.977984
CHEK2.19328.51	SL003726	Serine/threonine-protein kinase Chk2	CHEK2	0.296555	0.144361	0.755471	0.300562	0.139044	0.742845	0.214249	0.291001	0.920433
CHFR.11320.29	SL013858	E3 ubiquitin-protein ligase CHFR	CHFR	0.10065	0.28795	0.928215	0.162055	0.0877918	0.592044	0.202497	0.0332601	0.376755
CHGA.8476.11	SL002762	Chromogranin-A	CHGA	-1.46536	0.0912309	0.615168	-2.28169	0.00887444	0.173232	-1.87365	0.0311812	0.366861
CHGB.8235.48	SL007079	Secretogranin-1	CHGB	-0.157355	0.286386	0.926544	-0.017831	0.903712	0.998891	-0.0878299	0.551427	0.977984
CHI3L1.11104.13	SL003340	Chitinase-3-like protein 1	CHI3L1	-0.407075	0.170231	0.80114	-0.505321	0.0890674	0.594434	-0.548988	0.0648786	0.545236
CHI3L2.9383.24	SL012505	Chitinase-3-like protein 2	CHI3L2	0.711814	1.24226e-05	0.00195549	0.719237	1.01714e-05	0.00290203	0.593536	0.000242937	0.0237368
CHIA.16591.71	SL012820	Acidic mammalian chitinase	CHIA	0.061894	0.642956	0.996484	0.0885179	0.507463	0.998891	0.164317	0.219174	0.868776
CHIT1.3600.2	SL006029	Chitotriosidase-1	CHIT1	0.467264	0.0139307	0.206473	0.416367	0.0281974	0.325149	0.449642	0.017904	0.268854
CHKB.7761.125	SL018256	Choline/ethanolamine kinase	CHKB	0.196304	0.458284	0.996484	0.347482	0.18987	0.844905	0.548358	0.0391741	0.406985
CHL1.8958.51	SL008936	Neural cell adhesion molecule L1-like protein	CHL1	-0.0250727	0.856053	0.996484	-0.0863875	0.532145	0.998891	-0.0780608	0.572367	0.977984
CHMP2A.17728.61	SL008404	Charged multivesicular body protein 2a	CHMP2A	-0.360244	0.456434	0.996484	0.22403	0.643127	0.998891	-0.0433324	0.928572	0.994821
CHMP2B.17350.13	SL009112	Charged multivesicular body protein 2b	CHMP2B	-0.169459	0.647821	0.996484	0.156114	0.673876	0.998891	-0.109047	0.768765	0.985006
CHP1.12458.79	SL016506	Calcineurin B homologous protein 1	CHP1	0.383913	0.0111545	0.183666	0.297003	0.0488913	0.433376	0.282485	0.0609145	0.528659
CHRD.13438.115	SL007661	Chordin	CHRD	1.29784	9.36487e-05	0.00922201	1.25872	0.000148925	0.0171035	1.13449	0.00060422	0.0413207
CHRDL1.3362.61	SL009400	Chordin-like protein 1	CHRDL1	0.0863175	0.445429	0.996484	0.0899658	0.426462	0.998891	0.0706752	0.53202	0.977984
CHRDL2.6086.15	SL012616	Chordin-like protein 2	CHRDL2	0.113587	0.398963	0.98337	0.0683921	0.61135	0.998891	-0.0126817	0.924908	0.99427
CHST1.7803.4	SL007015	Carbohydrate sulfotransferase 1	CHST1	0.186718	0.160874	0.787972	0.127032	0.339492	0.998891	0.165039	0.214978	0.864647
CHST11.7779.86	SL018230	Carbohydrate sulfotransferase 11	CHST11	0.178548	0.136301	0.739849	0.160121	0.181328	0.83192	0.195075	0.103792	0.645267
CHST12.6626.81	SL017514	Carbohydrate sulfotransferase 12	CHST12	0.217332	0.0659115	0.516099	0.134773	0.252894	0.952364	0.171048	0.147152	0.761184
CHST14.7262.191	SL018097	Carbohydrate sulfotransferase 14	CHST14	0.0884039	0.494637	0.996484	0.0637607	0.622217	0.998891	0.0677952	0.600371	0.977984
CHST15.4469.78	SL007502	Carbohydrate sulfotransferase 15	CHST15	0.0906089	0.42209	0.993561	0.0429343	0.703474	0.998891	0.0518595	0.645715	0.977984
CHST2.18863.176	SL013988	Carbohydrate sulfotransferase 2	CHST2	0.291707	0.0498436	0.44011	0.301232	0.0428969	0.407682	0.271984	0.0672762	0.554317
CHST3.7189.55	SL018098	Carbohydrate sulfotransferase 3	CHST3	0.000719125	0.996419	0.99951	0.0310999	0.846119	0.998891	0.0579099	0.71785	0.985006
CHST4.18876.77	SL021174	Carbohydrate sulfotransferase 4	CHST4	0.188395	0.238634	0.896566	0.222392	0.164492	0.79461	0.190124	0.234369	0.878072
CHST5.7020.13	SL018044	Carbohydrate sulfotransferase 5	CHST5	0.357827	0.117796	0.691426	0.393983	0.0852441	0.583418	0.333667	0.144549	0.755781
CHST6.4429.51	SL014130	Carbohydrate sulfotransferase 6	CHST6	0.536528	0.0123031	0.195138	0.46993	0.0280552	0.325149	0.347755	0.103142	0.643401
CHST9.11646.4	SL005434	Carbohydrate sulfotransferase 9	CHST9	0.000142637	0.99916	0.99951	0.0441402	0.744756	0.998891	0.0253302	0.851784	0.985006
CILP.5717.2	SL004657	Cartilage intermediate layer protein 1	CILP	0.0306423	0.89461	0.996484	0.0901712	0.69671	0.998891	0.0552387	0.811263	0.985006
CILP2.8841.65	SL008847	Cartilage intermediate layer protein 2	CILP2	0.0371265	0.813067	0.996484	-0.130448	0.406413	0.998891	-0.15518	0.323507	0.930709
CINP.19383.131	SL021086	Cyclin-dependent kinase 2-interacting protein	CINP	0.380095	0.0779398	0.562369	0.405298	0.0602893	0.49871	0.600285	0.00563502	0.14536
CIRBP.12724.81	SL005468	Cold-inducible RNA-binding protein	CIRBP	-0.155901	0.598612	0.996484	0.148929	0.615055	0.998891	0.0357874	0.90379	0.989602
CISD1.7745.3	SL008314	CDGSH iron-sulfur domain-containing protein 1	CISD1	0.254527	0.135442	0.739769	0.114794	0.499789	0.998891	0.148995	0.381281	0.965361
CISD2.8094.20	SL010824	CDGSH iron-sulfur domain-containing protein 2	CISD2	0.136871	0.323911	0.949071	0.0931284	0.501822	0.998891	0.139833	0.313574	0.929578
CKAP2.5345.51	SL006675	Cytoskeleton-associated protein 2	CKAP2	0.0665405	0.592238	0.996484	0.341736	0.00640077	0.142534	0.205436	0.0992217	0.632608
CKAP4.7221.56	SL009149	Cytoskeleton-associated protein 4	CKAP4	-0.0345214	0.821917	0.996484	0.0309613	0.840018	0.998891	0.0457755	0.765365	0.985006
CKB.3800.71	SL000377	Creatine kinase B-type	CKB	0.215649	0.344388	0.962399	0.209392	0.358539	0.998891	0.128557	0.572707	0.977984
CKB.CKM.3714.49	SL000382	Creatine kinase M-type:Creatine kinase B-type heterodimer	CKB CKM	-0.91628	0.00700035	0.136145	-0.18945	0.573837	0.998891	-0.580091	0.0860694	0.601695
CKMT1A.15542.19	SL013015	Creatine kinase U-type, mitochondrial	CKMT1A	0.133968	0.574808	0.996484	-0.153391	0.520718	0.998891	-0.258136	0.280233	0.915788
CKMT2.18197.97	SL008050	Creatine kinase S-type, mitochondrial	CKMT2	0.289031	0.111242	0.676496	0.291503	0.108237	0.652713	0.244345	0.177787	0.802767
CKS1B.12530.14	SL005032	Cyclin-dependent kinases regulatory subunit 1	CKS1B	-0.0157718	0.903707	0.996484	0.0500209	0.701254	0.998891	0.0664993	0.610097	0.977984
CLC.11094.104	SL007361	Galectin-10	CLC	0.200359	0.248214	0.90481	0.136874	0.429812	0.998891	0.302124	0.0822874	0.584159
CLCA1.10496.11	SL009322	Calcium-activated chloride channel regulator 1	CLCA1	0.245214	0.374236	0.973358	0.257811	0.350243	0.998891	0.184908	0.502653	0.977984
CLCA2.8950.4	SL018772	Calcium-activated chloride channel regulator 2	CLCA2	0.140949	0.191228	0.83544	0.236473	0.0289311	0.329209	0.308431	0.00454564	0.13571
CLEC10A.10955.4	SL014095	C-type lectin domain family 10 member A	CLEC10A	0.10129	0.483502	0.996484	0.18955	0.190451	0.844905	0.137624	0.341333	0.938667
CLEC11A.2966.65	SL004362	Stem cell growth factor-beta	CLEC11A	-0.00818442	0.952545	0.996484	-0.00680307	0.960547	0.998891	-0.024556	0.858295	0.985006
CLEC11A.4500.50	SL004363	Stem cell growth factor-alpha	CLEC11A	-0.0438708	0.768958	0.996484	-0.0698214	0.640203	0.998891	-0.105744	0.479163	0.977984
CLEC12A.11187.11	SL018579	C-type lectin domain family 12 member A	CLEC12A	-0.112764	0.77713	0.996484	-0.046658	0.906757	0.998891	-0.100511	0.800803	0.985006
CLEC1B.4332.6	SL013488	C-type lectin domain family 1 member B	CLEC1B	0.295143	0.191001	0.83544	0.362238	0.108895	0.65581	0.206373	0.360026	0.948507
CLEC2A.10953.14	SL018252	C-type lectin domain family 2 member A	CLEC2A	0.0808306	0.483767	0.996484	0.0456745	0.692214	0.998891	0.0208931	0.856286	0.985006
CLEC2B.7786.83	SL015109	C-type lectin domain family 2 member B	CLEC2B	0.0659917	0.680383	0.996484	-0.0158988	0.920928	0.998891	0.147945	0.356142	0.946381
CLEC2D.7054.87	SL017962	C-type lectin domain family 2 member D	CLEC2D	0.187217	0.298088	0.934529	0.22048	0.220655	0.907649	0.211783	0.239338	0.878072
CLEC2L.8242.9	SL018459	C-type lectin domain family 2 member L	CLEC2L	0.478435	0.00208224	0.0645238	0.5537	0.000387112	0.0285027	0.502239	0.00124826	0.0593572
CLEC3B.5701.81	SL001871	Tetranectin	CLEC3B	-0.0334466	0.799028	0.996484	-0.132866	0.312389	0.998891	-0.0550655	0.67513	0.979363
CLEC4A.8853.2	SL015340	C-type lectin domain family 4 member A	CLEC4A	0.457435	0.00413561	0.101296	0.416217	0.00895568	0.173232	0.482682	0.00250713	0.0986643
CLEC4C.9094.5	SL018818	C-type lectin domain family 4 member C	CLEC4C	0.174834	0.27137	0.920359	0.172716	0.277201	0.976407	0.163913	0.302356	0.926563
CLEC4D.7752.31	SL018250	C-type lectin domain family 4 member D	CLEC4D	0.144971	0.41778	0.993561	0.155097	0.386065	0.998891	0.144132	0.420475	0.977984
CLEC4G.10781.19	SL008886	C-type lectin domain family 4 member G	CLEC4G	0.191063	0.0457582	0.424566	0.312002	0.00121227	0.056903	0.210484	0.0279222	0.340815
CLEC4M.3030.3	SL005158	C-type lectin domain family 4 member M	CLEC4M	0.0915074	0.464461	0.996484	0.0978515	0.434119	0.998891	0.140258	0.262611	0.907523
CLEC6A.6911.103	SL010453	C-type lectin domain family 6 member A	CLEC6A	0.15151	0.217468	0.87698	0.17268	0.160071	0.785847	0.109812	0.370968	0.961106
CLEC7A.3603.60	SL007640	C-type lectin domain family 7 member A	CLEC7A	0.0925153	0.655584	0.996484	0.0333449	0.872258	0.998891	0.0173506	0.933321	0.994821
CLIC1.5013.2	SL004915	Chloride intracellular channel protein 1	CLIC1	-0.0705615	0.816929	0.996484	0.211627	0.487722	0.998891	0.128954	0.672294	0.979363
CLIC2.17837.5	SL020908	Chloride intracellular channel protein 2	CLIC2	0.00395249	0.99019	0.99951	0.369325	0.251357	0.948735	0.126156	0.694778	0.981093
CLIC4.15314.49	SL008340	Chloride intracellular channel protein 4	CLIC4	-0.00493298	0.981252	0.996976	0.110014	0.600348	0.998891	-0.0272777	0.896613	0.988322
CLIC5.12475.48	SL019722	Chloride intracellular channel protein 5	CLIC5	-0.0630164	0.670081	0.996484	0.13469	0.362886	0.998891	-0.182109	0.219006	0.868776
CLINT1.11659.31	SL011224	Clathrin interactor 1	CLINT1	-0.0386911	0.901579	0.996484	0.153465	0.623868	0.998891	0.1291	0.67993	0.979363
CLK2.11327.56	SL019430	Dual specificity protein kinase CLK2	CLK2	0.0896141	0.763484	0.996484	0.20016	0.501709	0.998891	0.265061	0.373862	0.963138
CLMP.10440.26	SL008621	CXADR-like membrane protein	CLMP	0.225636	0.105113	0.658216	0.158311	0.254752	0.95461	0.179208	0.197524	0.835679
CLMP.9585.80	SL008621	CXADR-like membrane protein	CLMP	0.356791	0.0147749	0.216178	0.334726	0.0220749	0.289575	0.285958	0.0501167	0.470746
CLN5.8874.53	SL008637	Ceroid-lipofuscinosis neuronal protein 5	CLN5	0.322117	0.030301	0.338201	0.139418	0.346216	0.998891	0.217333	0.142623	0.748359
CLPP.17196.5	SL011328	ATP-dependent Clp protease proteolytic subunit, mitochondrial	CLPP	0.253346	0.110983	0.676496	0.225008	0.156644	0.781894	0.193103	0.223835	0.869481
CLPS.5749.53	SL009329	Colipase	CLPS	0.037514	0.812328	0.996484	0.36024	0.0234699	0.300705	0.189979	0.230016	0.876479
CLPSL1.9526.3	SL019000	Colipase-like protein 1	CLPSL1	0.112635	0.565215	0.996484	0.177504	0.36505	0.998891	0.261154	0.183162	0.808641
CLPSL2.7767.1	SL012589	Colipase-like protein 2	CLPSL2	0.26623	0.216938	0.87698	0.00261264	0.990314	0.998891	0.204427	0.342717	0.939818
CLSTN1.15521.4	SL008440	Calsyntenin-1	CLSTN1	0.173424	0.280769	0.926027	0.21711	0.177273	0.823246	0.208704	0.194569	0.829324
CLSTN2.18882.7	SL021519	Calsyntenin-2	CLSTN2	0.032358	0.782247	0.996484	0.0980415	0.402708	0.998891	0.0342039	0.770168	0.985006
CLSTN3.6291.55	SL011368	Calsyntenin-3	CLSTN3	0.148103	0.489558	0.996484	0.0972891	0.649772	0.998891	0.0531573	0.804022	0.985006
CLTA.19257.11	SL010965	Clathrin light chain A	CLTA	-0.0760739	0.664514	0.996484	0.144047	0.411814	0.998891	0.139109	0.428003	0.977984
CLTC.13711.10	SL008164	Clathrin heavy chain 1	CLTC	0.177632	0.328044	0.954441	0.212953	0.241222	0.930789	0.189344	0.297234	0.925562
CLU.4542.24	SL001896	Clusterin	CLU	0.192704	0.0477471	0.431615	0.0533023	0.58231	0.998891	0.114438	0.238286	0.878072
CMA1.3423.59	SL005250	Chymase	CMA1	-0.0299286	0.904987	0.996484	0.0116137	0.963056	0.998891	-0.00567912	0.981929	0.999757
CMBL.19115.13	SL015135	Carboxymethylenebutenolidase homolog	CMBL	0.0814776	0.700034	0.996484	0.273988	0.195961	0.856859	0.113642	0.591079	0.977984
CMPK1.18243.9	SL007871	UMP-CMP kinase	CMPK1	0.744925	0.00402595	0.0993432	0.753379	0.0036364	0.103952	0.756062	0.00352014	0.119921
CNDP1.5456.59	SL006694	Beta-Ala-His dipeptidase	CNDP1	-0.144877	0.461529	0.996484	-0.0985133	0.616463	0.998891	-0.130535	0.506995	0.977984
CNDP2.3192.3	SL002695	Cytosolic non-specific dipeptidase	CNDP2	-0.153677	0.564443	0.996484	-0.00255571	0.992351	0.998891	0.024647	0.926334	0.994587
CNEP1R1.13532.25	SL020160	Nuclear envelope phosphatase-regulatory subunit 1	CNEP1R1	0.0721371	0.647553	0.996484	0.0318193	0.840155	0.998891	0.0418459	0.790824	0.985006
CNGA2.12872.35	SL019961	Cyclic nucleotide-gated olfactory channel	CNGA2	0.182526	0.180595	0.822767	0.0126344	0.925995	0.998891	0.12881	0.34418	0.940265
CNN1.15566.10	SL004911	Calponin-1	CNN1	0.0521988	0.803308	0.996484	0.193911	0.355304	0.998891	0.080491	0.70096	0.981093
CNN2.18877.15	SL008285	Calponin-2	CNN2	0.422234	0.000994665	0.042436	0.40492	0.00157569	0.0648019	0.314705	0.0135817	0.233167
CNOT1.13482.14	SL020129	CCR4-NOT transcription complex subunit 1	CNOT1	0.562216	0.00687446	0.135852	0.538427	0.00958628	0.178618	0.584783	0.00496477	0.13571
CNP.6609.22	SL008878	2',3'-cyclic-nucleotide 3'-phosphodiesterase	CNP	-0.262875	0.459989	0.996484	0.105697	0.766275	0.998891	-0.183086	0.606707	0.977984
CNPY3.17327.3	SL017270	Protein canopy homolog 3	CNPY3	-0.311264	0.219202	0.878533	-0.36444	0.150557	0.768784	-0.181933	0.472125	0.977984
CNPY4.15465.79	SL012684	Protein canopy homolog 4	CNPY4	0.108067	0.566908	0.996484	-0.00462052	0.98046	0.998891	0.0516689	0.784192	0.985006
CNRIP1.18218.48	SL010856	CB1 cannabinoid receptor-interacting protein 1	CNRIP1	-0.632978	0.156535	0.783534	-0.0894222	0.840978	0.998891	-0.518393	0.245527	0.886203
CNTF.3489.9	SL004331	Ciliary neurotrophic factor	CNTF	0.0515039	0.61415	0.996484	0.0974758	0.340389	0.998891	0.0496048	0.627265	0.977984
CNTFR.14101.2	SL005153	Ciliary neurotrophic factor receptor subunit alpha	CNTFR	0.231047	0.0586149	0.483322	0.21818	0.0740012	0.548857	0.221638	0.0695712	0.556204
CNTN1.2974.61	SL004855	Contactin-1	CNTN1	0.139932	0.212482	0.871944	-0.010207	0.927401	0.998891	-0.0755584	0.500232	0.977984
CNTN2.3296.92	SL008623	Contactin-2	CNTN2	0.171833	0.33886	0.962399	0.136519	0.447148	0.998891	0.211511	0.239359	0.878072
CNTN4.3298.52	SL010454	Contactin-4	CNTN4	0.00458557	0.969544	0.996484	-0.0116221	0.922912	0.998891	0.0133812	0.91129	0.989602
CNTN5.3299.29	SL010455	Contactin-5	CNTN5	0.489828	0.0124593	0.195138	0.429415	0.0281965	0.325149	0.411296	0.0354688	0.385941
CNTNAP2.6965.19	SL017948	Contactin-associated protein-like 2	CNTNAP2	0.22172	0.128261	0.721556	0.171999	0.237504	0.929871	0.204536	0.160406	0.778166
CNTNAP5.9044.1	SL018802	Contactin-associated protein-like 5	CNTNAP5	0.249396	0.12477	0.711968	0.254498	0.117286	0.685544	0.228725	0.158992	0.777086
COA3.7888.58	SL018275	Cytochrome c oxidase assembly factor 3 homolog, mitochondrial	COA3	-0.000669086	0.997374	0.99951	0.0937536	0.644707	0.998891	0.076269	0.707539	0.982634
COCH.7227.75	SL008509	Cochlin	COCH	0.294111	0.256264	0.909713	0.257274	0.320493	0.998891	0.23463	0.364834	0.953875
COG8.9543.131	SL019061	Conserved oligomeric Golgi complex subunit 8	COG8	-0.107445	0.539946	0.996484	-0.0635067	0.717077	0.998891	-0.082773	0.636749	0.977984
COL10A1.15653.9	SL006511	Collagen alpha-1(X) chain	COL10A1	0.491073	0.000530963	0.0281843	0.457474	0.00122158	0.056903	0.409033	0.00374649	0.123933
COL11A2.11278.4	SL009488	Collagen alpha-2(XI) chain	COL11A2	-0.246087	0.106186	0.661309	-0.261114	0.0866132	0.590133	-0.220909	0.146729	0.761184
COL13A1.6570.1	SL017501	Collagen alpha-1(XIII) chain	COL13A1	0.0755214	0.442365	0.996484	0.0173732	0.859632	0.998891	-0.0187543	0.848604	0.985006
COL15A1.8974.172	SL007218	Collagen alpha-1(XV) chain	COL15A1	-0.0331471	0.747733	0.996484	-0.0253998	0.805319	0.998891	-0.0723414	0.482929	0.977984
COL18A1.2201.17	SL000403	Endostatin	COL18A1	0.151275	0.309141	0.945289	0.247269	0.0971397	0.6202	0.0948442	0.523386	0.977984
COL1A1.11140.56	SL007932	Collagen alpha-1(I) chain	COL1A1	-0.0416296	0.777873	0.996484	0.0134039	0.927623	0.998891	0.197988	0.180641	0.805848
COL1A1.13484.69	SL007932	Collagen alpha-1(I) chain	COL1A1	0.10832	0.394645	0.98337	0.0561425	0.658865	0.998891	0.0863748	0.497143	0.977984
COL20A1.8804.39	SL012855	Collagen alpha-1(XX) chain	COL20A1	0.129572	0.210879	0.871944	0.221537	0.033063	0.359364	0.170637	0.0998966	0.633482
COL23A1.4543.65	SL014048	Collagen alpha-1(XXIII) chain	COL23A1	0.259888	0.164998	0.796675	0.147332	0.430468	0.998891	0.307169	0.101106	0.63574
COL25A1.7006.4	SL006718	Collagen alpha-1(XXV) chain	COL25A1	0.354496	0.00869808	0.152718	0.382099	0.00474034	0.120892	0.336886	0.0125818	0.223486
COL28A1.10702.1	SL012521	Collagen alpha-1(XXVIII) chain	COL28A1	0.0751388	0.546207	0.996484	0.0666267	0.592552	0.998891	0.0976852	0.432873	0.977984
COL2A1.15569.15	SL002527	Collagen Type II	COL2A1	-0.0851314	0.533877	0.996484	0.00131647	0.992321	0.998891	0.151333	0.269275	0.913449
COL2A1.18875.125	SL021010	Chondrocalcin	COL2A1	0.0935872	0.645638	0.996484	0.348765	0.0876523	0.592044	0.418895	0.0405495	0.414113
COL3A1.18880.81	SL002805	Collagen Type III	COL3A1	-0.00923812	0.94636	0.996484	0.0836569	0.542539	0.998891	0.19584	0.154821	0.770032
COL4A3BP.13535.2	SL015375	Collagen type IV alpha-3-binding protein	COL4A3BP	0.0188459	0.936681	0.996484	0.109783	0.643614	0.998891	0.0439777	0.852936	0.985006
COL4A3BP.13950.9	SL015375	Collagen type IV alpha-3-binding protein	COL4A3BP	-0.0414101	0.847428	0.996484	0.0467383	0.828088	0.998891	0.0220783	0.918293	0.991956
COL6A1.16828.8	SL002657	Collagen alpha-1(VI) chain	COL6A1	0.246662	0.333502	0.962399	0.147323	0.563239	0.998891	0.229268	0.368637	0.957785
COL6A2.16753.46	SL007942	Collagen alpha-2(VI) chain	COL6A2	0.0798891	0.493816	0.996484	0.0664412	0.56924	0.998891	0.0876226	0.453013	0.977984
COL6A3.11196.31	SL004928	Collagen alpha-3(VI) chain	COL6A3	0.066525	0.62514	0.996484	0.0849065	0.532981	0.998891	0.151804	0.265486	0.909868
COL6A5.11155.16	SL019315	Collagen alpha-5(VI) chain	COL6A5	0.0732214	0.650503	0.996484	0.105273	0.514912	0.998891	0.0648752	0.688094	0.980384
COL8A1.4807.13	SL008072	Collagen alpha-1(VIII) chain	COL8A1	0.278039	0.408746	0.988657	0.291709	0.386137	0.998891	0.413905	0.219248	0.868776
COL9A1.15466.30	SL007148	Collagen alpha-1(IX) chain	COL9A1	0.090491	0.468574	0.996484	0.137823	0.27004	0.968705	0.091078	0.465698	0.977984
COL9A1.6631.17	SL007148	Collagen alpha-1(IX) chain	COL9A1	0.0692235	0.655363	0.996484	0.102244	0.509872	0.998891	0.0699423	0.652021	0.977984
COLEC10.6558.5	SL012886	Collectin-10	COLEC10	0.0946858	0.576159	0.996484	0.148827	0.379864	0.998891	0.174491	0.303381	0.926669
COLEC11.4430.44	SL006713	Collectin-11	COLEC11	0.0775151	0.738329	0.996484	-0.0310482	0.893542	0.998891	0.0140421	0.951737	0.999757
COLEC12.5457.5	SL007471	Collectin-12	COLEC12	0.123161	0.407236	0.987548	0.0543046	0.714609	0.998891	0.0194145	0.895972	0.988288
COLGALT1.5638.23	SL012702	Procollagen galactosyltransferase 1	COLGALT1	-0.0307652	0.81813	0.996484	-0.0578531	0.665491	0.998891	0.0498212	0.709637	0.982834
COLGALT2.7234.12	SL018078	Procollagen galactosyltransferase 2	COLGALT2	0.0957828	0.507154	0.996484	0.110679	0.443506	0.998891	0.0743998	0.606334	0.977984
COMMD1.12509.115	SL019736	COMM domain-containing protein 1	COMMD1	1.30593	6.10302e-06	0.00141561	1.26083	1.22064e-05	0.00309567	1.1992	3.05711e-05	0.00581488
COMMD7.2823.7	SL004704	COMM domain-containing protein 7	COMMD7	-0.129387	0.565733	0.996484	0.0154373	0.945345	0.998891	-0.0311668	0.889923	0.985006
COMMD9.17683.2	SL020090	COMM domain-containing protein 9	COMMD9	0.0378179	0.865589	0.996484	0.0952621	0.669897	0.998891	0.132159	0.554336	0.977984
COMP.8043.153	SL002530	Cartilage oligomeric matrix protein	COMP	0.066318	0.680371	0.996484	-0.228287	0.157102	0.781894	-0.110929	0.490938	0.977984
COMT.18382.109	SL009649	Catechol O-methyltransferase	COMT	-0.145897	0.268987	0.919107	-0.0145004	0.912388	0.998891	-0.0854415	0.516989	0.977984
COPE.19310.81	SL014583	Coatomer subunit epsilon	COPE	0.109628	0.679262	0.996484	0.143789	0.587659	0.998891	0.116755	0.659691	0.977984
COPS2.14029.42	SL010966	COP9 signalosome complex subunit 2	COPS2	0.683088	0.00676673	0.134305	0.356387	0.154965	0.777051	0.689718	0.00625847	0.155271
COPS7B.12384.92	SL019700	COP9 signalosome complex subunit 7b	COPS7B	-0.381756	0.26215	0.912795	-0.327907	0.335275	0.998891	-0.378736	0.265932	0.910714
COTL1.4905.63	SL004814	Coactosin-like protein	COTL1	0.0992971	0.33066	0.958389	0.28242	0.00606283	0.138284	0.269802	0.00869424	0.184601
COX4I2.7850.1	SL018273	Cytochrome c oxidase subunit 4 isoform 2, mitochondrial	COX4I2	0.0686234	0.77862	0.996484	0.147832	0.544925	0.998891	0.216227	0.37615	0.963663
COX5A.18226.148	SL005676	Cytochrome c oxidase subunit 5A, mitochondrial	COX5A	0.138591	0.576745	0.996484	0.130668	0.598706	0.998891	0.148489	0.549856	0.977984
COX5B.7887.57	SL014700	Cytochrome c oxidase subunit 5B, mitochondrial	COX5B	-0.0888723	0.535499	0.996484	-0.0487633	0.733782	0.998891	-0.04227	0.76813	0.985006
COX6A2.10535.25	SL018731	Cytochrome c oxidase subunit 6A2, mitochondrial	COX6A2	-0.556327	0.106797	0.663302	-0.760321	0.0279448	0.325149	-0.620655	0.0722023	0.558299
CP.17453.34	SL000351	Ceruloplasmin	CP	0.262494	0.279604	0.926027	0.319259	0.188806	0.844905	0.322566	0.184285	0.809685
CPA2.9276.7	SL009343	Carboxypeptidase A2	CPA2	0.267959	0.16716	0.797373	0.124541	0.520081	0.998891	0.2585	0.182583	0.80819
CPA4.9267.2	SL012862	Carboxypeptidase A4	CPA4	0.702334	0.103897	0.651494	0.628741	0.145176	0.756702	0.654968	0.129212	0.719079
CPB1.15375.49	SL011428	Carboxypeptidase B	CPB1	-0.219803	0.291554	0.929453	-0.0820682	0.693384	0.998891	-0.16649	0.424081	0.977984
CPB2.3518.54	SL004015	Carboxypeptidase B2	CPB2	0.0325883	0.763132	0.996484	-0.0679399	0.529963	0.998891	-0.123083	0.255718	0.900041
CPD.7917.17	SL006413	Carboxypeptidase D	CPD	0.0377997	0.812966	0.996484	0.077904	0.625892	0.998891	0.0582749	0.715315	0.983558
CPE.5343.74	SL008703	Carboxypeptidase E	CPE	0.179159	0.39612	0.98337	0.153342	0.467554	0.998891	0.0894052	0.671754	0.979363
CPLX1.18332.17	SL020907	Complexin-1	CPLX1	0.00978982	0.951402	0.996484	-0.0916926	0.568271	0.998891	-0.0570483	0.722517	0.985006
CPLX2.15321.8	SL019971	Complexin-2	CPLX2	-0.132517	0.370599	0.970313	-0.153599	0.299527	0.99674	-0.192799	0.193182	0.825726
CPM.9416.77	SL008646	Carboxypeptidase M	CPM	0.0359421	0.799053	0.996484	0.0872061	0.536953	0.998891	0.111497	0.430008	0.977984
CPN1.7142.5	SL018083	Carboxypeptidase N catalytic chain	CPN1	0.00802678	0.965368	0.996484	0.131266	0.477953	0.998891	0.0634946	0.731296	0.985006
CPN2.6415.90	SL017429	Carboxypeptidase N subunit 2	CPN2	-0.0198302	0.867069	0.996484	-0.0478547	0.686313	0.998891	-0.0310421	0.793316	0.985006
CPNE1.5346.24	SL011808	Copine-1	CPNE1	-0.650449	0.216242	0.87698	-0.20626	0.694474	0.998891	-0.476687	0.364391	0.953263
CPOX.18241.18	SL020919	Oxygen-dependent coproporphyrinogen-III oxidase, mitochondrial	CPOX	0.0357265	0.830417	0.996484	0.105574	0.526997	0.998891	0.137219	0.411112	0.977526
CPQ.9394.19	SL005492	Carboxypeptidase Q	CPQ	0.158202	0.338608	0.962399	-0.0770011	0.641102	0.998891	0.0779828	0.636857	0.977984
CPT1B.11709.29	SL015112	Carnitine O-palmitoyltransferase 1, muscle isoform	CPT1B	-0.117237	0.473232	0.996484	0.0257656	0.874675	0.998891	-0.0359691	0.825733	0.985006
CPVL.8891.7	SL008949	Probable serine carboxypeptidase CPVL	CPVL	1.32576	0.000284093	0.0187733	1.17034	0.00130351	0.0589162	1.15436	0.00151185	0.0683093
CPXM1.6255.74	SL012795	Probable carboxypeptidase X1	CPXM1	1.11739	3.02797e-07	0.000153585	1.0109	3.16302e-06	0.0011107	0.961643	8.83735e-06	0.00252141
CPZ.6493.9	SL017462	Carboxypeptidase Z	CPZ	0.191367	0.3222	0.948318	0.0676888	0.725944	0.998891	0.124633	0.518811	0.977984
CR1.19556.12	SL004554	Complement receptor type 1	CR1	0.0377021	0.793397	0.996484	0.0530875	0.712316	0.998891	0.0269649	0.851408	0.985006
CR2.15570.99	SL004551	Complement receptor type 2	CR2	-0.34454	0.0471609	0.430556	-0.395102	0.023045	0.297292	-0.57528	0.00101594	0.0537116
CRABP1.11967.23	SL013765	Cellular retinoic acid-binding protein 1	CRABP1	-0.0105508	0.963354	0.996484	0.10071	0.66106	0.998891	0.0542299	0.813328	0.985006
CRABP2.11696.7	SL008838	Cellular retinoic acid-binding protein 2	CRABP2	0.131668	0.463655	0.996484	0.0740438	0.680117	0.998891	0.211785	0.238985	0.878072
CRADD.15322.35	SL007330	Death domain-containing protein CRADD	CRADD	0.0161478	0.944522	0.996484	0.0960922	0.678864	0.998891	0.0574753	0.804392	0.985006
CRAT.12637.7	SL019832	Carnitine O-acetyltransferase	CRAT	0.272898	0.222818	0.879141	0.217998	0.329824	0.998891	0.203093	0.36389	0.952499
CRCP.17771.35	SL020977	DNA-directed RNA polymerase III subunit RPC9	CRCP	0.179436	0.36551	0.967265	0.179029	0.366598	0.998891	0.171424	0.387266	0.96668
CREB3L1.11198.37	SL012768	Cyclic AMP-responsive element-binding protein 3-like protein 1	CREB3L1	0.455833	0.00191119	0.0610112	0.432338	0.00320686	0.0977048	0.44858	0.00224733	0.0915988
CREB3L2.17336.54	SL019427	Cyclic AMP-responsive element-binding protein 3-like protein 2	CREB3L2	0.22591	0.18149	0.823167	0.169726	0.314979	0.998891	0.174639	0.301211	0.926563
CREB3L4.11308.8	SL019414	Cyclic AMP-responsive element-binding protein 3-like protein 4	CREB3L4	0.0936761	0.458783	0.996484	-0.00190106	0.987996	0.998891	0.0427502	0.735154	0.985006
CREBBP.13614.6	SL003777	CREB-binding protein	CREBBP	0.213727	0.128885	0.7228	0.164268	0.242617	0.932694	0.359412	0.0110683	0.206288
CREG1.9357.4	SL008587	Protein CREG1	CREG1	-0.0936413	0.628231	0.996484	-0.0862757	0.655489	0.998891	-0.0441172	0.819506	0.985006
CRELD1.7628.40	SL012774	Cysteine-rich with EGF-like domain protein 1	CRELD1	0.114727	0.4149	0.991299	0.102859	0.464734	0.998891	0.0916709	0.514631	0.977984
CRH.19637.9	SL003526	Corticoliberin	CRH	0.551125	0.0897321	0.608527	0.487972	0.132704	0.725501	0.121726	0.706888	0.982626
CRH.5614.44	SL003526	Corticoliberin	CRH	-0.0163765	0.919418	0.996484	-0.0255936	0.874375	0.998891	-0.0383009	0.812972	0.985006
CRHBP.6039.24	SL017254	Corticotropin-releasing factor-binding protein	CRHBP	-0.0150033	0.919522	0.996484	0.0729541	0.62332	0.998891	0.0697533	0.638632	0.977984
CRIM1.15492.1	SL017465	Cysteine-rich motor neuron 1 protein	CRIM1	0.317694	0.0161366	0.231386	0.270098	0.0404234	0.396845	0.181721	0.166749	0.783136
CRIM1.8699.43	SL017465	Cysteine-rich motor neuron 1 protein	CRIM1	0.167937	0.426673	0.993561	0.0307258	0.884281	0.998891	0.132633	0.530019	0.977984
CRIP1.18275.5	SL014820	Cysteine-rich protein 1	CRIP1	0.105314	0.600569	0.996484	0.206981	0.30393	0.99674	0.233868	0.245574	0.886203
CRIP2.9053.16	SL008130	Cysteine-rich protein 2	CRIP2	-0.11338	0.491104	0.996484	0.13289	0.419745	0.998891	-0.0367156	0.823465	0.985006
CRIPT.19294.26	SL006766	Cysteine-rich PDZ-binding protein	CRIPT	0.0740023	0.761705	0.996484	0.233957	0.338203	0.998891	0.190367	0.435637	0.977984
CRISP2.9282.12	SL009427	Cysteine-rich secretory protein 2	CRISP2	-0.0154931	0.918765	0.996484	-0.0385965	0.799449	0.998891	-0.0225182	0.882159	0.985006
CRISP3.3187.52	SL007284	Cysteine-rich secretory protein 3	CRISP3	-0.0204437	0.904355	0.996484	0.0129306	0.939417	0.998891	-0.0840319	0.621464	0.977984
CRISPLD2.5691.2	SL008669	Cysteine-rich secretory protein LCCL domain-containing 2	CRISPLD2	0.19599	0.743595	0.996484	0.268253	0.654408	0.998891	-0.415781	0.487937	0.977984
CRK.4976.57	SL013240	Adapter molecule crk	CRK	-0.0960192	0.709677	0.996484	0.16846	0.513801	0.998891	0.0250152	0.922722	0.99427
CRKL.9877.28	SL013040	Crk-like protein	CRKL	0.225126	0.264829	0.9131	0.368912	0.0683732	0.534458	0.27902	0.167324	0.783439
CRLF1.14747.9	SL020310	Cytokine receptor-like factor 1	CRLF1	0.00527801	0.977083	0.996976	-0.0638705	0.728158	0.998891	0.0154761	0.932873	0.994821
CRLF1.CLCF1.2607.54	SL004692	Cytokine receptor-like factor 1:Cardiotrophin-like cytokine factor 1 Complex	CRLF1 CLCF1	0.790809	8.55498e-08	4.88169e-05	0.866599	5.57409e-09	4.24095e-06	0.876544	3.84867e-09	4.39229e-06
CRLF2.13694.24	SL005226	Cytokine receptor-like factor 2	CRLF2	-0.00890843	0.952502	0.996484	0.0223269	0.88133	0.998891	-0.0171908	0.90849	0.989602
CROT.13929.27	SL020289	Peroxisomal carnitine O-octanoyltransferase	CROT	-0.000769268	0.996194	0.99951	-0.000399647	0.998023	0.999822	0.054467	0.735592	0.985006
CRP.4337.49	SL000051	C-reactive protein	CRP	0.303599	0.351021	0.962399	0.372272	0.25306	0.952364	0.697259	0.0329922	0.37614
CRTAC1.5632.6	SL012846	Cartilage acidic protein 1	CRTAC1	0.0813148	0.550725	0.996484	-0.060321	0.657973	0.998891	-0.0198884	0.883923	0.985006
CRTAM.7968.15	SL014208	Cytotoxic and regulatory T-cell molecule	CRTAM	0.00395488	0.979611	0.996976	0.0113196	0.941689	0.998891	-0.0181474	0.906648	0.989602
CRYBB1.17751.68	SL020925	Beta-crystallin B1	CRYBB1	0.0301581	0.831042	0.996484	0.0961435	0.496597	0.998891	0.0111269	0.937251	0.994821
CRYBB2.10000.28	SL019233	Beta-crystallin B2	CRYBB2	-0.140655	0.519505	0.996484	-0.157496	0.470823	0.998891	-0.0395019	0.856384	0.985006
CRYGD.12366.16	SL008832	Gamma-crystallin D	CRYGD	0.0870181	0.486202	0.996484	-0.043458	0.727894	0.998891	-0.000850955	0.994563	0.999757
CRYGS.19311.15	SL019513	Beta-crystallin S	CRYGS	0.436943	0.0135906	0.203506	0.376977	0.0329027	0.358755	0.355893	0.0438859	0.432103
CRYZL1.9207.60	SL018887	Quinone oxidoreductase-like protein 1	CRYZL1	0.229505	0.430245	0.993561	0.304086	0.296258	0.99674	0.494441	0.0901509	0.61507
CS.18309.18	SL007981	Citrate synthase, mitochondrial	CS	-0.0650728	0.895672	0.996484	0.165811	0.738309	0.998891	0.17892	0.718474	0.985006
CSAG1.5716.49	SL017101	Putative chondrosarcoma-associated gene 1 protein	CSAG1	0.0553399	0.740286	0.996484	-0.0786973	0.637416	0.998891	-0.0137321	0.934438	0.994821
CSDC2.12754.14	SL019899	Cold shock domain-containing protein C2	CSDC2	0.0282017	0.874952	0.996484	-0.0132122	0.941226	0.998891	0.0685222	0.70223	0.981093
CSDE1.12735.39	SL007039	Cold shock domain-containing protein E1	CSDE1	0.398559	0.0295532	0.335598	0.139496	0.443961	0.998891	0.325711	0.0747931	0.56622
CSF1.3738.54	SL002684	Macrophage colony-stimulating factor 1	CSF1	0.167723	0.367243	0.969053	0.0441332	0.812289	0.998891	0.0561956	0.762372	0.985006
CSF1R.13682.47	SL004153	Macrophage colony-stimulating factor 1 receptor	CSF1R	0.0406888	0.763792	0.996484	0.0056865	0.966497	0.998891	-0.00451528	0.973395	0.999757
CSF2.4697.59	SL001726	Granulocyte-macrophage colony-stimulating factor	CSF2	0.16707	0.45846	0.996484	0.181436	0.420798	0.998891	0.10013	0.656663	0.977984
CSF2RA.10438.19	SL007128	Granulocyte-macrophage colony-stimulating factor receptor subunit alpha	CSF2RA	-0.0104029	0.932147	0.996484	-0.00855298	0.944191	0.998891	0.129062	0.291472	0.920433
CSF2RB.10512.13	SL007194	Cytokine receptor common subunit beta	CSF2RB	0.283625	0.17206	0.803946	0.358831	0.0844648	0.580696	0.476247	0.0223957	0.293782
CSF2RB.11137.43	SL007194	Cytokine receptor common subunit beta	CSF2RB	0.113333	0.477969	0.996484	0.130552	0.413804	0.998891	0.0944267	0.55431	0.977984
CSF3R.2719.3	SL004591	Granulocyte colony-stimulating factor receptor	CSF3R	0.0592267	0.737835	0.996484	-0.0754455	0.669856	0.998891	-0.0225113	0.898752	0.988616
CSGALNACT2.10772.21	SL017976	Chondroitin sulfate N-acetylgalactosaminyltransferase 2	CSGALNACT2	0.263986	0.115087	0.688007	0.0486042	0.771068	0.998891	0.224979	0.178942	0.803199
CSH1.CSH2.13103.125	SL009328	Chorionic somatomammotropin hormone	CSH1 CSH2	0.033531	0.813052	0.996484	0.0604906	0.669694	0.998891	-0.0162408	0.908801	0.989602
CSK.3363.31	SL004781	Tyrosine-protein kinase CSK	CSK	-0.0887825	0.839442	0.996484	0.139291	0.750601	0.998891	0.0710309	0.871228	0.985006
CSMD1.9598.23	SL019047	CUB and sushi domain-containing protein 1	CSMD1	0.0524319	0.755506	0.996484	0.0787166	0.640199	0.998891	0.0603515	0.720038	0.985006
CSMD2.9971.5	SL019222	CUB and sushi domain-containing protein 2	CSMD2	-0.170193	0.352408	0.962399	-0.249276	0.173709	0.814981	-0.175043	0.338884	0.937376
CSNK1D.11289.31	SL019354	Casein kinase I isoform delta	CSNK1D	0.161268	0.25087	0.909713	0.095763	0.494888	0.998891	0.154151	0.272328	0.913449
CSNK1G2.12653.13	SL010497	Casein kinase I isoform gamma-2	CSNK1G2	0.598691	0.00126344	0.0488778	0.510999	0.00575574	0.136849	0.478029	0.00970363	0.194285
CSNK2A1.3427.63	SL007324	Casein kinase II subunit alpha	CSNK2A1	0.0880027	0.643803	0.996484	0.125891	0.508433	0.998891	0.102637	0.589729	0.977984
CSNK2A1.CSNK2B.5225.50	SL016550	Casein kinase II 2-alpha:2-beta heterotetramer	CSNK2A1 CSNK2B	-0.439261	0.437702	0.996484	0.344107	0.543096	0.998891	-0.0121663	0.982838	0.999757
CSNK2A2.13681.173	SL013751	Casein kinase II subunit alpha'	CSNK2A2	0.477229	0.0126316	0.196133	0.459503	0.0162752	0.242007	0.437959	0.0219338	0.292772
CSNK2B.11330.15	SL013806	Casein kinase II subunit beta	CSNK2B	0.292763	0.0772483	0.560634	0.0994305	0.54709	0.998891	0.206828	0.211064	0.857978
CSPG4.8951.162	SL008559	Chondroitin sulfate proteoglycan 4	CSPG4	0.612394	0.000478649	0.0263257	0.532098	0.00232262	0.0838145	0.604566	0.000562507	0.0401225
CSRP1.15529.33	SL001883	Cysteine and glycine-rich protein 1	CSRP1	-0.625199	0.190516	0.83544	0.352088	0.460349	0.998891	-0.44127	0.355008	0.945721
CSRP2.12968.2	SL008213	Cysteine and glycine-rich protein 2	CSRP2	-0.0538224	0.822188	0.996484	0.0851513	0.722208	0.998891	0.146695	0.54036	0.977984
CSRP3.9171.11	SL016969	Cysteine and glycine-rich protein 3	CSRP3	0.207893	0.115074	0.688007	0.197837	0.133614	0.726996	0.238217	0.0712427	0.557272
CST1.5459.33	SL010456	Cystatin-SN	CST1	0.0151461	0.934568	0.996484	-0.0287441	0.876188	0.998891	0.0891363	0.629077	0.977984
CST2.4324.33	SL008516	Cystatin-SA	CST2	-0.106514	0.61242	0.996484	-0.145174	0.489993	0.998891	-0.0771351	0.713663	0.983558
CST3.2609.59	SL001777	Cystatin-C	CST3	0.0463348	0.68862	0.996484	-0.0109398	0.924608	0.998891	0.0329791	0.775453	0.985006
CST4.14076.74	SL007888	Cystatin-S	CST4	0.0247478	0.888434	0.996484	0.112956	0.522173	0.998891	0.207859	0.239476	0.878072
CST5.3803.10	SL008382	Cystatin-D	CST5	-0.0504412	0.807383	0.996484	-0.029002	0.888513	0.998891	-0.0427798	0.836184	0.985006
CST7.3302.58	SL007049	Cystatin-F	CST7	0.244429	0.397152	0.98337	0.326598	0.258234	0.959186	0.0840161	0.770849	0.985006
CST8.10572.65	SL012372	Cystatin-8	CST8	-0.127286	0.470927	0.996484	-0.0731065	0.678679	0.998891	-0.105493	0.550073	0.977984
CSTL1.6368.9	SL012826	Cystatin-like 1	CSTL1	0.871708	0.00731261	0.138515	0.817097	0.0118391	0.200169	0.747005	0.0212269	0.292752
CT55.9363.11	SL017420	Cancer/testis antigen 55	CT55	0.171273	0.245151	0.9036	0.0302609	0.837046	0.998891	0.154652	0.293834	0.923796
CTBP1.11217.16	SL007405	C-terminal-binding protein 1	CTBP1	-0.0935514	0.57781	0.996484	0.00103039	0.995107	0.999417	-0.0846623	0.614448	0.977984
CTCF.14624.51	SL011618	Transcriptional repressor CTCF	CTCF	0.265685	0.0853348	0.592216	0.228135	0.1392	0.742845	0.196514	0.202418	0.845361
CTF1.2889.37	SL002783	Cardiotrophin-1	CTF1	0.0541465	0.696987	0.996484	0.102929	0.459394	0.998891	0.0735773	0.596776	0.977984
CTGF.2975.19	SL002655	Connective tissue growth factor	CTGF	-0.156876	0.510552	0.996484	-0.0758743	0.750206	0.998891	-0.139692	0.557895	0.977984
CTHRC1.15467.10	SL009396	Collagen triple helix repeat-containing protein 1	CTHRC1	0.0103912	0.935017	0.996484	0.0225381	0.859635	0.998891	-0.0500584	0.694534	0.981093
CTLA4.3022.4	SL000384	Cytotoxic T-lymphocyte protein 4	CTLA4	1.25085	3.21648e-05	0.00386401	1.24698	3.39478e-05	0.00619886	1.11683	0.000193144	0.0205048
CTNNA2.9872.23	SL013023	Catenin alpha-2	CTNNA2	-0.196733	0.478747	0.996484	-0.271872	0.327925	0.998891	-0.120552	0.664141	0.979106
CTNNB1.8424.269	SL002723	Catenin beta-1	CTNNB1	0.0505494	0.85899	0.996484	0.172952	0.543452	0.998891	0.138907	0.625496	0.977984
CTNNB1.9842.2	SL002723	Catenin beta-1	CTNNB1	0.549055	0.045599	0.42395	0.576873	0.0357901	0.369698	0.488272	0.0751417	0.567764
CTRB1.5671.1	SL000353	Chymotrypsinogen B	CTRB1	-0.164268	0.345393	0.962399	0.0319294	0.854329	0.998891	-0.111886	0.520187	0.977984
CTRB2.5648.28	SL017094	Chymotrypsinogen B2	CTRB2	0.0748065	0.794434	0.996484	0.527324	0.0673543	0.529186	0.141625	0.621882	0.977984
CTRC.5626.20	SL012801	Chymotrypsin-C	CTRC	0.592166	0.000274949	0.0184579	0.526485	0.0011736	0.056903	0.497963	0.00211529	0.0869938
CTRL.9229.9	SL012433	Chymotrypsin-like protease CTRL-1	CTRL	0.0167076	0.952156	0.996484	0.0916796	0.742009	0.998891	0.0958954	0.7306	0.985006
CTSA.3179.51	SL009213	Lysosomal protective protein	CTSA	-0.266707	0.263009	0.912795	-0.458017	0.0553071	0.478298	-0.331359	0.16469	0.781505
CTSB.8007.19	SL000343	Cathepsin B	CTSB	0.000535965	0.99728	0.99951	0.0362966	0.817409	0.998891	0.145376	0.355587	0.945954
CTSC.3178.5	SL007280	Dipeptidyl peptidase 1	CTSC	0.0382367	0.801291	0.996484	0.118782	0.434623	0.998891	0.0957945	0.52852	0.977984
CTSE.15376.134	SL007121	Cathepsin E	CTSE	0.0873415	0.526673	0.996484	0.212967	0.123575	0.699699	0.0847671	0.538918	0.977984
CTSF.9212.22	SL008381	Cathepsin F	CTSF	-0.0815753	0.632449	0.996484	-0.149329	0.381601	0.998891	-0.092357	0.588195	0.977984
CTSG.2431.17	SL000345	Cathepsin G	CTSG	0.158406	0.475389	0.996484	0.0786574	0.722905	0.998891	0.0334509	0.880124	0.985006
CTSH.8465.52	SL000346	Cathepsin H	CTSH	0.181594	0.349215	0.962399	0.52389	0.00736917	0.155742	0.432853	0.0264045	0.326657
CTSK.9443.137	SL004059	Cathepsin K	CTSK	-0.108992	0.615813	0.996484	-0.134074	0.537122	0.998891	-0.120699	0.578449	0.977984
CTSS.3181.50	SL004673	Cathepsin S	CTSS	0.0369228	0.755401	0.996484	0.072099	0.543114	0.998891	0.0520623	0.66051	0.978017
CTSV.3364.76	SL006910	Cathepsin L2	CTSV	-0.0689375	0.644354	0.996484	-0.163515	0.274128	0.972339	-0.232931	0.119824	0.696823
CTSZ.4971.1	SL008380	Cathepsin Z	CTSZ	0.0652725	0.681824	0.996484	-0.0131427	0.934197	0.998891	0.0989166	0.534516	0.977984
CUBN.12904.180	SL004440	cubilin	CUBN	0.251566	0.102448	0.648563	0.064744	0.673322	0.998891	0.195565	0.203656	0.848257
CUL1.17797.1	SL010967	Cullin-1	CUL1	0.106429	0.561002	0.996484	0.272499	0.137527	0.739472	0.181059	0.323039	0.930709
CUL3.10045.47	SL010989	Cullin-3	CUL3	-0.177254	0.5194	0.996484	0.0186051	0.946057	0.998891	-0.0212448	0.938418	0.994821
CUL4B.13743.56	SL020222	Cullin-4B	CUL4B	0.0441638	0.763843	0.996484	0.076177	0.604386	0.998891	0.0773284	0.598937	0.977984
CUL9.12991.49	SL019483	Cullin-9	CUL9	0.145319	0.398589	0.98337	0.135104	0.432514	0.998891	0.300386	0.0818704	0.583055
CUTC.15315.64	SL019798	Copper homeostasis protein cutC homolog	CUTC	0.102303	0.595988	0.996484	0.0286948	0.881746	0.998891	0.107549	0.577289	0.977984
CUZD1.7943.16	SL018361	CUB and zona pellucida-like domain-containing protein 1	CUZD1	0.0287382	0.882556	0.996484	-0.107751	0.579779	0.998891	-0.0372347	0.848209	0.985006
CX3CL1.2827.23	SL000427	Fractalkine	CX3CL1	-0.109182	0.691491	0.996484	0.0500566	0.855612	0.998891	-0.0141928	0.958851	0.999757
CXADR.11204.80	SL009892	Coxsackievirus and adenovirus receptor	CXADR	0.0850884	0.747386	0.996484	-0.00495088	0.985046	0.998891	-0.04852	0.854264	0.985006
CXCL10.4141.79	SL003183	C-X-C motif chemokine 10	CXCL10	0.147371	0.482267	0.996484	0.136289	0.515771	0.998891	0.140322	0.50344	0.977984
CXCL11.3038.9	SL003326	C-X-C motif chemokine 11	CXCL11	0.0204494	0.943622	0.996484	0.00770452	0.978744	0.998891	0.000485099	0.998661	0.999757
CXCL12.3516.60	SL004712	Stromal cell-derived factor 1	CXCL12	0.0115967	0.920655	0.996484	0.0127975	0.91247	0.998891	-0.0108357	0.925846	0.994587
CXCL12.9278.9	SL004712	Stromal cell-derived factor 1	CXCL12	0.106221	0.411654	0.990574	-0.00564303	0.965182	0.998891	0.0631289	0.625417	0.977984
CXCL13.3487.32	SL003167	C-X-C motif chemokine 13	CXCL13	0.53545	0.0649479	0.51165	0.312129	0.280658	0.981568	0.1897	0.51165	0.977984
CXCL14.5730.60	SL004000	C-X-C motif chemokine 14	CXCL14	0.137778	0.4515	0.996484	0.129631	0.478665	0.998891	0.115802	0.526762	0.977984
CXCL16.2436.49	SL004016	C-X-C motif chemokine 16	CXCL16	0.13323	0.300094	0.934998	0.184095	0.152678	0.772879	0.221333	0.0858882	0.601695
CXCL17.9495.10	SL014408	C-X-C motif chemokine 17	CXCL17	0.0589099	0.729595	0.996484	0.0557965	0.743364	0.998891	0.0979094	0.565729	0.977984
CXCL5.2979.8	SL003169	C-X-C motif chemokine 5	CXCL5	0.0463668	0.760815	0.996484	0.0469726	0.757788	0.998891	0.0648315	0.670407	0.979363
CXCL6.3495.15	SL003172	C-X-C motif chemokine 6	CXCL6	-0.21046	0.310328	0.945289	-0.0744085	0.719529	0.998891	-0.207121	0.318047	0.929811
CXCL8.3447.64	SL000039	Interleukin-8	CXCL8	0.211589	0.197684	0.844069	0.199281	0.224928	0.916091	0.178439	0.277038	0.915194
CXCL9.11593.21	SL003188	C-X-C motif chemokine 9	CXCL9	0.507621	0.000222093	0.0163525	0.505238	0.0002372	0.0216563	0.457459	0.000844094	0.0483663
CXCL9.9188.119	SL003188	C-X-C motif chemokine 9	CXCL9	0.0751637	0.629939	0.996484	0.0441446	0.777156	0.998891	0.00826435	0.957739	0.999757
CYB561D1.13377.3	SL020095	Cytochrome b561 domain-containing protein 1	CYB561D1	-0.00750566	0.963035	0.996484	0.066283	0.682398	0.998891	0.0265826	0.869625	0.985006
CYB5A.11287.14	SL005251	Cytochrome b5	CYB5A	-0.0542062	0.763699	0.996484	0.140829	0.435076	0.998891	-0.0470669	0.794062	0.985006
CYB5D2.10924.258	SL018077	Neuferricin	CYB5D2	0.232491	0.10363	0.650714	0.199677	0.161816	0.787514	0.239702	0.0934161	0.61915
CYB5R1.18255.6	SL008326	NADH-cytochrome b5 reductase 1	CYB5R1	0.0488393	0.772381	0.996484	0.0412888	0.806805	0.998891	0.0503072	0.765739	0.985006
CYB5R2.19143.38	SL013157	NADH-cytochrome b5 reductase 2	CYB5R2	0.0957181	0.612854	0.996484	0.394979	0.037748	0.380397	0.0657123	0.728261	0.985006
CYB5R3.7215.18	SL003669	NADH-cytochrome b5 reductase 3	CYB5R3	-0.289945	0.146763	0.758831	-0.552035	0.00606497	0.138284	-0.411432	0.0400053	0.41223
CYCS.2942.50	SL000396	Cytochrome c	CYCS	0.0488582	0.682464	0.996484	0.170147	0.155189	0.777051	0.0648317	0.587289	0.977984
CYGB.11546.7	SL007558	Cytoglobin	CYGB	0.284711	0.134349	0.738922	0.2446	0.198034	0.863036	0.248864	0.190358	0.822106
CYP3A4.2943.5	SL000398	Cytochrome P450 3A4	CYP3A4	0.143583	0.415835	0.991299	0.227356	0.198157	0.863036	0.172184	0.329362	0.930709
CYP3A4.7879.12	SL000398	Cytochrome P450 3A4	CYP3A4	0.0694616	0.668044	0.996484	0.139011	0.391099	0.998891	0.144061	0.374151	0.963339
CYR61.6264.9	SL010428	Protein CYR61	CYR61	0.16427	0.544103	0.996484	0.168788	0.533095	0.998891	0.124481	0.645677	0.977984
CYTH2.12533.135	SL019781	Cytohesin-2	CYTH2	0.0896734	0.543529	0.996484	0.140877	0.340223	0.998891	0.0999237	0.498501	0.977984
CYTH4.12746.4	SL019898	Cytohesin-4	CYTH4	0.0978454	0.444161	0.996484	0.225646	0.078547	0.557647	0.213717	0.0955478	0.623633
CYTIP.13612.7	SL020195	Cytohesin-interacting protein	CYTIP	0.056145	0.672791	0.996484	0.0653591	0.623009	0.998891	0.0244264	0.854196	0.985006
DAG1.8369.102	SL018467	Dystroglycan	DAG1	0.156621	0.301944	0.934998	0.0963428	0.525099	0.998891	0.0437562	0.772779	0.985006
DAO.19120.33	SL014720	D-amino-acid oxidase	DAO	0.372702	0.0224759	0.284218	0.309717	0.0573944	0.486095	0.339888	0.0372034	0.394961
DAP.19141.22	SL014824	Death-associated protein 1	DAP	0.0529839	0.862495	0.996484	0.00687734	0.982063	0.998891	0.101007	0.741287	0.985006
DAPK1.13955.33	SL007277	Death-associated protein kinase 1	DAPK1	0.19726	0.28272	0.926027	0.157265	0.391518	0.998891	0.14452	0.430966	0.977984
DAPK2.4355.13	SL007752	Death-associated protein kinase 2	DAPK2	-0.062493	0.788292	0.996484	-0.0588266	0.80044	0.998891	0.0378262	0.870875	0.985006
DAPP1.11615.16	SL016537	Dual adapter for phosphotyrosine and 3-phosphotyrosine and 3-phosphoinositide	DAPP1	-0.0770416	0.899514	0.996484	0.145167	0.811939	0.998891	0.21511	0.724441	0.985006
DARS.12675.14	SL010893	Aspartate--tRNA ligase, cytoplasmic	DARS	-1.00298	0.0672788	0.517721	-0.148969	0.78495	0.998891	-0.683022	0.211724	0.858842
DARS2.12395.86	SL019677	Aspartate--tRNA ligase, mitochondrial	DARS2	-0.206012	0.700199	0.996484	0.0261794	0.960967	0.998891	0.0141641	0.978876	0.999757
DBI.16919.1	SL008480	Acyl-CoA-binding protein	DBI	0.105688	0.566426	0.996484	0.063303	0.731231	0.998891	0.0130592	0.943501	0.996529
DBNL.4978.54	SL011628	Drebrin-like protein	DBNL	0.193565	0.213678	0.873151	0.106399	0.493694	0.998891	0.037548	0.809042	0.985006
DCAF5.11283.13	SL019361	DDB1- and CUL4-associated factor 5	DCAF5	0.0460085	0.796205	0.996484	-0.0488088	0.784101	0.998891	0.0678218	0.703447	0.981093
DCBLD1.9402.18	SL017500	Discoidin, CUB and LCCL domain-containing protein 1	DCBLD1	0.215144	0.14204	0.752887	0.127346	0.383993	0.998891	0.100061	0.493798	0.977984
DCK.9836.20	SL007169	Deoxycytidine kinase	DCK	-0.014643	0.921275	0.996484	-0.00244462	0.986836	0.998891	0.00698659	0.96239	0.999757
DCLK1.17156.72	SL006399	Serine/threonine-protein kinase DCLK1	DCLK1	0.259002	0.0842477	0.587073	0.163842	0.273688	0.972339	0.255524	0.0884674	0.610332
DCLK3.7826.1	SL018272	Serine/threonine-protein kinase DCLK3	DCLK3	0.378244	0.00221218	0.0664381	0.354539	0.00407436	0.112804	0.275799	0.0248745	0.310252
DCN.2666.53	SL004081	Decorin	DCN	0.0731719	0.761682	0.996484	0.0551362	0.819233	0.998891	-0.0427638	0.859309	0.985006
DCP1A.14008.22	SL020295	mRNA-decapping enzyme 1A	DCP1A	0.0633308	0.560656	0.996484	0.105671	0.33197	0.998891	0.123311	0.257787	0.901069
DCTD.17756.69	SL020918	Deoxycytidylate deaminase	DCTD	0.0181235	0.938334	0.996484	0.0881778	0.70666	0.998891	0.043543	0.852549	0.985006
DCTN2.5879.51	SL009207	Dynactin subunit 2	DCTN2	0.127818	0.213841	0.873151	0.0137041	0.893776	0.998891	0.107156	0.297078	0.925562
DCTN6.18311.44	SL016368	Dynactin subunit 6	DCTN6	0.0676808	0.839044	0.996484	0.0179514	0.957033	0.998891	-0.0697643	0.83416	0.985006
DCTPP1.4314.12	SL011809	dCTP pyrophosphatase 1	DCTPP1	-0.048562	0.728635	0.996484	-0.0389984	0.780528	0.998891	-0.0480561	0.731351	0.985006
DCUN1D1.17366.6	SL010950	DCN1-like protein 1	DCUN1D1	-0.0661613	0.702481	0.996484	-0.098982	0.567775	0.998891	-0.0948102	0.584193	0.977984
DCUN1D2.19511.8	SL020984	DCN1-like protein 2	DCUN1D2	0.305152	0.0304649	0.339201	0.318655	0.0239096	0.303183	0.262692	0.0620894	0.534789
DCUN1D3.13553.4	SL020126	DCN1-like protein 3	DCUN1D3	0.12462	0.401622	0.984643	0.131752	0.375273	0.998891	0.0924805	0.533506	0.977984
DCUN1D5.8760.10	SL018682	DCN1-like protein 5	DCUN1D5	0.0855588	0.651246	0.996484	0.224395	0.236495	0.929871	0.319184	0.0927819	0.619135
DCXR.17758.79	SL009078	L-xylulose reductase	DCXR	0.154459	0.638713	0.996484	0.454272	0.168213	0.802471	0.166786	0.612193	0.977984
DDAH1.19392.6	SL008871	N(G),N(G)-dimethylarginine dimethylaminohydrolase 1	DDAH1	-0.0862778	0.674809	0.996484	-0.0181642	0.9296	0.998891	-0.0581503	0.777322	0.985006
DDC.3538.26	SL009216	Aromatic-L-amino-acid decarboxylase	DDC	0.0516597	0.687912	0.996484	0.082009	0.52381	0.998891	0.00466317	0.97107	0.999757
DDIT3.19119.10	SL013775	DNA damage-inducible transcript 3 protein	DDIT3	0.366925	0.0705338	0.532209	0.275948	0.173058	0.813118	0.208895	0.301891	0.926563
DDOST.17161.1	SL016423	Dolichyl-diphosphooligosaccharide--protein glycosyltransferase 48 kDa subunit	DDOST	0.163305	0.107744	0.666465	0.271222	0.00789351	0.160828	0.233091	0.0221229	0.293265
DDR1.4122.12	SL004119	Epithelial discoidin domain-containing receptor 1	DDR1	0.0645186	0.59769	0.996484	0.10128	0.407675	0.998891	0.0611609	0.616879	0.977984
DDR2.15381.45	SL004120	Discoidin domain-containing receptor 2	DDR2	0.101059	0.503543	0.996484	0.141749	0.348367	0.998891	0.113172	0.453857	0.977984
DDT.19237.17	SL004808	D-dopachrome decarboxylase	DDT	0.487298	0.00753772	0.140736	0.550592	0.00259572	0.088805	0.454027	0.012684	0.224427
DDX19A.18813.15	SL021131	ATP-dependent RNA helicase DDX19A	DDX19A	-0.0834767	0.702712	0.996484	-0.00922459	0.966353	0.998891	-0.0645381	0.767921	0.985006
DDX19B.5460.60	SL004750	ATP-dependent RNA helicase DDX19B	DDX19B	0.162907	0.480275	0.996484	0.167979	0.466729	0.998891	0.105667	0.646947	0.977984
DDX23.13946.8	SL020297	Probable ATP-dependent RNA helicase DDX23	DDX23	0.130332	0.42456	0.993561	0.170355	0.29687	0.99674	0.255001	0.119016	0.696823
DDX25.13984.23	SL020293	ATP-dependent RNA helicase DDX25	DDX25	0.0371988	0.782195	0.996484	0.0468531	0.727696	0.998891	0.0803157	0.550709	0.977984
DDX39B.9742.59	SL012974	Spliceosome RNA helicase DDX39B	DDX39B	-0.053031	0.874375	0.996484	0.0860918	0.797444	0.998891	-0.0170396	0.959483	0.999757
DDX46.14216.35	SL019957	Probable ATP-dependent RNA helicase DDX46	DDX46	0.161592	0.44159	0.996484	0.235613	0.26225	0.961155	0.229064	0.275706	0.914567
DDX58.12382.2	SL019687	Probable ATP-dependent RNA helicase DDX58	DDX58	0.30043	0.0999705	0.640006	0.295768	0.105311	0.642613	0.267597	0.142587	0.748359
DDX6.12869.68	SL019938	Probable ATP-dependent RNA helicase DDX6	DDX6	-0.120697	0.745933	0.996484	0.0590134	0.874114	0.998891	0.0353148	0.924463	0.99427
DEAF1.6369.82	SL013514	Deformed epidermal autoregulatory factor 1 homolog	DEAF1	0.148251	0.294728	0.933034	0.188196	0.183839	0.837593	0.287512	0.0429132	0.428663
DECR1.12687.2	SL008215	2,4-dienoyl-CoA reductase, mitochondrial	DECR1	0.0977463	0.745682	0.996484	0.18058	0.549169	0.998891	0.146684	0.626513	0.977984
DECR2.18343.10	SL020975	Peroxisomal 2,4-dienoyl-CoA reductase	DECR2	0.0172943	0.905661	0.996484	-0.0313918	0.829681	0.998891	-0.035014	0.810386	0.985006
DEF6.14090.23	SL020308	Differentially expressed in FDCP 6 homolog	DEF6	0.569414	0.0232135	0.290001	0.585545	0.019629	0.272306	0.400888	0.10889	0.660139
DEFA1.19579.5	SL004526	Neutrophil defensin 1	DEFA1	0.0167913	0.921933	0.996484	0.0294121	0.86371	0.998891	0.0615317	0.719547	0.985006
DEFA5.16785.45	SL004530	Defensin-5	DEFA5	-0.20545	0.374829	0.973358	-0.146315	0.527172	0.998891	-0.147474	0.523908	0.977984
DEFB1.6629.3	SL004532	Beta-defensin 1	DEFB1	-0.170429	0.252803	0.909713	-0.165743	0.266043	0.967207	-0.153931	0.301522	0.926563
DEFB103A.5679.16	SL004534	Beta-defensin 103	DEFB103A	0.143635	0.374477	0.973358	0.114623	0.478335	0.998891	0.124231	0.442291	0.977984
DEFB104A.5763.67	SL004535	Beta-defensin 104	DEFB104A	0.0671252	0.650369	0.996484	-0.00505094	0.972786	0.998891	0.0632774	0.669175	0.979363
DEFB106A.5664.57	SL012682	Beta-defensin 106	DEFB106A	0.148368	0.390594	0.980728	0.0223515	0.897	0.998891	0.165466	0.338434	0.937376
DEFB107A.6399.52	SL012680	Beta-defensin 107	DEFB107A	0.106585	0.382887	0.975593	0.0647833	0.59564	0.998891	0.04954	0.684837	0.979411
DEFB108B.5611.56	SL012710	Beta-defensin 108B	DEFB108B	-0.0581799	0.698367	0.996484	0.0403745	0.787966	0.998891	0.0401835	0.788945	0.985006
DEFB110.8340.9	SL012533	Beta-defensin 110	DEFB110	0.161691	0.219585	0.878533	0.104229	0.428239	0.998891	0.101382	0.440941	0.977984
DEFB112.5689.1	SL012531	Beta-defensin 112	DEFB112	0.183918	0.716937	0.996484	0.275825	0.5867	0.998891	0.372187	0.463361	0.977984
DEFB113.13374.4	SL012530	Beta-defensin 113	DEFB113	0.0822742	0.635731	0.996484	0.256961	0.139986	0.743869	0.305998	0.0791706	0.572763
DEFB115.8391.12	SL012528	Beta-defensin 115	DEFB115	-0.0333578	0.853253	0.996484	-0.0715698	0.691518	0.998891	-0.0713947	0.692234	0.981093
DEFB116.11144.10	SL012527	Beta-defensin 116	DEFB116	0.0636336	0.698465	0.996484	0.0229471	0.88888	0.998891	0.0939614	0.567389	0.977984
DEFB118.9306.7	SL007604	Beta-defensin 118	DEFB118	-0.0187856	0.911564	0.996484	-0.022293	0.895141	0.998891	-0.00515918	0.975666	0.999757
DEFB119.8315.5	SL012695	Beta-defensin 119	DEFB119	0.0195954	0.885287	0.996484	0.0421351	0.756417	0.998891	0.0761938	0.574954	0.977984
DEFB121.5765.53	SL012548	Beta-defensin 121	DEFB121	1.10964	2.94007e-05	0.00372817	0.949308	0.000324852	0.0260161	1.00002	0.000156689	0.0189168
DEFB125.9486.13	SL012693	Beta-defensin 125	DEFB125	0.289251	0.135817	0.739769	0.249056	0.198727	0.863823	0.208565	0.281525	0.915788
DEFB128.6360.7	SL012642	Beta-defensin 128	DEFB128	0.0864319	0.628094	0.996484	0.016274	0.927307	0.998891	0.0983817	0.581403	0.977984
DEFB129.8347.222	SL012830	Beta-defensin 129	DEFB129	0.162947	0.247754	0.90481	0.166397	0.237917	0.929871	0.0980543	0.486272	0.977984
DEFB132.9022.49	SL012641	Beta-defensin 132	DEFB132	0.116791	0.711076	0.996484	0.14302	0.650145	0.998891	0.240044	0.446716	0.977984
DEFB135.6411.58	SL012524	Beta-defensin 135	DEFB135	0.149306	0.370451	0.970313	0.0541097	0.745286	0.998891	0.30259	0.0703596	0.557167
DEFB4A.13397.88	SL004533	Beta-defensin 4A	DEFB4A	-0.578392	0.16342	0.794477	-0.314947	0.447161	0.998891	-0.446981	0.281009	0.915788
DENR.19287.59	SL007009	Density-regulated protein	DENR	-0.153547	0.552774	0.996484	0.104238	0.686891	0.998891	-0.0597922	0.817128	0.985006
DEPP.7178.59	SL018104	Protein DEPP	DEPP	-0.321314	0.241309	0.89778	-0.394567	0.150542	0.768784	-0.342723	0.211482	0.858842
DERL1.13393.46	SL015189	Derlin-1	DERL1	-0.0363915	0.851208	0.996484	0.00255303	0.9895	0.998891	-0.0305628	0.874822	0.985006
DES.12030.82	SL004900	Desmin	DES	0.24634	0.351987	0.962399	0.316325	0.232345	0.926337	0.254101	0.337056	0.937376
DGCR14.11356.19	SL019423	Protein DGCR14	DGCR14	0.110216	0.554005	0.996484	0.00658868	0.971768	0.998891	0.0362835	0.845481	0.985006
DGCR2.8055.33	SL018370	Integral membrane protein DGCR2/IDD	DGCR2	0.183547	0.174932	0.811125	0.126128	0.350677	0.998891	0.189823	0.16071	0.778435
DGCR6.9444.70	SL019049	Protein DGCR6	DGCR6	0.0568395	0.777303	0.996484	0.0595947	0.766815	0.998891	0.0959898	0.632961	0.977984
DGKB.12895.28	SL019952	Diacylglycerol kinase beta	DGKB	-0.0451013	0.681352	0.996484	-0.111549	0.310342	0.998891	-0.0360799	0.742527	0.985006
DHFR.9823.2	SL013732	Dihydrofolate reductase	DHFR	0.010547	0.940736	0.996484	0.0768611	0.588096	0.998891	0.17297	0.22359	0.869481
DHRS9.17467.1	SL015172	Dehydrogenase/reductase SDR family member 9	DHRS9	0.0824346	0.453222	0.996484	0.115886	0.292015	0.99419	0.133199	0.226048	0.869481
DHX38.13645.14	SL020202	Pre-mRNA-splicing factor ATP-dependent RNA helicase PRP16	DHX38	0.0998403	0.586431	0.996484	0.12343	0.501313	0.998891	0.183944	0.316627	0.929578
DHX58.14012.17	SL007593	Probable ATP-dependent RNA helicase DHX58	DHX58	0.102142	0.658588	0.996484	0.033142	0.885972	0.998891	0.0997098	0.666215	0.979363
DHX8.11601.26	SL019516	ATP-dependent RNA helicase DHX8	DHX8	0.0742767	0.652578	0.996484	0.0441034	0.7892	0.998891	0.0801314	0.627216	0.977984
DHX9.10527.22	SL013075	ATP-dependent RNA helicase A	DHX9	0.142964	0.43198	0.995954	0.123353	0.497678	0.998891	0.210346	0.248025	0.888724
DIABLO.3122.6	SL003733	Diablo homolog, mitochondrial	DIABLO	-0.00984262	0.959751	0.996484	-0.0453126	0.816294	0.998891	-0.0341971	0.860819	0.985006
DIDO1.14329.4	SL011624	Death-inducer obliterator 1	DIDO1	0.0509307	0.772388	0.996484	-0.0155208	0.929752	0.998891	0.0907927	0.606184	0.977984
DIMT1.12694.28	SL019801	Probable dimethyladenosine transferase	DIMT1	0.123637	0.600787	0.996484	-0.0552443	0.815084	0.998891	-0.127448	0.589621	0.977984
DIRAS1.17793.4	SL020986	GTP-binding protein Di-Ras1	DIRAS1	0.484486	0.0015628	0.0548784	0.408203	0.00749037	0.157574	0.376291	0.0135721	0.233167
DIRAS3.12406.119	SL000635	GTP-binding protein Di-Ras3	DIRAS3	-0.01042	0.935336	0.996484	-0.020001	0.876246	0.998891	0.00204782	0.987278	0.999757
DIXDC1.13441.30	SL020107	Dixin	DIXDC1	0.00439456	0.964358	0.996484	-0.004872	0.960488	0.998891	0.137184	0.164035	0.780171
DKK1.3535.84	SL004367	Dickkopf-related protein 1	DKK1	0.279658	0.236373	0.892453	0.262409	0.266441	0.967207	0.135932	0.564405	0.977984
DKK2.15678.71	SL009413	Dickkopf-related protein 2	DKK2	0.158593	0.455629	0.996484	0.231567	0.27637	0.975737	0.124376	0.558379	0.977984
DKK3.3607.71	SL009412	Dickkopf-related protein 3	DKK3	-0.0899124	0.504336	0.996484	-0.113027	0.401433	0.998891	-0.115176	0.392558	0.96668
DKK4.3365.7	SL010612	Dickkopf-related protein 4	DKK4	0.11571	0.557717	0.996484	0.19323	0.327955	0.998891	0.0902603	0.647404	0.977984
DKKL1.16309.30	SL010381	Dickkopf-like protein 1	DKKL1	-0.0416559	0.849311	0.996484	0.123074	0.574689	0.998891	0.150168	0.493617	0.977984
DLD.15527.90	SL008018	Dihydrolipoyl dehydrogenase, mitochondrial	DLD	-0.105806	0.41861	0.993561	-0.12077	0.356006	0.998891	-0.179759	0.170036	0.787236
DLG2.19620.16	SL021282	Disks large homolog 2	DLG2	0.0499626	0.805323	0.996484	0.168443	0.40638	0.998891	0.112046	0.580571	0.977984
DLG3.7897.75	SL006681	Disks large homolog 3	DLG3	0.161884	0.295854	0.934512	0.0679644	0.660396	0.998891	0.109953	0.477374	0.977984
DLG4.8070.88	SL018372	Disks large homolog 4	DLG4	-0.112996	0.57123	0.996484	-0.0481645	0.809216	0.998891	-0.0410293	0.837045	0.985006
DLK1.6373.54	SL000679	Protein delta homolog 1	DLK1	-0.00139285	0.99379	0.99951	0.0828704	0.6434	0.998891	0.253583	0.157506	0.772304
DLK1.6496.60	SL000679	Protein delta homolog 1	DLK1	0.0548311	0.748864	0.996484	0.0990603	0.563123	0.998891	0.257125	0.134315	0.733432
DLK1.8380.244	SL000679	Protein delta homolog 1	DLK1	0.402956	0.00628731	0.130462	0.431815	0.00345382	0.100931	0.416149	0.00479982	0.13571
DLK2.9359.9	SL008677	Protein delta homolog 2	DLK2	-0.0264601	0.866486	0.996484	0.00868082	0.956012	0.998891	-0.0736136	0.640055	0.977984
DLL1.5349.69	SL006970	Delta-like protein 1	DLL1	-0.128691	0.262344	0.912795	-0.142656	0.214216	0.892243	-0.0735861	0.521144	0.977984
DLL3.9974.8	SL007726	Delta-like protein 3	DLL3	0.0208339	0.906342	0.996484	-0.0592122	0.738119	0.998891	-0.0441621	0.803067	0.985006
DLL4.3305.6	SL010457	Delta-like protein 4	DLL4	0.0927969	0.483901	0.996484	0.125992	0.342124	0.998891	0.112838	0.39478	0.966831
DLX3.11422.2	SL019446	Homeobox protein DLX-3	DLX3	0.113556	0.445311	0.996484	0.132236	0.374226	0.998891	0.0725967	0.625437	0.977984
DLX4.11910.27	SL019039	Homeobox protein DLX-4	DLX4	0.159059	0.504208	0.996484	0.190057	0.424954	0.998891	0.151253	0.525336	0.977984
DMBT1.19212.4	SL007745	Deleted in malignant brain tumors 1 protein	DMBT1	0.405219	0.00867795	0.152718	0.403274	0.0089989	0.173333	0.33135	0.0313929	0.368402
DMKN.5963.9	SL010588	Dermokine	DMKN	0.0271554	0.812097	0.996484	0.0762693	0.504547	0.998891	0.124914	0.274841	0.914567
DMKN.8535.102	SL010588	Dermokine	DMKN	0.117324	0.404389	0.987186	0.08017	0.568664	0.998891	0.171645	0.222968	0.869481
DNAI1.11396.39	SL019451	Dynein intermediate chain 1, axonemal	DNAI1	0.011255	0.943949	0.996484	-0.00849775	0.957665	0.998891	0.0707784	0.658466	0.977984
DNAJA2.11582.63	SL007975	DnaJ homolog subfamily A member 2	DNAJA2	0.0493338	0.811361	0.996484	0.0969677	0.639053	0.998891	0.000568179	0.997807	0.999757
DNAJA4.9744.139	SL019145	DnaJ homolog subfamily A member 4	DNAJA4	-0.361402	0.365717	0.967265	0.11086	0.78123	0.998891	-0.182177	0.648174	0.977984
DNAJB1.3852.19	SL000449	DnaJ homolog subfamily B member 1	DNAJB1	-0.126375	0.708276	0.996484	0.197839	0.558132	0.998891	-0.0293083	0.930838	0.994821
DNAJB11.7110.2	SL011305	DnaJ homolog subfamily B member 11	DNAJB11	0.0422693	0.767606	0.996484	0.0788247	0.581687	0.998891	0.0551979	0.699598	0.981093
DNAJB12.8006.12	SL018358	DnaJ homolog subfamily B member 12	DNAJB12	-0.0146007	0.89795	0.996484	0.0836769	0.462621	0.998891	0.03376	0.766834	0.985006
DNAJB14.8053.16	SL018412	DnaJ homolog subfamily B member 14	DNAJB14	0.106829	0.487396	0.996484	0.0104471	0.945823	0.998891	0.0504509	0.742825	0.985006
DNAJB2.11438.6	SL019476	DnaJ homolog subfamily B member 2	DNAJB2	-0.0200088	0.935948	0.996484	0.0917059	0.712672	0.998891	0.0387749	0.876244	0.985006
DNAJB4.18884.22	SL021230	DnaJ homolog subfamily B member 4	DNAJB4	-0.282811	0.487574	0.996484	0.218819	0.591109	0.998891	0.0735898	0.85658	0.985006
DNAJB6.11606.22	SL019538	DnaJ homolog subfamily B member 6	DNAJB6	0.0316418	0.886908	0.996484	0.111821	0.615353	0.998891	0.0215691	0.922769	0.99427
DNAJB9.11214.40	SL019363	DnaJ homolog subfamily B member 9	DNAJB9	0.414717	0.00669683	0.134083	0.581095	0.000165063	0.0171563	0.369026	0.0156351	0.24956
DNAJC10.8297.8	SL018461	DnaJ homolog subfamily C member 10	DNAJC10	0.0340232	0.741583	0.996484	0.104791	0.310348	0.998891	0.112535	0.276041	0.914567
DNAJC11.9783.75	SL019128	DnaJ homolog subfamily C member 11	DNAJC11	0.09169	0.556551	0.996484	0.0857699	0.582293	0.998891	0.0825193	0.596662	0.977984
DNAJC15.7197.2	SL018091	DnaJ homolog subfamily C member 15	DNAJC15	0.0486732	0.731004	0.996484	0.044883	0.751224	0.998891	0.0123957	0.930222	0.994821
DNAJC16.10454.99	SL018290	DnaJ homolog subfamily C member 16	DNAJC16	0.569245	0.00963002	0.165891	0.541984	0.0136348	0.217143	0.588323	0.00749266	0.174106
DNAJC17.14655.1	SL020140	DnaJ homolog subfamily C member 17	DNAJC17	0.0222228	0.946398	0.996484	0.259631	0.432532	0.998891	-0.00245657	0.99407	0.999757
DNAJC18.8033.1	SL018389	DnaJ homolog subfamily C member 18	DNAJC18	0.431281	0.00724966	0.137895	0.399267	0.0128117	0.210305	0.301463	0.0593746	0.523253
DNAJC19.4545.53	SL006197	Mitochondrial import inner membrane translocase subunit TIM14	DNAJC19	-0.085033	0.669453	0.996484	-0.0602856	0.762125	0.998891	-0.106063	0.59444	0.977984
DNAJC27.12799.65	SL019880	DnaJ homolog subfamily C member 27	DNAJC27	0.111194	0.57245	0.996484	0.0537956	0.784729	0.998891	0.0997158	0.612702	0.977984
DNAJC30.7866.11	SL018279	DnaJ homolog subfamily C member 30	DNAJC30	0.00475747	0.980471	0.996976	0.238639	0.220358	0.907649	0.122043	0.530244	0.977984
DNAJC4.8016.19	SL018376	DnaJ homolog subfamily C member 4	DNAJC4	-0.210364	0.290375	0.929453	-0.153448	0.44027	0.998891	-0.201751	0.310525	0.929578
DNAJC4.8653.132	SL018376	DnaJ homolog subfamily C member 4	DNAJC4	0.29747	0.184927	0.828114	0.102663	0.646656	0.998891	0.276176	0.218247	0.868776
DNASE1L2.6324.11	SL012757	Deoxyribonuclease-1-like 2	DNASE1L2	0.111732	0.418983	0.993561	0.154519	0.264056	0.964194	0.14134	0.306851	0.928897
DNASE2B.6533.20	SL017464	Deoxyribonuclease-2-beta	DNASE2B	0.00312428	0.983421	0.997626	0.0387479	0.796638	0.998891	-0.0311549	0.835848	0.985006
DNER.11442.1	SL008968	Delta and Notch-like epidermal growth factor-related receptor	DNER	0.00739558	0.972772	0.996484	-0.0363455	0.866792	0.998891	0.0092481	0.965956	0.999757
DNER.9769.48	SL008968	Delta and Notch-like epidermal growth factor-related receptor	DNER	-0.0682593	0.547562	0.996484	-0.13671	0.229012	0.921401	-0.118711	0.296023	0.925562
DNM2.11572.4	SL010968	Dynamin-2	DNM2	-0.279211	0.473463	0.996484	0.0489153	0.899998	0.998891	-0.159222	0.682564	0.979363
DNMT3L.19142.39	SL018889	DNA (cytosine-5)-methyltransferase 3-like	DNMT3L	0.059298	0.745137	0.996484	-0.00876908	0.961656	0.998891	0.0307961	0.865928	0.985006
DOC2B.7997.118	SL018346	Double C2-like domain-containing protein beta	DOC2B	0.244666	0.113091	0.685605	0.210362	0.172758	0.813118	0.106952	0.48746	0.977984
DOCK9.14002.18	SL020303	Dedicator of cytokinesis protein 9	DOCK9	-0.00681269	0.964403	0.996484	-0.0356746	0.815228	0.998891	0.00838679	0.956185	0.999757
DOK1.16831.7	SL019539	Docking protein 1	DOK1	0.0943888	0.621976	0.996484	0.0809009	0.672565	0.998891	0.0970943	0.612031	0.977984
DOK2.14246.50	SL016379	Docking protein 2	DOK2	-0.104975	0.687182	0.996484	-0.0555561	0.831216	0.998891	-0.00672364	0.979419	0.999757
DOK2.19578.19	SL016379	Docking protein 2	DOK2	-0.228669	0.550562	0.996484	0.0479079	0.900435	0.998891	-0.0313632	0.934722	0.994821
DOS.9123.18	SL018808	Protein Dos	DOS	-0.028067	0.884764	0.996484	-0.0411984	0.831534	0.998891	0.0213105	0.912374	0.989602
DOT1L.12692.56	SL019837	Histone-lysine N-methyltransferase, H3 lysine-79 specific	DOT1L	0.0245907	0.880183	0.996484	-0.0642921	0.693555	0.998891	-0.0809142	0.619997	0.977984
DPEP1.8794.13	SL008734	Dipeptidase 1	DPEP1	-0.072472	0.567497	0.996484	-0.0590734	0.641143	0.998891	-0.0323909	0.798245	0.985006
DPEP2.8327.26	SL018483	Dipeptidase 2	DPEP2	-0.19482	0.184054	0.827859	-0.0323942	0.824823	0.998891	0.11742	0.422709	0.977984
DPP10.7890.68	SL018287	Inactive dipeptidyl peptidase 10	DPP10	0.176673	0.291709	0.929453	0.141869	0.396948	0.998891	0.104885	0.530982	0.977984
DPP4.15460.9	SL003281	Dipeptidyl peptidase 4	DPP4	0.119718	0.52106	0.996484	0.0873075	0.639716	0.998891	0.100017	0.591827	0.977984
DPP7.8346.9	SL008916	Dipeptidyl peptidase 2	DPP7	0.134856	0.427609	0.993561	0.10252	0.546329	0.998891	0.0596289	0.725599	0.985006
DPT.4979.34	SL008178	Dermatopontin	DPT	-0.0213587	0.873311	0.996484	0.0551991	0.680326	0.998891	0.0613298	0.647127	0.977984
DPY30.13943.38	SL020276	Protein dpy-30 homolog	DPY30	0.235781	0.0891195	0.605403	0.295756	0.0333214	0.360456	0.181227	0.190667	0.822106
DPYSL2.13567.1	SL008214	Dihydropyrimidinase-related protein 2	DPYSL2	0.288992	0.493129	0.996484	0.522985	0.215484	0.895888	0.346501	0.411353	0.977526
DPYSL3.12707.26	SL008196	Dihydropyrimidinase-related protein 3	DPYSL3	-0.118465	0.472646	0.996484	0.0088305	0.95728	0.998891	-0.0571863	0.7287	0.985006
DPYSL5.12683.156	SL019830	Dihydropyrimidinase-related protein 5	DPYSL5	0.325415	0.0281427	0.324423	0.24717	0.0945998	0.611683	0.250046	0.0908494	0.61507
DRAXIN.7084.1	SL018070	Draxin	DRAXIN	0.375278	0.0138075	0.205314	0.307468	0.0431501	0.407826	0.282903	0.0625866	0.537045
DRG1.17849.6	SL021009	Developmentally-regulated GTP-binding protein 1	DRG1	-0.0491596	0.853839	0.996484	0.0544538	0.838307	0.998891	-0.0340162	0.898564	0.988616
DRGX.8034.6	SL018398	Dorsal root ganglia homeobox protein	DRGX	0.589574	0.00171217	0.0570514	0.454595	0.0151026	0.230462	0.471712	0.0117351	0.211741
DSC1.10882.12	SL005718	Desmocollin-1	DSC1	0.188182	0.238822	0.896566	0.1765	0.269143	0.968487	0.235734	0.140439	0.746336
DSC2.13126.52	SL008631	Desmocollin-2	DSC2	-0.0688907	0.545768	0.996484	-0.0313505	0.783304	0.998891	0.00735803	0.94853	0.998165
DSCAM.9175.48	SL018891	Down syndrome cell adhesion molecule	DSCAM	0.136198	0.29435	0.933034	0.033654	0.795295	0.998891	0.0804388	0.535344	0.977984
DSCAML1.18886.28	SL006667	Down syndrome cell adhesion molecule-like protein 1	DSCAML1	0.0875033	0.611343	0.996484	0.0830997	0.62938	0.998891	0.0543242	0.752353	0.985006
DSG1.2976.58	SL004856	Desmoglein-1	DSG1	0.0275977	0.923302	0.996484	0.245288	0.392589	0.998891	0.202056	0.481149	0.977984
DSG2.9484.75	SL004857	Desmoglein-2	DSG2	0.078256	0.567512	0.996484	0.068818	0.615095	0.998891	0.0552567	0.686379	0.980081
DSG3.16317.20	SL004969	Desmoglein-3	DSG3	0.139284	0.682789	0.996484	0.297415	0.383221	0.998891	0.189226	0.578832	0.977984
DSTN.18883.4	SL008142	Destrin	DSTN	-0.261621	0.349207	0.962399	-0.243701	0.383137	0.998891	-0.225903	0.418777	0.977984
DTD1.19194.9	SL015828	D-tyrosyl-tRNA(Tyr) deacylase 1	DTD1	-0.0521722	0.898131	0.996484	0.222176	0.585753	0.998891	0.122206	0.764292	0.985006
DTD2.18280.29	SL020956	Putative D-tyrosyl-tRNA(Tyr) deacylase 2	DTD2	-0.189722	0.570372	0.996484	0.165231	0.621101	0.998891	-0.0483846	0.884882	0.985006
DTX1.11430.49	SL007518	E3 ubiquitin-protein ligase DTX1	DTX1	-0.174685	0.342584	0.962399	-0.0974243	0.596309	0.998891	-0.104929	0.568347	0.977984
DTX3L.11643.73	SL019554	E3 ubiquitin-protein ligase DTX3L	DTX3L	0.0544881	0.724449	0.996484	-0.00505408	0.973911	0.998891	0.0696428	0.652335	0.977984
DTYMK.19504.22	SL021087	Thymidylate kinase	DTYMK	-0.594975	0.263741	0.912795	0.042397	0.936428	0.998891	-0.299846	0.572841	0.977984
DUSP13.6525.17	SL012566	Dual specificity protein phosphatase 13 isoform A	DUSP13	0.165193	0.428753	0.993561	-0.00363841	0.986084	0.998891	0.217252	0.298282	0.926159
DUSP15.12838.28	SL019935	Dual specificity protein phosphatase 15	DUSP15	-0.0496313	0.715219	0.996484	-0.0420827	0.757034	0.998891	-0.0695487	0.609215	0.977984
DUSP16.14631.22	SL020115	Dual specificity protein phosphatase 16	DUSP16	0.0844965	0.587729	0.996484	0.0928231	0.551504	0.998891	0.14063	0.367213	0.956325
DUSP23.17326.44	SL019563	Dual specificity protein phosphatase 23	DUSP23	0.0206336	0.908827	0.996484	-0.025258	0.888516	0.998891	0.0263454	0.88375	0.985006
DUSP26.8967.6	SL018795	Dual specificity protein phosphatase 26	DUSP26	0.0833817	0.720319	0.996484	0.0317317	0.891607	0.998891	0.0551841	0.812676	0.985006
DUSP28.9940.35	SL019220	Dual specificity phosphatase 28	DUSP28	-0.0833285	0.778905	0.996484	-0.139685	0.637972	0.998891	-0.133538	0.652826	0.977984
DUSP3.3480.7	SL008122	Dual specificity protein phosphatase 3	DUSP3	0.0671051	0.759485	0.996484	-0.0166396	0.93948	0.998891	-0.00321456	0.988297	0.999757
DUSP4.10035.6	SL007389	Dual specificity protein phosphatase 4	DUSP4	0.0977758	0.435685	0.996484	0.0880399	0.482691	0.998891	0.130406	0.298788	0.926159
DUSP6.12341.8	SL007465	Dual specificity protein phosphatase 6	DUSP6	0.222255	0.159375	0.787972	0.241251	0.126814	0.708254	0.354593	0.0253068	0.314783
DUT.9995.6	SL013164	Deoxyuridine 5'-triphosphate nucleotidohydrolase, mitochondrial	DUT	0.0136266	0.946889	0.996484	0.0657714	0.747843	0.998891	0.220819	0.281061	0.915788
DVL2.13575.40	SL020209	Segment polarity protein dishevelled homolog DVL-2	DVL2	-0.0642101	0.664165	0.996484	0.0280094	0.849758	0.998891	-0.0915467	0.536006	0.977984
DYNLL1.3881.49	SL003753	Dynein light chain 1, cytoplasmic	DYNLL1	0.0967478	0.584731	0.996484	0.159114	0.369076	0.998891	0.0815878	0.644868	0.977984
DYNLL2.11493.169	SL019474	Dynein light chain 2, cytoplasmic	DYNLL2	-0.481623	0.298454	0.934529	0.0612996	0.89458	0.998891	-0.270472	0.558922	0.977984
DYNLRB1.3845.51	SL011530	Dynein light chain roadblock-type 1	DYNLRB1	-0.158556	0.517286	0.996484	-0.115731	0.636388	0.998891	-0.103631	0.672042	0.979363
DYNLRB2.17827.53	SL009441	Dynein light chain roadblock-type 2	DYNLRB2	0.598501	0.00164394	0.0560045	0.523679	0.00574045	0.136849	0.493382	0.0091831	0.188262
DYNLT3.12867.40	SL019922	Dynein light chain Tctex-type 3	DYNLT3	-0.186842	0.383789	0.975593	-0.180258	0.400741	0.998891	-0.150284	0.483453	0.977984
DYRK3.4359.87	SL013570	Dual specificity tyrosine-phosphorylation-regulated kinase 3	DYRK3	0.0386531	0.817218	0.996484	0.0530649	0.751031	0.998891	0.118141	0.480169	0.977984
EBAG9.19323.1	SL013709	Receptor-binding cancer antigen expressed on SiSo cells	EBAG9	-0.144063	0.512926	0.996484	-0.272392	0.216664	0.899408	-0.329482	0.135415	0.735914
EBI3.10851.77	SL007417	Interleukin-27 subunit beta	EBI3	-0.0660787	0.649422	0.996484	-0.0394886	0.785858	0.998891	-0.149103	0.305533	0.926669
ECE1.8767.44	SL004060	Endothelin-converting enzyme 1	ECE1	0.0327064	0.874856	0.996484	0.121104	0.559936	0.998891	0.110835	0.59366	0.977984
ECEL1.7076.17	SL017977	Endothelin-converting enzyme-like 1	ECEL1	0.153204	0.345577	0.962399	0.127139	0.433626	0.998891	0.164625	0.310895	0.929578
ECH1.12662.82	SL004998	Delta(3,5)-Delta(2,4)-dienoyl-CoA isomerase, mitochondrial	ECH1	0.0257989	0.895664	0.996484	0.100017	0.611274	0.998891	0.0524649	0.789721	0.985006
ECHS1.17787.1	SL005677	Enoyl-CoA hydratase, mitochondrial	ECHS1	0.15183	0.683624	0.996484	0.568475	0.128062	0.709973	0.45459	0.223158	0.869481
ECI2.12859.33	SL007038	Enoyl-CoA delta isomerase 2, mitochondrial	ECI2	0.110529	0.555015	0.996484	0.0942968	0.614518	0.998891	0.137267	0.463631	0.977984
ECM1.3366.51	SL006550	Extracellular matrix protein 1	ECM1	0.118431	0.288123	0.928215	0.0152391	0.891132	0.998891	0.0648691	0.560299	0.977984
EDA.14024.196	SL004644	Ectodysplasin-A, secreted form	EDA	0.0130035	0.941504	0.996484	0.00600479	0.972968	0.998891	0.0515542	0.771132	0.985006
EDA.2826.53	SL004644	Ectodysplasin-A, secreted form	EDA	0.0138277	0.948025	0.996484	-0.00705982	0.97345	0.998891	0.0248518	0.906736	0.989602
EDA2R.3083.71	SL005233	Tumor necrosis factor receptor superfamily member 27	EDA2R	0.310331	0.159348	0.787972	0.26703	0.225639	0.916091	0.225968	0.30495	0.926669
EDAR.2977.7	SL004872	Tumor necrosis factor receptor superfamily member EDAR	EDAR	0.0336862	0.866557	0.996484	0.139141	0.487884	0.998891	-0.0172882	0.931276	0.994821
EDC4.13066.42	SL015023	Enhancer of mRNA-decapping protein 4	EDC4	0.0594862	0.567657	0.996484	0.209865	0.0447433	0.415407	0.138575	0.183855	0.808723
EDDM3A.9536.16	SL012501	Epididymal secretory protein E3-alpha	EDDM3A	0.00904518	0.960371	0.996484	-0.0418177	0.818324	0.998891	-0.0024867	0.989101	0.999757
EDDM3B.7782.34	SL012453	Epididymal secretory protein E3-beta	EDDM3B	0.159417	0.256149	0.909713	0.182642	0.193488	0.849301	0.133531	0.341301	0.938667
EDF1.12415.122	SL011710	Endothelial differentiation-related factor 1	EDF1	0.0651958	0.741447	0.996484	0.0578358	0.769752	0.998891	0.114882	0.561091	0.977984
EDIL3.9360.33	SL012367	EGF-like repeat and discoidin I-like domain-containing protein 3	EDIL3	0.0104229	0.937642	0.996484	0.140711	0.29155	0.99419	0.0481799	0.717666	0.985006
EDN1.6495.14	SL000404	Endothelin-1	EDN1	0.0474574	0.762738	0.996484	0.00817298	0.958532	0.998891	-0.0177112	0.910288	0.989602
EDN2.12574.36	SL000405	Endothelin-2	EDN2	0.0923844	0.675031	0.996484	-0.0653144	0.766895	0.998891	-0.058541	0.790469	0.985006
EDN3.15383.200	SL004700	Endothelin-3	EDN3	-0.0784322	0.727304	0.996484	0.0976184	0.664302	0.998891	0.134948	0.548633	0.977984
EEA1.14043.12	SL008204	Early endosome antigen 1	EEA1	0.0790116	0.728427	0.996484	0.095779	0.673847	0.998891	0.0903749	0.691266	0.981093
EEF1B2.5882.34	SL005685	Elongation factor 1-beta	EEF1B2	0.164711	0.527287	0.996484	0.358189	0.17	0.808119	0.1743	0.50355	0.977984
EEF1D.17826.341	SL011186	Elongation factor 1-delta	EEF1D	-0.281299	0.511932	0.996484	0.149912	0.726606	0.998891	0.029905	0.944386	0.996529
EEF2K.12332.7	SL019680	Eukaryotic elongation factor 2 kinase	EEF2K	0.575047	0.0609109	0.493011	0.642552	0.0364461	0.372171	0.644825	0.0357964	0.387229
EFCAB14.10830.5	SL018596	EF-hand calcium-binding domain-containing protein 14	EFCAB14	0.470765	0.00869321	0.152718	0.440791	0.0139181	0.219848	0.392685	0.028213	0.343446
EFEMP1.8480.29	SL006527	EGF-containing fibulin-like extracellular matrix protein 1	EFEMP1	0.0765747	0.534153	0.996484	-0.00450537	0.970808	0.998891	0.044104	0.720211	0.985006
EFHA1.6226.69	SL017253	Calcium uptake protein 2, mitochondrial	EFHA1	0.369616	0.0300868	0.336633	0.396456	0.0201024	0.272306	0.281721	0.0974845	0.629594
EFHA2.6912.6	SL017966	Calcium uptake protein 3, mitochondrial	EFHA2	0.181315	0.338946	0.962399	0.223183	0.239443	0.930789	0.223136	0.23954	0.878072
EFHD1.19616.100	SL008702	EF-hand domain-containing protein D1	EFHD1	0.0971818	0.438395	0.996484	0.359388	0.00452021	0.118232	0.220276	0.0799287	0.57637
EFNA2.14124.6	SL004843	Ephrin-A2	EFNA2	0.0280274	0.791096	0.996484	0.0218165	0.836638	0.998891	0.0333836	0.752383	0.985006
EFNA3.14153.8	SL004139	Ephrin-A3	EFNA3	0.099706	0.43037	0.993561	0.0625229	0.620802	0.998891	0.093602	0.459087	0.977984
EFNA4.2614.28	SL004140	Ephrin-A4	EFNA4	-0.0140871	0.921018	0.996484	0.0260566	0.854489	0.998891	-0.00846615	0.952483	0.999757
EFNA5.2615.60	SL004141	Ephrin-A5	EFNA5	-0.0312924	0.741167	0.996484	-0.00239282	0.979847	0.998891	0.0131096	0.889929	0.985006
EFNB1.13104.32	SL008614	Ephrin-B1	EFNB1	0.185354	0.0622208	0.499188	0.175681	0.0770332	0.55604	0.208264	0.0363612	0.390562
EFNB2.14131.37	SL007274	Ephrin-B2	EFNB2	-0.0308585	0.782066	0.996484	0.0361892	0.745633	0.998891	0.0103005	0.926424	0.994587
EFNB2.8772.5	SL007274	Ephrin-B2	EFNB2	0.00946683	0.947313	0.996484	-0.00726248	0.959569	0.998891	0.0203664	0.886952	0.985006
EFNB3.2514.65	SL004142	Ephrin-B3	EFNB3	0.176331	0.42021	0.993561	0.116291	0.594839	0.998891	0.0559738	0.797908	0.985006
EFNB3.7785.1	SL004142	Ephrin-B3	EFNB3	0.395441	0.0590944	0.484319	-0.0236757	0.909632	0.998891	0.252975	0.226045	0.869481
EFS.12572.236	SL019783	Embryonal Fyn-associated substrate	EFS	0.270498	0.0397164	0.396615	0.394424	0.00286667	0.0928111	0.348781	0.00822045	0.183475
EGF.5509.7	SL000084	Epidermal growth factor	EGF	0.0343283	0.843788	0.996484	-0.321543	0.0660451	0.522523	-0.130542	0.453947	0.977984
EGFL6.17454.15	SL006311	Epidermal growth factor-like protein 6	EGFL6	0.21815	0.257039	0.909713	0.188986	0.325963	0.998891	0.254127	0.186971	0.815208
EGFLAM.12338.27	SL019671	Pikachurin	EGFLAM	0.322127	0.0133021	0.201741	0.325829	0.0122936	0.204819	0.249011	0.0549251	0.499468
EGFR.19567.1	SL016828	Epidermal growth factor receptor variant III	EGFR	0.606124	0.000623841	0.0306219	0.484621	0.00597109	0.137687	0.590434	0.000853333	0.0483663
EGFR.2677.1	SL002644	Epidermal growth factor receptor	EGFR	0.0254788	0.782307	0.996484	-0.00478102	0.958645	0.998891	-0.0652082	0.479687	0.977984
EGLN1.9901.28	SL007650	Egl nine homolog 1	EGLN1	-0.067057	0.762294	0.996484	-0.00683433	0.975405	0.998891	-0.0148689	0.946522	0.996971
EHBP1.12813.18	SL006654	EH domain-binding protein 1	EHBP1	0.0220321	0.851481	0.996484	-0.00600225	0.959318	0.998891	0.00324628	0.977991	0.999757
EHD4.11421.10	SL008304	EH domain-containing protein 4	EHD4	0.350756	0.0527853	0.450402	0.122971	0.495407	0.998891	0.337604	0.062226	0.534956
EHF.13387.55	SL015293	ETS homologous factor	EHF	0.0871997	0.749573	0.996484	0.0297987	0.913129	0.998891	0.0125938	0.963225	0.999757
EHMT2.5843.60	SL003542	Histone-lysine N-methyltransferase EHMT2	EHMT2	-0.0236433	0.878225	0.996484	0.127984	0.407262	0.998891	0.0511614	0.740256	0.985006
EID3.8079.39	SL018383	EP300-interacting inhibitor of differentiation 3	EID3	0.40632	0.00344079	0.0897556	0.376598	0.00662072	0.145306	0.266053	0.0539802	0.494819
EIF1AD.13545.97	SL013206	Probable RNA-binding protein EIF1AD	EIF1AD	0.127914	0.470665	0.996484	0.22112	0.212958	0.89141	0.14423	0.41606	0.977984
EIF1AX.9850.38	SL014805	Eukaryotic translation initiation factor 1A, X-chromosomal	EIF1AX	0.569967	0.000139696	0.0122637	0.521723	0.000471853	0.0328385	0.531472	0.000371426	0.0319989
EIF1AY.19224.5	SL012984	Eukaryotic translation initiation factor 1A, Y-chromosomal	EIF1AY	-0.410909	0.367882	0.970143	0.128256	0.778474	0.998891	-0.0830684	0.85542	0.985006
EIF1B.12701.1	SL019791	Eukaryotic translation initiation factor 1b	EIF1B	-0.252929	0.486932	0.996484	0.128897	0.723008	0.998891	-0.184166	0.612619	0.977984
EIF2B1.10080.9	SL019240	Translation initiation factor eIF-2B subunit alpha	EIF2B1	-0.239448	0.512904	0.996484	-0.0996639	0.785266	0.998891	0.0144851	0.96841	0.999757
EIF3G.11454.87	SL012996	Eukaryotic translation initiation factor 3 subunit G	EIF3G	0.15394	0.665106	0.996484	0.342191	0.336373	0.998891	0.24916	0.483698	0.977984
EIF3J.13497.34	SL020138	Eukaryotic translation initiation factor 3 subunit J	EIF3J	-0.182649	0.609977	0.996484	0.0488618	0.891423	0.998891	-0.125709	0.725481	0.985006
EIF4A1.18829.4	SL008140	Eukaryotic initiation factor 4A-I	EIF4A1	-0.100927	0.855428	0.996484	0.32104	0.562361	0.998891	0.293214	0.596694	0.977984
EIF4A2.18824.7	SL021460	Eukaryotic initiation factor 4A-II	EIF4A2	0.221559	0.499744	0.996484	0.251727	0.443283	0.998891	0.284072	0.387038	0.96668
EIF4A3.4997.19	SL011616	Eukaryotic initiation factor 4A-III	EIF4A3	0.0654415	0.734425	0.996484	0.121454	0.529091	0.998891	0.0493436	0.798097	0.985006
EIF4B.14675.20	SL011011	Eukaryotic translation initiation factor 4B	EIF4B	-0.575007	0.246361	0.903867	-0.0595885	0.904222	0.998891	-0.344004	0.487518	0.977984
EIF4E.19263.147	SL007081	Eukaryotic translation initiation factor 4E	EIF4E	-0.475835	0.290064	0.929453	0.0810287	0.856837	0.998891	-0.230081	0.608575	0.977984
EIF4EBP2.4184.43	SL008378	Eukaryotic translation initiation factor 4E-binding protein 2	EIF4EBP2	0.0958176	0.587447	0.996484	0.104031	0.555858	0.998891	0.0329719	0.851854	0.985006
EIF4G2.4230.1	SL011211	Eukaryotic translation initiation factor 4 gamma 2	EIF4G2	-0.0585299	0.884919	0.996484	0.1053	0.794573	0.998891	0.0764914	0.849976	0.985006
EIF4G3.13991.47	SL020285	Eukaryotic translation initiation factor 4 gamma 3	EIF4G3	0.11175	0.537695	0.996484	0.101285	0.576409	0.998891	0.123169	0.497006	0.977984
EIF4H.5885.55	SL004924	Eukaryotic translation initiation factor 4H	EIF4H	0.323163	0.3587	0.964918	0.48964	0.164892	0.795614	0.477702	0.175385	0.795068
EIF5.2612.5	SL004759	Eukaryotic translation initiation factor 5	EIF5	-0.155461	0.602724	0.996484	0.138445	0.642971	0.998891	0.0124266	0.966803	0.999757
EIF5A.5888.29	SL005687	Eukaryotic translation initiation factor 5A-1	EIF5A	-0.436139	0.351974	0.962399	0.109141	0.815643	0.998891	-0.162297	0.728833	0.985006
EIF5A2.11355.10	SL008435	Eukaryotic translation initiation factor 5A-2	EIF5A2	-0.285058	0.467219	0.996484	0.0593955	0.879521	0.998891	-0.194141	0.62038	0.977984
ELANE.13671.40	SL000401	Neutrophil elastase	ELANE	0.235399	0.241663	0.898363	0.000119404	0.999525	0.999822	0.0357877	0.85849	0.985006
ELAVL1.11592.1	SL011997	ELAV-like protein 1	ELAVL1	0.13668	0.50333	0.996484	0.075333	0.712119	0.998891	0.141559	0.488235	0.977984
ELF5.13457.33	SL020109	ETS-related transcription factor Elf-5	ELF5	-0.0104472	0.914304	0.996484	0.0108955	0.910642	0.998891	-0.0295681	0.760721	0.985006
ELK1.10006.25	SL019228	ETS domain-containing protein Elk-1	ELK1	0.105573	0.392209	0.982674	0.0756588	0.539581	0.998891	0.0790466	0.521596	0.977984
ELK3.5707.55	SL013780	ETS domain-containing protein Elk-3	ELK3	0.0425009	0.884358	0.996484	0.0935715	0.748824	0.998891	0.00570486	0.984423	0.999757
ELL.11459.81	SL007290	RNA polymerase II elongation factor ELL	ELL	0.0393668	0.811247	0.996484	0.117529	0.476098	0.998891	0.0954949	0.562509	0.977984
ELL2.11494.4	SL019480	RNA polymerase II elongation factor ELL2	ELL2	-0.0974297	0.539067	0.996484	-0.076787	0.628264	0.998891	-0.104701	0.509244	0.977984
ELMO1.12764.3	SL019856	Engulfment and cell motility protein 1	ELMO1	0.383082	0.178545	0.817494	0.606399	0.0338053	0.362403	0.671457	0.0189167	0.276778
EMC1.11989.35	SL019200	ER membrane protein complex subunit 1	EMC1	0.256644	0.0389909	0.394664	0.357881	0.00417598	0.112986	0.273845	0.0277325	0.339407
EMC4.13516.46	SL016509	ER membrane protein complex subunit 4	EMC4	-0.176264	0.210717	0.871944	-0.325084	0.0215758	0.285488	-0.174969	0.214076	0.8633
EMC8.17770.42	SL020938	ER membrane protein complex subunit 8	EMC8	0.156829	0.257155	0.909713	0.156118	0.25931	0.960701	0.161948	0.241999	0.880259
EMID1.9547.29	SL012763	EMI domain-containing protein 1	EMID1	0.159014	0.279758	0.926027	0.154108	0.294819	0.99674	0.0832681	0.570994	0.977984
ENAH.9757.29	SL019147	Protein enabled homolog	ENAH	0.0679932	0.742619	0.996484	0.0264176	0.898463	0.998891	0.00603329	0.976751	0.999757
ENDOU.5656.53	SL012424	Poly(U)-specific endoribonuclease	ENDOU	0.219986	0.132123	0.731079	0.271142	0.0638428	0.514008	0.305552	0.0369694	0.394492
ENG.4908.6	SL004482	Endoglin	ENG	0.00546594	0.963015	0.996484	0.0805796	0.494477	0.998891	0.0917708	0.436593	0.977984
ENGASE.16781.2	SL012928	Cytosolic endo-beta-N-acetylglucosaminidase	ENGASE	0.556835	0.0017033	0.0570514	0.513078	0.00377614	0.105755	0.424161	0.0162999	0.254826
ENO1.11105.171	SL003650	Alpha-enolase	ENO1	-0.512535	0.160067	0.787972	0.0577996	0.87382	0.998891	-0.433701	0.23421	0.878072
ENO2.10339.48	SL001731	Gamma-enolase	ENO2	-0.0959205	0.645838	0.996484	0.0662675	0.750843	0.998891	-0.109959	0.598356	0.977984
ENO3.16616.137	SL007119	Beta-enolase	ENO3	0.148226	0.423334	0.993561	0.175502	0.343293	0.998891	0.41986	0.0241032	0.303863
ENOX2.13422.66	SL012509	Ecto-NOX disulfide-thiol exchanger 2	ENOX2	0.155887	0.254103	0.909713	0.0896035	0.51168	0.998891	0.133027	0.330245	0.930709
ENPEP.15558.63	SL008525	Glutamyl aminopeptidase	ENPEP	0.0139554	0.934156	0.996484	0.396392	0.0197523	0.272306	0.292554	0.0844162	0.594692
ENPP2.16892.23	SL008778	Ectonucleotide pyrophosphatase/phosphodiesterase family member 2	ENPP2	-0.215317	0.375944	0.974389	-0.0167236	0.945121	0.998891	-0.215892	0.374671	0.963663
ENPP5.6556.5	SL012863	Ectonucleotide pyrophosphatase/phosphodiesterase family member 5	ENPP5	0.0122673	0.925805	0.996484	-0.0943724	0.474019	0.998891	0.0212392	0.871914	0.985006
ENPP6.15579.26	SL008780	Ectonucleotide pyrophosphatase/phosphodiesterase family member 6	ENPP6	0.509116	0.0047034	0.10755	0.428597	0.0170143	0.250549	0.366584	0.0408611	0.416363
ENPP7.4435.66	SL009045	Ectonucleotide pyrophosphatase/phosphodiesterase family member 7	ENPP7	0.162955	0.54423	0.996484	0.0619785	0.817517	0.998891	0.215629	0.42245	0.977984
ENTHD2.7947.19	SL018328	AP-4 complex accessory subunit tepsin	ENTHD2	0.151087	0.25285	0.909713	0.132455	0.315951	0.998891	0.133707	0.311408	0.929578
ENTPD1.3182.38	SL010371	Ectonucleoside triphosphate diphosphohydrolase 1	ENTPD1	0.102783	0.605444	0.996484	0.128263	0.51923	0.998891	0.120427	0.54505	0.977984
ENTPD1.7999.23	SL010371	Ectonucleoside triphosphate diphosphohydrolase 1	ENTPD1	0.203015	0.17195	0.803946	0.368613	0.0136148	0.217143	0.366292	0.0142078	0.236192
ENTPD2.18887.7	SL015373	Ectonucleoside triphosphate diphosphohydrolase 2	ENTPD2	0.343413	0.058655	0.483322	0.241327	0.182972	0.835411	0.249292	0.169004	0.785645
ENTPD3.4436.1	SL014093	Ectonucleoside triphosphate diphosphohydrolase 3	ENTPD3	0.051138	0.858334	0.996484	0.194185	0.498129	0.998891	0.128815	0.65305	0.977984
ENTPD5.4437.56	SL014028	Ectonucleoside triphosphate diphosphohydrolase 5	ENTPD5	-0.109998	0.413451	0.991153	-0.0722812	0.590812	0.998891	-0.0641159	0.633391	0.977984
ENTPD6.8932.1	SL014128	Ectonucleoside triphosphate diphosphohydrolase 6	ENTPD6	0.117106	0.363129	0.966705	0.167634	0.193455	0.849301	0.163972	0.203325	0.847654
EPB41.4706.17	SL010830	Protein 4.1	EPB41	-0.340977	0.461532	0.996484	0.158182	0.732527	0.998891	-0.255663	0.580773	0.977984
EPB41L1.13993.20	SL020300	Band 4.1-like protein 1	EPB41L1	-0.407154	0.436327	0.996484	0.191704	0.713828	0.998891	-0.326115	0.532862	0.977984
EPDR1.9040.144	SL008893	Mammalian ependymin-related protein 1	EPDR1	0.380529	0.041829	0.403654	0.35219	0.059427	0.495417	0.247069	0.185066	0.812331
EPHA1.3431.54	SL004137	Ephrin type-A receptor 1	EPHA1	-0.029884	0.857947	0.996484	-0.0118203	0.943558	0.998891	0.0316072	0.849852	0.985006
EPHA10.5076.53	SL014294	Ephrin type-A receptor 10	EPHA10	0.502131	0.0158484	0.228227	0.530339	0.010902	0.190681	0.412579	0.04695	0.448047
EPHA2.4834.61	SL002654	Ephrin type-A receptor 2	EPHA2	-0.0714593	0.558095	0.996484	-0.0190762	0.875712	0.998891	-0.00330836	0.978359	0.999757
EPHA3.3432.21	SL010498	Ephrin type-A receptor 3	EPHA3	-0.0161715	0.886494	0.996484	0.0322371	0.776005	0.998891	-0.0211197	0.852119	0.985006
EPHA4.16288.17	SL013797	Ephrin type-A receptor 4	EPHA4	0.0182509	0.872902	0.996484	-0.05565	0.625791	0.998891	-0.0631498	0.580036	0.977984
EPHA5.3806.55	SL004844	Ephrin type-A receptor 5	EPHA5	0.0453979	0.728703	0.996484	0.113027	0.388196	0.998891	0.036315	0.781419	0.985006
EPHA7.15580.2	SL008537	Ephrin type-A receptor 7	EPHA7	-0.0216678	0.912446	0.996484	-0.00376253	0.984767	0.998891	-0.0292232	0.882113	0.985006
EPHB1.17680.12	SL016438	Ephrin type-B receptor 1	EPHB1	-0.000442454	0.997702	0.99951	-0.0434312	0.777462	0.998891	-0.0240857	0.875444	0.985006
EPHB2.8225.86	SL007179	Ephrin type-B receptor 2	EPHB2	0.0973151	0.44749	0.996484	0.0820169	0.52196	0.998891	0.0623277	0.626463	0.977984
EPHB3.9220.7	SL008895	Ephrin type-B receptor 3	EPHB3	0.428494	0.00129228	0.0492197	0.325115	0.0141071	0.22096	0.316725	0.0167531	0.260459
EPHB4.15530.33	SL004845	Ephrin type-B receptor 4	EPHB4	0.0707151	0.541458	0.996484	0.115805	0.317708	0.998891	0.10043	0.386058	0.96668
EPHB6.5078.82	SL008414	Ephrin type-B receptor 6	EPHB6	0.056434	0.564103	0.996484	0.0345903	0.723635	0.998891	0.0990406	0.311855	0.929578
EPO.5813.58	SL000408	Erythropoietin	EPO	0.201851	0.312916	0.945289	0.473538	0.0185636	0.262362	0.722353	0.00037151	0.0319989
EPS15L1.4212.5	SL012188	Epidermal growth factor receptor substrate 15-like 1	EPS15L1	0.140204	0.483081	0.996484	0.116149	0.561149	0.998891	0.0687044	0.730963	0.985006
EQTN.11162.37	SL019313	Equatorin	EQTN	0.741387	2.47436e-05	0.00322727	0.623905	0.000355342	0.0270356	0.599062	0.000596652	0.0413207
ERAP1.4964.67	SL007729	Endoplasmic reticulum aminopeptidase 1	ERAP1	0.162109	0.542885	0.996484	0.0654004	0.806018	0.998891	0.0909659	0.732699	0.985006
ERAP2.8960.3	SL010614	Endoplasmic reticulum aminopeptidase 2	ERAP2	0.100106	0.564498	0.996484	0.131674	0.448666	0.998891	0.166166	0.339221	0.937376
ERBB3.2617.56	SL002519	Receptor tyrosine-protein kinase erbB-3	ERBB3	0.0448285	0.641851	0.996484	0.0122976	0.898447	0.998891	-0.0456299	0.635912	0.977984
ERBB4.2618.10	SL003803	Receptor tyrosine-protein kinase erbB-4	ERBB4	0.0801845	0.448839	0.996484	0.0506859	0.631984	0.998891	0.0624885	0.554939	0.977984
ERCC1.12585.39	SL009589	DNA excision repair protein ERCC-1	ERCC1	0.0869845	0.539992	0.996484	0.00788873	0.955658	0.998891	0.04514	0.750387	0.985006
ERH.11614.29	SL013071	Enhancer of rudimentary homolog	ERH	0.116752	0.703101	0.996484	0.146488	0.632535	0.998891	0.0252049	0.934412	0.994821
ERLEC1.8957.72	SL012771	Endoplasmic reticulum lectin 1	ERLEC1	0.197149	0.237297	0.893779	0.24292	0.145713	0.757608	0.154249	0.354847	0.945721
ERLIN1.8776.10	SL018683	Erlin-1	ERLIN1	0.147607	0.412304	0.990574	0.0997844	0.579252	0.998891	0.171368	0.341325	0.938667
ERMAP.8631.13	SL009002	Erythroid membrane-associated protein	ERMAP	0.111494	0.435138	0.996484	0.0183341	0.897811	0.998891	0.143107	0.316717	0.929578
ERN1.11229.16	SL007036	Serine/threonine-protein kinase/endoribonuclease IRE1	ERN1	0.053469	0.724649	0.996484	0.0692891	0.648082	0.998891	0.0790542	0.602567	0.977984
ERO1L.7060.2	SL009007	ERO1-like protein alpha	ERO1L	0.0340753	0.822194	0.996484	0.100465	0.507818	0.998891	0.109152	0.471875	0.977984
ERO1LB.7994.41	SL018326	ERO1-like protein beta	ERO1LB	-0.065107	0.726741	0.996484	0.00398753	0.982921	0.998891	-0.0506368	0.785767	0.985006
ERP27.9333.59	SL017394	Endoplasmic reticulum resident protein 27	ERP27	0.714837	0.000230916	0.0164708	0.644978	0.0008597	0.0445982	0.775961	6.7236e-05	0.00959163
ERP29.13728.19	SL003522	Endoplasmic reticulum resident protein 29	ERP29	0.00546403	0.983055	0.997626	0.088086	0.732094	0.998891	0.14748	0.566628	0.977984
ERVV1.12531.5	SL019768	Endogenous retrovirus group V member 1 Env polyprotein	ERVV-1	0.15478	0.388893	0.980105	0.0834492	0.642041	0.998891	0.153116	0.394001	0.966783
ESAM.7841.84	SL005160	Endothelial cell-selective adhesion molecule	ESAM	-0.003224	0.97664	0.996976	0.0906317	0.410818	0.998891	0.0700383	0.524914	0.977984
ESD.4984.83	SL006378	S-formylglutathione hydrolase	ESD	0.0356289	0.816766	0.996484	0.159371	0.300601	0.99674	0.205739	0.181831	0.807279
ESM1.3805.16	SL010458	Endothelial cell-specific molecule 1	ESM1	0.408926	0.0131824	0.201483	0.361416	0.0282057	0.325149	0.174325	0.287656	0.917024
ESRP1.8828.21	SL018672	Epithelial splicing regulatory protein 1	ESRP1	0.0603102	0.61411	0.996484	0.0760228	0.525128	0.998891	0.0585206	0.624656	0.977984
ESRRA.9873.17	SL003804	Steroid hormone receptor ERR1	ESRRA	0.0368574	0.762983	0.996484	0.0825626	0.499535	0.998891	0.112275	0.358734	0.947293
ETFA.17435.43	SL008038	Electron transfer flavoprotein subunit alpha, mitochondrial	ETFA	0.04267	0.810065	0.996484	0.131908	0.457765	0.998891	0.116066	0.513465	0.977984
ETHE1.3847.56	SL011532	Persulfide dioxygenase ETHE1, mitochondrial	ETHE1	0.332851	0.211366	0.871944	0.376801	0.157338	0.781894	0.661769	0.0134752	0.233167
ETNK1.8328.9	SL018489	Ethanolamine kinase 1	ETNK1	0.151991	0.342935	0.962399	0.165201	0.302728	0.99674	0.0951524	0.552428	0.977984
ETS2.12350.86	SL018899	Protein C-ets-2	ETS2	0.0188901	0.88634	0.996484	-0.027149	0.83724	0.998891	0.00644777	0.961087	0.999757
ETV5.13403.5	SL013779	ETS translocation variant 5	ETV5	0.0624767	0.653733	0.996484	0.00858137	0.950858	0.998891	0.0119242	0.931756	0.994821
EVA1B.8062.15	SL018371	Protein eva-1 homolog B	EVA1B	0.0835561	0.675299	0.996484	0.0775815	0.697316	0.998891	0.109657	0.582557	0.977984
EVA1C.8877.22	SL017995	Protein eva-1 homolog C	EVA1C	0.383384	0.0130317	0.200303	0.142043	0.354466	0.998891	0.305696	0.0471193	0.448047
EVL.11656.110	SL007751	Ena/VASP-like protein	EVL	0.0439174	0.850857	0.996484	0.120686	0.605469	0.998891	0.0979867	0.674893	0.979363
EWSR1.12988.49	SL007342	RNA-binding protein EWS	EWSR1	0.135583	0.467423	0.996484	0.163697	0.380433	0.998891	0.0902576	0.628439	0.977984
EXOSC1.7930.3	SL018327	Exosome complex component CSL4	EXOSC1	0.0214667	0.885111	0.996484	0.0280284	0.850362	0.998891	0.0101436	0.945564	0.996882
EXOSC3.12605.1	SL005742	Exosome complex component RRP40	EXOSC3	0.121628	0.64561	0.996484	0.145695	0.581769	0.998891	0.0556063	0.833443	0.985006
EXOSC8.18909.11	SL019371	Exosome complex component RRP43	EXOSC8	-0.0300907	0.813477	0.996484	0.0782541	0.539644	0.998891	0.0529094	0.678284	0.979363
EXTL2.6528.95	SL008379	Exostosin-like 2	EXTL2	0.0916653	0.632157	0.996484	0.117172	0.54068	0.998891	0.152292	0.42667	0.977984
EYS.9365.91	SL017443	Protein eyes shut homolog	EYS	0.251086	0.174741	0.811125	0.0916435	0.619675	0.998891	0.232068	0.20957	0.853627
EZR.9753.17	SL003645	Ezrin	EZR	0.164573	0.341596	0.962399	0.177451	0.305246	0.99674	0.170103	0.325659	0.930709
F10.3077.66	SL003324	Coagulation factor Xa	F10	0.124544	0.3338	0.962399	0.0123894	0.923319	0.998891	0.0114841	0.928906	0.994821
F10.4878.3	SL000360	Coagulation Factor X	F10	0.0224699	0.867755	0.996484	0.0183462	0.891857	0.998891	-0.00203322	0.987978	0.999757
F11.2190.55	SL002662	Coagulation Factor XI	F11	-0.0661257	0.627429	0.996484	-0.115842	0.395466	0.998891	-0.145717	0.285367	0.917024
F13A1.F13B.16927.9	SL003003	Coagulation factor XIII	F13A1 F13B	-0.00951448	0.942875	0.996484	-0.0585515	0.659307	0.998891	-0.100646	0.448768	0.977984
F13B.5658.64	SL003991	Coagulation factor XIII B chain	F13B	0.0134745	0.891919	0.996484	-0.0367783	0.710774	0.998891	-0.0616022	0.534656	0.977984
F2.5316.54	SL000558	Prothrombin	F2	0.14435	0.245249	0.9036	0.0841845	0.497518	0.998891	-0.0538123	0.66444	0.979106
F3.4931.59	SL000024	Tissue Factor	F3	0.125305	0.390787	0.980728	0.071674	0.623299	0.998891	0.0255662	0.860883	0.985006
F7.3184.25	SL000358	Coagulation factor VII	F7	0.152285	0.299661	0.934987	0.152448	0.299147	0.99674	0.0685577	0.640203	0.977984
F8.13499.30	SL000359	Coagulation Factor VIII	F8	0.0660483	0.761997	0.996484	0.182207	0.403789	0.998891	0.105225	0.629508	0.977984
F9.4876.32	SL000357	Coagulation factor IX	F9	4.09433e-05	0.999723	0.999723	-0.123047	0.29705	0.99674	-0.0779514	0.508522	0.977984
F9.5307.12	SL004400	Coagulation factor IXab	F9	0.0118007	0.920227	0.996484	-0.083749	0.47751	0.998891	-0.15171	0.198826	0.838834
FAAH2.8396.42	SL018476	Fatty-acid amide hydrolase 2	FAAH2	0.171451	0.455004	0.996484	0.229223	0.318132	0.998891	0.125374	0.584726	0.977984
FABP1.11516.7	SL006131	Fatty acid-binding protein, liver	FABP1	0.0116831	0.944531	0.996484	0.137148	0.414445	0.998891	0.0743486	0.658007	0.977984
FABP12.18888.37	SL021138	Fatty acid-binding protein 12	FABP12	0.0720384	0.655005	0.996484	0.0902899	0.575516	0.998891	0.10891	0.499482	0.977984
FABP2.15385.116	SL004848	Fatty acid-binding protein, intestinal	FABP2	0.200072	0.345879	0.962399	0.40709	0.0559499	0.478298	0.221101	0.297672	0.926159
FABP3.5437.63	SL001774	Fatty acid-binding protein, heart	FABP3	-0.0431033	0.808147	0.996484	-0.0162442	0.927083	0.998891	-0.0583681	0.742314	0.985006
FABP4.15386.7	SL005086	Fatty acid-binding protein, adipocyte	FABP4	0.0462183	0.784439	0.996484	-0.0387176	0.81875	0.998891	-0.00535544	0.974712	0.999757
FABP6.6450.8	SL017471	Gastrotropin	FABP6	0.0764875	0.628084	0.996484	0.055996	0.72282	0.998891	-0.0164383	0.917059	0.991327
FABP9.18194.18	SL020932	Fatty acid-binding protein 9	FABP9	0.000545697	0.998372	0.99951	0.12613	0.637278	0.998891	0.155327	0.561528	0.977984
FADD.16593.3	SL003820	FAS-associated death domain protein	FADD	-0.113212	0.229118	0.887882	-0.0159156	0.86551	0.998891	-0.017315	0.853813	0.985006
FAF2.9738.7	SL017982	FAS-associated factor 2	FAF2	0.0315063	0.921977	0.996484	0.145473	0.651179	0.998891	0.103226	0.748315	0.985006
FAH.11424.4	SL008049	Fumarylacetoacetase	FAH	0.0983721	0.495968	0.996484	0.226092	0.118521	0.689707	0.0593608	0.681077	0.979363
FAHD1.17819.30	SL020941	Acylpyruvase FAHD1, mitochondrial	FAHD1	-0.348371	0.280895	0.926027	-0.0936725	0.771564	0.998891	-0.230565	0.475078	0.977984
FAIM3.6574.11	SL008605	Fas apoptotic inhibitory molecule 3	FAIM3	-0.111952	0.540532	0.996484	-0.144471	0.429797	0.998891	-0.31509	0.0859709	0.601695
FAM107A.2760.2	SL004752	Protein FAM107A	FAM107A	0.146851	0.280267	0.926027	0.185103	0.173886	0.814981	0.123023	0.365513	0.954557
FAM134B.8556.5	SL018572	Protein FAM134B	FAM134B	0.105324	0.63964	0.996484	-0.00463488	0.983557	0.998891	0.0269044	0.904777	0.989602
FAM150B.6284.7	SL012605	ALK and LTK ligand 2	FAM150B	0.0765636	0.743561	0.996484	0.141915	0.544394	0.998891	0.104861	0.654154	0.977984
FAM151A.7856.51	SL018294	Protein FAM151A	FAM151A	0.238567	0.380623	0.975593	0.266014	0.328375	0.998891	0.445775	0.102173	0.638932
FAM162A.6531.29	SL015128	Protein FAM162A	FAM162A	0.236842	0.142546	0.753813	0.164024	0.309188	0.998891	0.203963	0.206348	0.851461
FAM162B.11163.7	SL019316	Protein FAM162B	FAM162B	0.125834	0.42159	0.993561	0.0715781	0.647387	0.998891	0.127074	0.417036	0.977984
FAM163B.10880.38	SL018034	Protein FAM163B	FAM163B	0.0356926	0.827754	0.996484	0.0849514	0.60465	0.998891	0.0826214	0.614589	0.977984
FAM171A2.13479.8	SL020149	Protein FAM171A2	FAM171A2	0.00687466	0.956554	0.996484	0.0382004	0.762128	0.998891	0.18779	0.137777	0.74169
FAM171B.8061.102	SL018413	Protein FAM171B	FAM171B	-0.0183914	0.892157	0.996484	0.0847811	0.532175	0.998891	0.00822127	0.951674	0.999757
FAM171B.8786.6	SL018413	Protein FAM171B	FAM171B	-0.0749141	0.538291	0.996484	-0.0435849	0.720232	0.998891	-0.0230187	0.849958	0.985006
FAM172A.5615.62	SL017090	Protein FAM172A	FAM172A	-0.0183988	0.926961	0.996484	-0.0841768	0.674989	0.998891	0.052319	0.794361	0.985006
FAM173A.7148.42	SL018110	Protein FAM173A	FAM173A	0.18113	0.218181	0.878302	0.232641	0.114185	0.675162	0.209858	0.153935	0.769779
FAM174A.6597.24	SL008903	Membrane protein FAM174A	FAM174A	-0.0591704	0.803921	0.996484	-0.179745	0.451012	0.998891	-0.0965996	0.685275	0.979424
FAM175A.8784.7	SL018684	BRCA1-A complex subunit Abraxas	FAM175A	0.105833	0.375927	0.974389	0.0844516	0.479695	0.998891	0.0999274	0.403094	0.975381
FAM175B.8945.7	SL018680	BRISC complex subunit Abro1	FAM175B	0.195364	0.167822	0.798031	0.209003	0.140205	0.743869	0.174761	0.21707	0.868776
FAM177A1.8039.41	SL018368	Protein FAM177A1	FAM177A1	-0.139482	0.482623	0.996484	-0.560121	0.00520548	0.128449	-0.329505	0.0981269	0.629847
FAM189A2.5719.66	SL014977	Protein FAM189A2	FAM189A2	0.109984	0.483622	0.996484	0.0525581	0.737701	0.998891	0.101363	0.518513	0.977984
FAM19A2.6430.36	SL017425	Protein FAM19A2	FAM19A2	0.00351111	0.984814	0.99787	0.00432235	0.981305	0.998891	0.0171007	0.926138	0.994587
FAM19A3.7839.99	SL012637	Protein FAM19A3	FAM19A3	0.446631	0.0134517	0.202663	0.411847	0.0225104	0.2936	0.346285	0.0546037	0.497537
FAM19A4.6511.17	SL012781	Protein FAM19A4	FAM19A4	0.127232	0.384244	0.975593	0.0281788	0.847055	0.998891	0.0866676	0.553188	0.977984
FAM19A5.5609.92	SL012636	Protein FAM19A5	FAM19A5	-0.0612751	0.639803	0.996484	-0.0678031	0.604598	0.998891	-0.0300719	0.818314	0.985006
FAM209B.7066.199	SL018032	Protein FAM209B	FAM209B	0.198048	0.0913732	0.615219	0.179343	0.126087	0.706243	0.207272	0.0773557	0.568292
FAM20A.6433.57	SL012782	Pseudokinase FAM20A	FAM20A	-0.0156705	0.896334	0.996484	0.0698809	0.561376	0.998891	0.0573908	0.633323	0.977984
FAM20B.7198.197	SL012378	Glycosaminoglycan xylosylkinase	FAM20B	-0.117448	0.280027	0.926027	-0.0420432	0.698617	0.998891	-0.0576116	0.595782	0.977984
FAM210A.14593.152	SL020072	Protein FAM210A	FAM210A	-0.0154181	0.930653	0.996484	-0.165603	0.350455	0.998891	0.169019	0.34063	0.938667
FAM213A.13423.94	SL008291	Redox-regulatory protein FAM213A	FAM213A	0.71993	0.00152583	0.0542757	0.761398	0.000815508	0.0445982	0.734023	0.00123696	0.0593572
FAM24B.8775.61	SL018676	Protein FAM24B	FAM24B	0.415933	0.0510806	0.443313	0.298666	0.160326	0.785847	0.302466	0.155098	0.770032
FAM3B.5618.50	SL007306	Protein FAM3B	FAM3B	0.49896	0.0129535	0.199773	0.07151	0.719729	0.998891	0.332269	0.0965434	0.627807
FAM3B.9177.6	SL007306	Protein FAM3B	FAM3B	-0.171764	0.277505	0.926027	-0.0292274	0.853194	0.998891	-0.139859	0.376338	0.963663
FAM3D.13102.1	SL012769	Protein FAM3D	FAM3D	0.193845	0.445059	0.996484	0.356295	0.161129	0.785847	0.210154	0.407768	0.97612
FAM49B.19176.27	SL011300	Protein FAM49B	FAM49B	0.0621976	0.704084	0.996484	0.159338	0.331026	0.998891	0.190351	0.245777	0.886232
FAM69C.14341.8	SL019767	Protein FAM69C	FAM69C	0.217516	0.09596	0.630348	0.188706	0.148322	0.765072	0.326413	0.012858	0.226628
FANCF.11336.9	SL019434	Fanconi anemia group F protein	FANCF	0.196948	0.154263	0.775564	0.240128	0.0827634	0.574012	0.184461	0.181969	0.807279
FANCL.10063.10	SL019237	E3 ubiquitin-protein ligase FANCL	FANCL	0.097718	0.504432	0.996484	0.0550276	0.706883	0.998891	0.110085	0.452111	0.977984
FANK1.15581.16	SL019927	Fibronectin type 3 and ankyrin repeat domains protein 1	FANK1	0.0123217	0.966198	0.996484	-0.058416	0.840779	0.998891	0.0407416	0.888567	0.985006
FAP.5029.3	SL006528	Prolyl endopeptidase FAP	FAP	0.312313	0.0169822	0.239271	0.202048	0.120996	0.691299	0.193116	0.138224	0.74322
FARS2.13941.82	SL020259	Phenylalanine--tRNA ligase, mitochondrial	FARS2	0.0310429	0.826826	0.996484	0.0544547	0.701185	0.998891	0.0953794	0.50168	0.977984
FAS.9459.7	SL002731	Tumor necrosis factor receptor superfamily member 6	FAS	-0.0455831	0.72637	0.996484	0.00648384	0.960293	0.998891	-0.020426	0.875373	0.985006
FASLG.3052.8	SL000633	Tumor necrosis factor ligand superfamily member 6, soluble form	FASLG	-0.00881791	0.952969	0.996484	-0.0025264	0.986518	0.998891	0.0361756	0.808822	0.985006
FASN.8403.18	SL000073	Fatty acid synthase	FASN	-0.210235	0.494859	0.996484	0.0815715	0.791026	0.998891	-0.0439094	0.88657	0.985006
FATE1.7740.33	SL018229	Fetal and adult testis-expressed transcript protein	FATE1	0.111187	0.496708	0.996484	0.0537433	0.742403	0.998891	0.0699847	0.668681	0.979363
FAXDC2.9074.6	SL018848	Fatty acid hydroxylase domain-containing protein 2	FAXDC2	0.0355679	0.795005	0.996484	0.0835825	0.541647	0.998891	0.0574013	0.675033	0.979363
FBL.13994.1	SL020302	rRNA 2'-O-methyltransferase fibrillarin	FBL	0.0645155	0.747852	0.996484	0.0897352	0.654812	0.998891	0.133663	0.505571	0.977984
FBLN1.6470.19	SL004461	Fibulin-1	FBLN1	0.115452	0.27933	0.926027	0.161661	0.130349	0.717785	0.109832	0.303338	0.926669
FBLN5.15585.304	SL004460	Fibulin-5	FBLN5	0.0117021	0.909084	0.996484	0.023453	0.818983	0.998891	0.0465592	0.649659	0.977984
FBP1.7206.20	SL007096	Fructose-1,6-bisphosphatase 1	FBP1	0.180986	0.458564	0.996484	0.414956	0.0901586	0.598218	0.246462	0.313077	0.929578
FBP2.9867.23	SL019156	Fructose-1,6-bisphosphatase isozyme 2	FBP2	-0.0712426	0.714549	0.996484	-0.0266489	0.891163	0.998891	0.0936291	0.630782	0.977984
FBXL4.11416.23	SL018669	F-box/LRR-repeat protein 4	FBXL4	0.1006	0.302968	0.935943	0.163189	0.0954282	0.614428	0.208069	0.0338805	0.378152
FBXL4.9951.36	SL018669	F-box/LRR-repeat protein 4	FBXL4	-0.0156036	0.9412	0.996484	0.0075138	0.971665	0.998891	0.0234197	0.911846	0.989602
FBXL5.12846.3	SL019936	F-box/LRR-repeat protein 5	FBXL5	-0.0072283	0.973831	0.996484	-0.019662	0.928898	0.998891	-0.063701	0.77253	0.985006
FCAMR.9568.289	SL012746	High affinity immunoglobulin alpha and immunoglobulin mu Fc receptor	FCAMR	0.324356	0.259917	0.911039	0.223842	0.436505	0.998891	0.285859	0.320602	0.930277
FCAR.4987.17	SL010373	Immunoglobulin alpha Fc receptor	FCAR	0.254046	0.122497	0.710193	0.137963	0.400668	0.998891	0.162013	0.323834	0.930709
FCER1A.9254.18	SL007113	High affinity immunoglobulin epsilon receptor subunit alpha	FCER1A	-0.0109359	0.969605	0.996484	0.133946	0.640803	0.998891	0.130785	0.648698	0.977984
FCER2.3291.30	SL002706	Low affinity immunoglobulin epsilon Fc receptor	FCER2	-0.112196	0.450477	0.996484	-0.101383	0.49525	0.998891	-0.0896615	0.54637	0.977984
FCGR1A.3312.64	SL010461	High affinity immunoglobulin gamma Fc receptor I	FCGR1A	0.0465591	0.847445	0.996484	-0.0194418	0.935971	0.998891	-0.109931	0.649734	0.977984
FCGR2A.3309.2	SL010459	Low affinity immunoglobulin gamma Fc region receptor II-a	FCGR2A	1.17193	0.0251055	0.299939	1.14912	0.0280415	0.325149	1.09238	0.0366692	0.392946
FCGR2B.3310.62	SL010460	Low affinity immunoglobulin gamma Fc region receptor II-b	FCGR2B	0.416286	0.0951496	0.626779	0.442516	0.076195	0.553624	0.369286	0.138474	0.743598
FCGR3A.15388.24	SL004561	Low affinity immunoglobulin gamma Fc region receptor III-A	FCGR3A	-1.29418	0.111004	0.676496	-1.23465	0.128308	0.709973	-1.33415	0.100469	0.633482
FCGR3B.3311.27	SL008609	Low affinity immunoglobulin gamma Fc region receptor III-B	FCGR3B	0.300632	0.0470998	0.430556	0.279908	0.0643525	0.51629	0.174858	0.246663	0.88704
FCN1.15582.25	SL010462	Ficolin-1	FCN1	-0.0596468	0.615279	0.996484	0.0703733	0.553277	0.998891	-0.0105747	0.928983	0.994821
FCN2.13717.15	SL006542	Ficolin-2	FCN2	-0.00863192	0.962179	0.996484	0.00542179	0.976239	0.998891	0.00270409	0.988148	0.999757
FCN3.5462.62	SL002086	Ficolin-3	FCN3	-0.269438	0.153214	0.772621	-0.336951	0.0744825	0.550182	-0.229921	0.222607	0.869481
FCRL1.5728.60	SL012780	Fc receptor-like protein 1	FCRL1	-0.339446	0.0137084	0.204507	-0.329964	0.0165324	0.245033	-0.360354	0.00894433	0.187298
FCRL3.4440.15	SL014088	Fc receptor-like protein 3	FCRL3	0.00440953	0.977593	0.996976	-0.0156114	0.920791	0.998891	0.00106078	0.994609	0.999757
FCRL4.8973.23	SL018774	Fc receptor-like protein 4	FCRL4	-0.520623	0.00445474	0.105916	-0.485733	0.00788826	0.160828	-0.481168	0.00848167	0.184577
FCRL4.8991.115	SL018774	Fc receptor-like protein 4	FCRL4	-0.0303627	0.890251	0.996484	-0.0527799	0.810443	0.998891	-0.174382	0.428414	0.977984
FCRL5.6103.70	SL012789	Fc receptor-like protein 5	FCRL5	0.00958347	0.940048	0.996484	0.0220213	0.862798	0.998891	0.0179719	0.887841	0.985006
FCRL6.6617.12	SL017506	Fc receptor-like protein 6	FCRL6	0.199653	0.322615	0.94867	0.134089	0.506226	0.998891	0.105033	0.602508	0.977984
FCRLB.15583.18	SL012568	Fc receptor-like B	FCRLB	0.0676229	0.803592	0.996484	0.0270953	0.920617	0.998891	0.0164628	0.951717	0.999757
FDCSP.17346.61	SL012716	Follicular dendritic cell secreted peptide	FDCSP	-0.451612	0.0488686	0.437118	-0.467256	0.0416209	0.400843	-0.342792	0.134098	0.733122
FDX1L.11231.12	SL019364	Adrenodoxin-like protein, mitochondrial	FDX1L	0.347724	0.0564094	0.472809	0.375683	0.0394244	0.391244	0.280499	0.123215	0.705031
FEN1.12577.100	SL002091	Flap endonuclease 1	FEN1	-0.0395005	0.809979	0.996484	-0.010024	0.95134	0.998891	0.00185215	0.991004	0.999757
FETUB.3367.8	SL006777	Fetuin-B	FETUB	0.0551641	0.686113	0.996484	-0.0176229	0.897255	0.998891	0.0214003	0.875397	0.985006
FEV.12740.55	SL019853	Protein FEV	FEV	0.0626966	0.840929	0.996484	0.0350726	0.910603	0.998891	0.0936994	0.764228	0.985006
FGA.FGB.FGG.2796.62	SL000424	Fibrinogen	FGA FGB FGG	0.173972	0.124165	0.711968	0.180525	0.110695	0.662287	-0.0319568	0.777006	0.985006
FGA.FGB.FGG.4907.56	SL000022	D-dimer	FGA FGB FGG	0.18074	0.223696	0.879563	0.216549	0.145207	0.756702	0.0272624	0.854123	0.985006
FGB.18890.227	SL006118	Fibrinogen beta chain	FGB	0.00311337	0.982985	0.997626	0.209117	0.153052	0.772879	0.243447	0.0965292	0.627807
FGF1.3486.58	SL000299	Fibroblast growth factor 1	FGF1	0.200159	0.0648285	0.51165	0.246885	0.023054	0.297292	0.188911	0.0812518	0.580143
FGF10.2441.2	SL004333	Fibroblast growth factor 10	FGF10	0.0430772	0.742266	0.996484	-0.0151977	0.907626	0.998891	-0.0107996	0.934285	0.994821
FGF12.4392.54	SL005161	Fibroblast growth factor 12	FGF12	0.158219	0.461157	0.996484	0.0230772	0.914346	0.998891	0.034302	0.872982	0.985006
FGF16.4393.3	SL004334	Fibroblast growth factor 16	FGF16	-0.363024	0.386003	0.976893	0.0304169	0.942044	0.998891	-0.236627	0.571831	0.977984
FGF17.3494.71	SL004335	Fibroblast growth factor 17	FGF17	0.023915	0.848694	0.996484	0.0662657	0.597163	0.998891	0.0244758	0.845191	0.985006
FGF18.2761.49	SL004336	Fibroblast growth factor 18	FGF18	0.341718	0.0201315	0.267152	0.272775	0.0629565	0.509568	0.292813	0.0460639	0.443632
FGF19.13724.27	SL004337	Fibroblast growth factor 19	FGF19	-0.272143	0.449301	0.996484	-0.632368	0.0796666	0.562099	-0.349619	0.331288	0.930709
FGF2.3025.50	SL000004	Fibroblast growth factor 2	FGF2	-0.022798	0.957573	0.996484	0.170145	0.691397	0.998891	0.16219	0.705129	0.981376
FGF20.2763.66	SL004338	Fibroblast growth factor 20	FGF20	0.0794449	0.609398	0.996484	0.0863472	0.578696	0.998891	0.00364251	0.981304	0.999757
FGF22.9513.9	SL007681	Fibroblast growth factor 22	FGF22	0.332799	0.115368	0.688007	0.278317	0.187517	0.84216	0.231386	0.272884	0.913449
FGF23.3807.1	SL007651	Fibroblast growth factor 23	FGF23	0.247732	0.26453	0.9131	0.29809	0.179713	0.827842	0.781608	0.000513914	0.0382807
FGF3.7894.155	SL005162	Fibroblast growth factor 3	FGF3	0.0778568	0.635682	0.996484	0.0171617	0.916809	0.998891	0.0407186	0.804277	0.985006
FGF4.4123.60	SL003171	Fibroblast growth factor 4	FGF4	0.332056	0.0765531	0.56004	0.299047	0.110455	0.662096	0.192053	0.304438	0.926669
FGF5.3065.65	SL004339	Fibroblast growth factor 5	FGF5	0.0940971	0.616176	0.996484	0.0111294	0.952707	0.998891	0.0399929	0.831244	0.985006
FGF6.4130.71	SL004340	Fibroblast growth factor 6	FGF6	-0.0610366	0.797947	0.996484	0.00408385	0.986333	0.998891	-0.167919	0.481478	0.977984
FGF7.4487.1	SL001691	Fibroblast growth factor 7	FGF7	-0.0247509	0.92608	0.996484	0.201668	0.449997	0.998891	0.105351	0.692966	0.981093
FGF8.17166.4	SL014309	Fibroblast growth factor 8 isoform F	FGF8	0.423658	0.0112654	0.183666	0.339415	0.0417367	0.401111	0.313317	0.0599734	0.524506
FGF8.19570.12	SL004341	Fibroblast growth factor 8	FGF8	0.21734	0.0672613	0.517721	0.162589	0.170242	0.808119	0.168563	0.155151	0.770032
FGF8.2443.10	SL004342	Fibroblast growth factor 8 isoform B	FGF8	0.184439	0.446254	0.996484	0.190984	0.430309	0.998891	0.22273	0.357831	0.94711
FGF8.4394.71	SL014308	Fibroblast growth factor 8 isoform A	FGF8	-0.143271	0.553198	0.996484	-0.071871	0.76604	0.998891	-0.186901	0.439335	0.977984
FGF9.19584.33	SL003849	Fibroblast growth factor 9	FGF9	0.0264482	0.806142	0.996484	0.0578657	0.591426	0.998891	0.0202498	0.850956	0.985006
FGFBP1.15494.11	SL011828	Fibroblast growth factor-binding protein 1	FGFBP1	0.613062	0.0406409	0.400365	0.149232	0.616545	0.998891	0.293423	0.325252	0.930709
FGFBP3.11219.95	SL012727	Fibroblast growth factor-binding protein 3	FGFBP3	0.0855276	0.539778	0.996484	0.0611995	0.660778	0.998891	0.0749417	0.591049	0.977984
FGFR1.5532.53	SL003060	Fibroblast growth factor receptor 1	FGFR1	-0.0603425	0.582382	0.996484	-0.0878631	0.423494	0.998891	-0.0506532	0.644325	0.977984
FGFR2.3808.76	SL003990	Fibroblast growth factor receptor 2	FGFR2	0.0396319	0.813132	0.996484	-0.00988702	0.952972	0.998891	0.0360821	0.829598	0.985006
FGFR3.3809.1	SL004063	Fibroblast growth factor receptor 3	FGFR3	0.204163	0.251326	0.909713	0.210623	0.236686	0.929871	0.183024	0.303627	0.926669
FGFR4.4988.49	SL002036	Fibroblast growth factor receptor 4	FGFR4	-0.308122	0.257409	0.909713	-0.351092	0.197096	0.860998	-0.466783	0.086856	0.604417
FGFRL1.6237.11	SL017269	Fibroblast growth factor receptor-like 1	FGFRL1	0.64272	9.02676e-06	0.00171696	0.540461	0.000170561	0.0171563	0.577141	6.21142e-05	0.00945171
FGG.4989.7	SL003341	Fibrinogen gamma chain	FGG	0.196341	0.188321	0.834645	0.195809	0.189517	0.844905	0.00058637	0.996858	0.999757
FGL1.5581.28	SL012486	Fibrinogen-like protein 1	FGL1	-0.087078	0.687438	0.996484	-0.566819	0.00938484	0.175581	-0.182352	0.399805	0.973392
FGL2.19635.69	SL008693	Fibroleukin	FGL2	0.0950745	0.593289	0.996484	0.21938	0.218514	0.906008	0.304788	0.087898	0.608536
FHIT.9826.135	SL002513	Bis(5'-adenosyl)-triphosphatase	FHIT	0.347969	0.332491	0.961865	0.765486	0.0337918	0.362403	0.513495	0.153244	0.769593
FHL1.16814.13	SL002083	Four and a half LIM domains protein 1	FHL1	0.0906532	0.645303	0.996484	0.0795196	0.686367	0.998891	0.147995	0.452575	0.977984
FIBCD1.9378.6	SL017513	Fibrinogen C domain-containing protein 1	FIBCD1	0.086914	0.657596	0.996484	0.0671476	0.732001	0.998891	0.0725822	0.711253	0.983553
FIBP.19169.88	SL007005	Acidic fibroblast growth factor intracellular-binding protein	FIBP	0.0309832	0.899987	0.996484	0.178153	0.470175	0.998891	0.0838569	0.733775	0.985006
FIG4.6948.82	SL017959	Polyphosphoinositide phosphatase	FIG4	0.394982	0.0383248	0.391393	0.466646	0.014601	0.226202	0.452572	0.0178124	0.268362
FIGF.13098.93	SL003320	Vascular endothelial growth factor D	FIGF	0.463637	0.0360287	0.379841	0.712178	0.00138696	0.0602997	0.507708	0.0218227	0.292772
FIGF.14705.1	SL003320	Vascular endothelial growth factor D	FIGF	0.339559	0.0616869	0.495776	0.459735	0.0117052	0.200169	0.411282	0.0239007	0.303062
FIS1.17746.77	SL010882	Mitochondrial fission 1 protein	FIS1	-0.00932775	0.948058	0.996484	0.0900115	0.529781	0.998891	0.0451257	0.752669	0.985006
FJX1.7921.65	SL006317	Four-jointed box protein 1	FJX1	-0.0358224	0.831708	0.996484	-0.00276553	0.98691	0.998891	0.139494	0.408307	0.976899
FKBP14.9340.17	SL017408	Peptidyl-prolyl cis-trans isomerase FKBP14	FKBP14	0.0035718	0.97738	0.996976	0.0811679	0.519578	0.998891	0.051246	0.684216	0.979363
FKBP1B.11568.2	SL007323	Peptidyl-prolyl cis-trans isomerase FKBP1B	FKBP1B	0.170827	0.282857	0.926027	0.190376	0.231537	0.923921	0.216067	0.174725	0.794441
FKBP2.9339.204	SL008070	Peptidyl-prolyl cis-trans isomerase FKBP2	FKBP2	0.093108	0.652712	0.996484	0.123566	0.550446	0.998891	0.118972	0.565351	0.977984
FKBP3.18383.9	SL008165	Peptidyl-prolyl cis-trans isomerase FKBP3	FKBP3	-0.252381	0.624198	0.996484	0.292486	0.570238	0.998891	0.107021	0.835389	0.985006
FKBP4.17722.5	SL002795	Peptidyl-prolyl cis-trans isomerase FKBP4	FKBP4	-0.355762	0.282129	0.926027	-0.0340465	0.917903	0.998891	-0.234203	0.478561	0.977984
FKBP6.12529.32	SL019753	Inactive peptidyl-prolyl cis-trans isomerase FKBP6	FKBP6	0.587866	0.00581472	0.12504	0.381629	0.0718353	0.545283	0.611468	0.0041489	0.131526
FKBP7.9288.7	SL017255	Peptidyl-prolyl cis-trans isomerase FKBP7	FKBP7	-0.160472	0.258002	0.909713	-0.0707336	0.617628	0.998891	-0.0511444	0.71809	0.985006
FLII.12677.164	SL006530	Protein flightless-1 homolog	FLII	0.749666	0.000944365	0.0418546	0.560761	0.0128472	0.210305	0.513175	0.0226284	0.295128
FLNA.11171.25	SL005845	Filamin-A	FLNA	0.249298	0.0901399	0.609021	0.208397	0.156151	0.780755	0.264712	0.0720766	0.558299
FLRT1.4547.59	SL014071	Leucine-rich repeat transmembrane protein FLRT1	FLRT1	0.0876252	0.677468	0.996484	0.0522004	0.804283	0.998891	0.0629102	0.765215	0.985006
FLRT2.13122.19	SL008360	Leucine-rich repeat transmembrane protein FLRT2	FLRT2	0.125765	0.248016	0.90481	0.0901858	0.407084	0.998891	0.0590596	0.587013	0.977984
FLRT3.13123.3	SL008372	Leucine-rich repeat transmembrane protein FLRT3	FLRT3	-0.0149926	0.88417	0.996484	-0.0491964	0.632703	0.998891	-0.073025	0.478217	0.977984
FLRT3.9128.34	SL008372	Leucine-rich repeat transmembrane protein FLRT3	FLRT3	0.183442	0.251312	0.909713	0.22747	0.15524	0.777051	0.189047	0.237167	0.878072
FLT1.16315.105	SL003321	Vascular endothelial growth factor receptor 1	FLT1	0.7892	0.00840726	0.151099	0.230649	0.437613	0.998891	-0.102843	0.729105	0.985006
FLT1.8231.122	SL003321	Vascular endothelial growth factor receptor 1	FLT1	0.746633	0.00662469	0.134083	0.307582	0.259745	0.960701	-0.010816	0.968338	0.999757
FLT3.3437.80	SL004636	Receptor-type tyrosine-protein kinase FLT3	FLT3	0.0316809	0.900799	0.996484	0.091336	0.719355	0.998891	0.149735	0.555923	0.977984
FLT3LG.14093.10	SL004343	Fms-related tyrosine kinase 3 ligand	FLT3LG	0.053962	0.691803	0.996484	0.067646	0.619274	0.998891	0.039392	0.772273	0.985006
FLT4.16035.8	SL003322	Vascular endothelial growth factor receptor 3	FLT4	-0.331666	0.25985	0.911039	-0.727072	0.0140671	0.22096	-0.485195	0.0998876	0.633482
FMOD.6367.66	SL004659	fibromodulin	FMOD	0.0438628	0.756169	0.996484	0.0775798	0.58296	0.998891	0.0487908	0.7298	0.985006
FMR1.7713.102	SL018148	Fragile X mental retardation protein 1	FMR1	0.0848082	0.582253	0.996484	0.0923556	0.549166	0.998891	0.104884	0.496388	0.977984
FN1.3435.53	SL010348	Fibronectin Fragment 4	FN1	0.188619	0.196569	0.844069	0.083283	0.567901	0.998891	0.256422	0.0796763	0.57551
FNDC4.13451.2	SL006734	Fibronectin type III domain-containing protein 4	FNDC4	0.221738	0.336461	0.962399	-0.0525252	0.819701	0.998891	0.16305	0.479472	0.977984
FOLH1.5478.50	SL000158	Glutamate carboxypeptidase 2	FOLH1	0.0472258	0.891267	0.996484	0.223561	0.517756	0.998891	-0.311981	0.366958	0.956325
FOLR2.15587.20	SL009334	Folate receptor beta	FOLR2	0.0708021	0.575729	0.996484	-0.0317201	0.801969	0.998891	0.0298415	0.813473	0.985006
FOLR3.15495.9	SL012435	Folate receptor gamma	FOLR3	-0.249239	0.415846	0.991299	-0.247541	0.419025	0.998891	-0.142158	0.642407	0.977984
FOXC2.14051.54	SL007629	Forkhead box protein C2	FOXC2	0.213627	0.143938	0.75526	0.177123	0.225291	0.916091	0.169024	0.247142	0.88704
FOXJ2.14204.55	SL019533	Forkhead box protein J2	FOXJ2	0.0160474	0.917877	0.996484	-0.0254437	0.870142	0.998891	0.068447	0.660163	0.978017
FOXL2.11375.49	SL019436	Forkhead box protein L2	FOXL2	0.137351	0.286093	0.926544	0.136209	0.290109	0.993509	0.282995	0.0286704	0.346096
FOXM1.10056.5	SL007372	Forkhead box protein M1	FOXM1	0.0129011	0.972119	0.996484	0.216775	0.557187	0.998891	0.200944	0.586312	0.977984
FOXO3.11540.37	SL012328	Forkhead box protein O3	FOXO3	0.0557494	0.832731	0.996484	0.113148	0.668232	0.998891	0.197171	0.455373	0.977984
FREM2.7246.4	SL008818	FRAS1-related extracellular matrix protein 2	FREM2	0.730758	6.39854e-07	0.000268445	0.76969	1.71976e-07	7.85073e-05	0.6528	7.66531e-06	0.00249944
FRS2.13025.4	SL019541	Fibroblast growth factor receptor substrate 2	FRS2	0.0297134	0.835804	0.996484	0.0929543	0.516925	0.998891	0.0642758	0.653964	0.977984
FRZB.13740.51	SL004650	Secreted frizzled-related protein 3	FRZB	0.410496	0.00705528	0.136472	0.323892	0.0329285	0.358755	0.469903	0.00209989	0.0869938
FSHB.8036.75	SL018408	Follitropin subunit beta	FSHB	0.109754	0.369308	0.970313	0.0378619	0.756579	0.998891	0.0631549	0.605197	0.977984
FST.4132.27	SL000674	Follistatin	FST	0.0942434	0.592957	0.996484	0.0464014	0.792348	0.998891	-0.127724	0.468915	0.977984
FSTL1.13112.179	SL009349	Follistatin-related protein 1	FSTL1	0.271205	0.0219879	0.281952	0.192979	0.102032	0.63285	0.0725188	0.537775	0.977984
FSTL3.3438.10	SL009324	Follistatin-related protein 3	FSTL3	0.145383	0.352915	0.962399	0.127661	0.414551	0.998891	0.0246332	0.874803	0.985006
FSTL5.7099.33	SL012691	Follistatin-related protein 5	FSTL5	0.331079	0.0208916	0.27429	0.249626	0.0807122	0.564888	0.301337	0.0353096	0.385709
FTH1.FTL.5934.1	SL000420	Ferritin	FTH1 FTL	-0.234541	0.538715	0.996484	-0.214937	0.573153	0.998891	-0.308428	0.419006	0.977984
FTL.15324.58	SL005628	Ferritin light chain	FTL	-0.223814	0.563402	0.996484	-0.192729	0.618767	0.998891	-0.199452	0.606591	0.977984
FTMT.8048.9	SL018378	Ferritin, mitochondrial	FTMT	0.391298	0.0508165	0.443313	0.454064	0.0236574	0.301664	0.517642	0.0100342	0.197439
FURIN.6276.16	SL005252	Furin	FURIN	0.124033	0.323279	0.949048	0.0917212	0.464886	0.998891	0.150333	0.231498	0.876543
FUT10.7156.2	SL018125	Alpha-(1,3)-fucosyltransferase 10	FUT10	-0.0982282	0.346512	0.962399	-0.0818206	0.432808	0.998891	-0.0779038	0.455125	0.977984
FUT2.9121.28	SL018813	Galactoside 2-alpha-L-fucosyltransferase 2	FUT2	0.144145	0.269555	0.919777	0.1374	0.29254	0.99419	0.0939878	0.471201	0.977984
FUT3.4548.4	SL005575	Galactoside 3(4)-L-fucosyltransferase	FUT3	0.158447	0.323734	0.949071	0.12772	0.426159	0.998891	0.122454	0.445455	0.977984
FUT5.4549.78	SL014008	Alpha-(1,3)-fucosyltransferase 5	FUT5	0.0167096	0.91286	0.996484	0.00143772	0.992487	0.998891	-0.0642305	0.674076	0.979363
FUT8.8244.16	SL007643	Alpha-(1,6)-fucosyltransferase	FUT8	-0.0806499	0.523316	0.996484	-0.0496952	0.694026	0.998891	0.010206	0.935595	0.994821
FUT9.6991.24	SL006795	Alpha-(1,3)-fucosyltransferase 9	FUT9	0.232626	0.145999	0.757369	0.26101	0.103079	0.634911	0.253838	0.112832	0.676745
FXN.15389.1	SL012513	Frataxin, mitochondrial	FXN	0.321218	0.031977	0.34756	0.246417	0.0991285	0.624727	0.320796	0.0322009	0.372167
FXR1.13076.4	SL018149	Fragile X mental retardation syndrome-related protein 1	FXR1	-0.00528916	0.985985	0.998231	0.0637072	0.832444	0.998891	0.0749477	0.803444	0.985006
FYN.3813.3	SL006913	Tyrosine-protein kinase Fyn	FYN	0.26928	0.17872	0.817494	0.307714	0.124638	0.703301	0.225273	0.260293	0.90498
G0S2.8931.124	SL014751	G0/G1 switch protein 2	G0S2	0.889162	0.000230309	0.0164708	0.793354	0.000975928	0.0484251	0.720021	0.00270366	0.0995339
G3BP1.19266.35	SL013328	Ras GTPase-activating protein-binding protein 1	G3BP1	-0.108074	0.741358	0.996484	0.125478	0.701579	0.998891	0.0407666	0.900908	0.988616
G3BP2.9831.12	SL015343	Ras GTPase-activating protein-binding protein 2	G3BP2	-0.239989	0.357866	0.964918	0.05852	0.822431	0.998891	0.019609	0.940053	0.995492
G6B.7065.1	SL011113	Protein G6b	G6B	0.0663261	0.833528	0.996484	0.143263	0.649907	0.998891	0.0904796	0.774338	0.985006
G6B.8659.68	SL011113	Protein G6b	G6B	0.029104	0.830599	0.996484	-0.00924215	0.945834	0.998891	0.0334653	0.805691	0.985006
G6PD.19297.4	SL007111	Glucose-6-phosphate 1-dehydrogenase	G6PD	-0.213132	0.62197	0.996484	0.0614529	0.886919	0.998891	-0.135575	0.753754	0.985006
GAA.9385.4	SL005431	Lysosomal alpha-glucosidase	GAA	-0.182143	0.177762	0.81674	-0.0838913	0.534068	0.998891	-0.103101	0.444865	0.977984
GABARAP.17735.130	SL020978	Gamma-aminobutyric acid receptor-associated protein	GABARAP	0.085163	0.628183	0.996484	0.148275	0.399404	0.998891	0.0734059	0.676343	0.979363
GABARAPL1.12661.44	SL019788	Gamma-aminobutyric acid receptor-associated protein-like 1	GABARAPL1	0.0191442	0.910619	0.996484	0.110734	0.516344	0.998891	0.0429242	0.801286	0.985006
GABARAPL2.12494.99	SL019741	Gamma-aminobutyric acid receptor-associated protein-like 2	GABARAPL2	-0.31753	0.351147	0.962399	0.145395	0.669171	0.998891	-0.0067693	0.984125	0.999757
GABBR1.11279.42	SL019373	Gamma-aminobutyric acid type B receptor subunit 1	GABBR1	0.295735	0.0776528	0.562369	0.338393	0.0437367	0.412517	0.351547	0.0362447	0.390245
GABBR2.9930.48	SL019207	Gamma-aminobutyric acid type B receptor subunit 2	GABBR2	0.33304	0.0707002	0.532585	0.19375	0.291758	0.99419	0.177591	0.333766	0.933032
GAD1.11280.6	SL019348	Glutamate decarboxylase 1	GAD1	0.75662	4.15216e-06	0.00105303	0.702213	1.80587e-05	0.0041219	0.712994	1.35826e-05	0.0034447
GADD45GIP1.9302.90	SL012725	Growth arrest and DNA damage-inducible proteins-interacting protein 1	GADD45GIP1	0.00538553	0.967401	0.996484	0.010292	0.937748	0.998891	-0.016806	0.898521	0.988616
GAGE2D.18273.14	SL021008	G antigen 2D	GAGE2D	0.603601	0.00047299	0.0263257	0.484138	0.00482209	0.121618	0.511877	0.00291272	0.103074
GAL.15390.3	SL004430	Galanin	GAL	0.0437527	0.811383	0.996484	-0.00596434	0.974046	0.998891	0.107071	0.559357	0.977984
GAL3ST1.8696.15	SL016050	Galactosylceramide sulfotransferase	GAL3ST1	0.0185779	0.958406	0.996484	0.190132	0.593638	0.998891	0.172277	0.628745	0.977984
GALE.11457.53	SL014942	UDP-glucose 4-epimerase	GALE	0.526263	0.00580588	0.12504	0.194558	0.303894	0.99674	0.448943	0.0183134	0.271431
GALNT1.7090.17	SL018090	Polypeptide N-acetylgalactosaminyltransferase 1	GALNT1	0.15276	0.142671	0.753813	0.196214	0.0601502	0.49871	0.255935	0.0145085	0.23654
GALNT10.7003.4	SL018035	Polypeptide N-acetylgalactosaminyltransferase 10	GALNT10	0.316249	0.0314013	0.343757	0.298607	0.0420375	0.401293	0.258731	0.0777543	0.568805
GALNT11.8700.325	SL018621	Polypeptide N-acetylgalactosaminyltransferase 11	GALNT11	0.0509067	0.76216	0.996484	0.0903249	0.591364	0.998891	0.107115	0.52441	0.977984
GALNT13.10908.2	SL017992	Polypeptide N-acetylgalactosaminyltransferase 13	GALNT13	0.0437718	0.825751	0.996484	0.080558	0.685392	0.998891	0.12278	0.537049	0.977984
GALNT16.8923.94	SL018707	Polypeptide N-acetylgalactosaminyltransferase 16	GALNT16	-0.0110455	0.932913	0.996484	0.0467716	0.721539	0.998891	0.0618232	0.63761	0.977984
GALNT2.5764.4	SL009348	Polypeptide N-acetylgalactosaminyltransferase 2	GALNT2	-0.0874245	0.551415	0.996484	-0.1108	0.450427	0.998891	-0.0921688	0.530047	0.977984
GALNT3.6593.5	SL017504	Polypeptide N-acetylgalactosaminyltransferase 3	GALNT3	-0.0272914	0.892558	0.996484	-0.00163777	0.993533	0.998891	-0.0734341	0.716319	0.984643
GALP.9398.30	SL012858	Galanin-like peptide	GALP	0.311646	0.0824245	0.578873	0.0968054	0.588296	0.998891	0.234874	0.189844	0.822106
GAN.10054.3	SL019232	Gigaxonin	GAN	0.00246135	0.988462	0.99951	-0.00108791	0.9949	0.999417	0.0743338	0.662385	0.979106
GAP43.15325.14	SL007137	Neuromodulin	GAP43	0.0262305	0.932734	0.996484	-0.0880714	0.776892	0.998891	0.00540898	0.986113	0.999757
GAPDHS.8004.15	SL009421	Glyceraldehyde-3-phosphate dehydrogenase, testis-specific	GAPDHS	0.187723	0.094275	0.625212	0.121327	0.278533	0.978832	0.131727	0.239514	0.878072
GAS1.5463.22	SL000658	Growth arrest-specific protein 1	GAS1	0.0474936	0.683702	0.996484	0.056026	0.63082	0.998891	-0.0385624	0.740776	0.985006
GAS6.15391.114	SL005707	Growth arrest-specific protein 6	GAS6	-0.133742	0.245801	0.903867	-0.194017	0.0928391	0.603718	-0.17941	0.119979	0.696823
GAS7.17721.82	SL004797	Growth arrest-specific protein 7	GAS7	0.328448	0.00251047	0.0720772	0.276465	0.010709	0.190123	0.235011	0.0296908	0.352048
GBP1.15326.64	SL006479	Guanylate-binding protein 1	GBP1	0.0207134	0.922213	0.996484	0.0613486	0.772443	0.998891	-0.109488	0.605869	0.977984
GBP6.7818.101	SL018271	Guanylate-binding protein 6	GBP6	-0.0308663	0.90021	0.996484	0.0417004	0.865476	0.998891	0.0831666	0.735492	0.985006
GC.15589.1	SL000431	Vitamin D-binding protein	GC	-0.0305575	0.76325	0.996484	-0.0642721	0.526531	0.998891	-0.0578923	0.56834	0.977984
GCA.12594.5	SL019772	Grancalcin	GCA	0.316103	0.146599	0.758831	0.0757052	0.727453	0.998891	0.119721	0.58162	0.977984
GCDH.19258.24	SL015122	Glutaryl-CoA dehydrogenase, mitochondrial	GCDH	0.369394	0.0604812	0.490402	0.343088	0.0810519	0.564888	0.277621	0.157498	0.772304
GCG.4891.50	SL000433	Glucagon	GCG	-0.541556	0.113714	0.688007	-0.504661	0.140332	0.743869	-0.418114	0.221442	0.869481
GCH1.11185.145	SL019341	GTP cyclohydrolase 1	GCH1	0.15789	0.365447	0.967265	0.20926	0.230692	0.923125	0.203389	0.243994	0.884697
GCK.12960.9	SL007208	Glucokinase	GCK	0.138233	0.461062	0.996484	0.313819	0.0951657	0.613926	0.615269	0.00119271	0.0588463
GCKR.5223.59	SL015728	Glucokinase regulatory protein	GCKR	0.14692	0.314129	0.945289	0.201558	0.167766	0.802471	0.152634	0.295729	0.925562
GCNT1.7016.12	SL017969	Beta-1,3-galactosyl-O-glycosyl-glycoprotein beta-1,6-N-acetylglucosaminyltransferase	GCNT1	0.149195	0.389672	0.980264	0.135686	0.433954	0.998891	0.111938	0.518503	0.977984
GCNT2.7143.9	SL018109	N-acetyllactosaminide beta-1,6-N-acetylglucosaminyl-transferase, isoform C	GCNT2	0.240874	0.165745	0.796675	0.195909	0.259245	0.960701	0.110675	0.52346	0.977984
GCNT4.10842.7	SL018620	Beta-1,3-galactosyl-O-glycosyl-glycoprotein beta-1,6-N-acetylglucosaminyltransferase 4	GCNT4	0.0717814	0.662315	0.996484	0.0788318	0.631518	0.998891	0.0645493	0.694513	0.981093
GCSH.10956.82	SL009212	Glycine cleavage system H protein, mitochondrial	GCSH	0.00884677	0.960398	0.996484	-0.105117	0.555369	0.998891	-0.125083	0.482914	0.977984
GDA.12667.2	SL009095	Guanine deaminase	GDA	0.211886	0.0679846	0.521596	0.12039	0.298396	0.99674	0.205562	0.0765513	0.56807
GDF10.16749.79	SL005151	Growth/differentiation factor 10	GDF10	0.203199	0.296892	0.934529	0.193884	0.319532	0.998891	0.193432	0.320658	0.930277
GDF10.6517.14	SL005151	Growth/differentiation factor 10	GDF10	0.272105	0.0981253	0.637297	0.120887	0.461237	0.998891	0.286935	0.0812458	0.580143
GDF11.14587.16	SL004345	Growth/differentiation factor 11	GDF11	0.240072	0.415007	0.991299	0.230523	0.433778	0.998891	0.0823122	0.779726	0.985006
GDF11.MSTN.2765.4	SL021043	Growth/differentiation factor 11/8	GDF11 MSTN	-0.113685	0.372422	0.972703	0.0158039	0.901226	0.998891	0.0306318	0.809905	0.985006
GDF15.4374.45	SL003869	Growth/differentiation factor 15	GDF15	0.125149	0.364658	0.966705	0.0290557	0.833146	0.998891	-0.139371	0.312831	0.929578
GDF2.4880.21	SL007756	Growth/differentiation factor 2	GDF2	0.115589	0.552203	0.996484	0.344756	0.077229	0.55604	0.175697	0.366487	0.956325
GDF3.16755.195	SL004675	Growth/differentiation factor 3	GDF3	0.297928	0.14754	0.759324	0.275195	0.180808	0.83037	0.206071	0.315816	0.929578
GDF7.16756.30	SL007504	Growth/differentiation factor 7	GDF7	0.0556071	0.728082	0.996484	0.0282396	0.859835	0.998891	0.0718411	0.653335	0.977984
GDF9.3067.67	SL005234	Growth/differentiation factor 9	GDF9	0.360269	0.177829	0.81674	0.218785	0.412529	0.998891	0.163895	0.539159	0.977984
GDI1.16810.3	SL002794	Rab GDP dissociation inhibitor alpha	GDI1	-0.153575	0.670353	0.996484	0.157763	0.661919	0.998891	-0.0869407	0.809548	0.985006
GDI2.2647.66	SL003648	Rab GDP dissociation inhibitor beta	GDI2	-0.311445	0.41549	0.991299	0.0532522	0.889183	0.998891	-0.217976	0.568586	0.977984
GDNF.5822.22	SL004248	Glial cell line-derived neurotrophic factor	GDNF	0.0196975	0.905846	0.996484	-3.71555e-05	0.999822	0.999822	0.000478762	0.997706	0.999757
GEM.12817.1	SL019954	GTP-binding protein GEM	GEM	1.02957	0.000705079	0.0338809	0.4497	0.134477	0.729083	0.875965	0.00381183	0.125187
GFAP.3034.1	SL004271	Glial fibrillary acidic protein	GFAP	0.172572	0.255476	0.909713	0.0224652	0.882134	0.998891	0.119411	0.430989	0.977984
GFER.15398.2	SL006727	FAD-linked sulfhydryl oxidase ALR	GFER	-0.17572	0.406652	0.987548	-0.15584	0.461697	0.998891	-0.0942732	0.655991	0.977984
GFRA1.3314.74	SL004858	GDNF family receptor alpha-1	GFRA1	0.473647	0.0032422	0.0870626	0.260604	0.102728	0.634671	0.372008	0.0202602	0.288638
GFRA2.2515.14	SL004143	GDNF family receptor alpha-2	GFRA2	0.148345	0.228854	0.887611	-0.0911977	0.458949	0.998891	0.0487955	0.691782	0.981093
GFRA3.2505.49	SL004144	GDNF family receptor alpha-3	GFRA3	-0.072812	0.750666	0.996484	-0.0829265	0.717435	0.998891	-0.109539	0.632673	0.977984
GFRAL.6920.1	SL018027	GDNF family receptor alpha-like	GFRAL	0.110576	0.453515	0.996484	0.118725	0.420978	0.998891	0.183282	0.214632	0.864016
GGA1.13594.158	SL020181	ADP-ribosylation factor-binding protein GGA1	GGA1	-0.210559	0.481196	0.996484	0.0336914	0.910209	0.998891	-0.0890538	0.765657	0.985006
GGA3.11683.19	SL019567	ADP-ribosylation factor-binding protein GGA3	GGA3	-0.102318	0.721111	0.996484	0.0923971	0.747172	0.998891	0.0317277	0.911847	0.989602
GGH.9370.69	SL006682	Gamma-glutamyl hydrolase	GGH	0.130243	0.402083	0.98489	-0.0259395	0.867356	0.998891	0.138856	0.371744	0.961481
GGPS1.17786.5	SL020915	Geranylgeranyl pyrophosphate synthase	GGPS1	0.227608	0.166267	0.796675	0.172833	0.292704	0.99419	0.153993	0.34836	0.94164
GGT2.6334.9	SL017390	Inactive gamma-glutamyltranspeptidase 2	GGT2	0.11582	0.708688	0.996484	0.265595	0.391917	0.998891	0.30319	0.328536	0.930709
GH1.8462.18	SL000442	Somatotropin	GH1	-0.00267555	0.98681	0.998844	0.00827752	0.95921	0.998891	-0.00166719	0.991781	0.999757
GH2.10978.39	SL009327	Growth hormone variant	GH2	0.0975405	0.5328	0.996484	0.102296	0.513039	0.998891	-0.02884	0.853619	0.985006
GHDC.9730.22	SL019117	GH3 domain-containing protein	GHDC	-0.177931	0.471138	0.996484	-0.270065	0.274453	0.972339	-0.163081	0.5089	0.977984
GHR.2948.58	SL005168	Growth hormone receptor	GHR	0.0813345	0.540337	0.996484	0.0196486	0.882356	0.998891	0.0239037	0.85713	0.985006
GHRH.16293.1	SL005255	Somatoliberin	GHRH	-0.121897	0.484706	0.996484	0.0263968	0.879659	0.998891	0.0742988	0.67006	0.979363
GHRH.9487.60	SL005255	Somatoliberin	GHRH	0.123495	0.43807	0.996484	0.0615407	0.69902	0.998891	0.110803	0.486519	0.977984
GHRL.6518.85	SL004269	Appetite-regulating hormone	GHRL	-0.0133242	0.956477	0.996484	0.00317267	0.989632	0.998891	0.0349139	0.886289	0.985006
GHRL.8447.11	SL004269	Appetite-regulating hormone	GHRL	0.105086	0.466791	0.996484	0.103712	0.47263	0.998891	0.0488328	0.735111	0.985006
GIF.17672.184	SL006288	Gastric intrinsic factor	GIF	0.233071	0.153571	0.772932	0.285723	0.0806004	0.564888	0.192562	0.238022	0.878072
GIMAP6.19302.7	SL020997	GTPase IMAP family member 6	GIMAP6	0.335596	0.0310103	0.342185	0.279876	0.071555	0.545283	0.247561	0.110653	0.668009
GIP.16292.288	SL011908	Gastric inhibitory polypeptide	GIP	0.528366	0.00817809	0.147891	0.317087	0.110519	0.662096	0.523088	0.0088277	0.185707
GJA1.9937.7	SL007134	Gap junction alpha-1 protein	GJA1	0.468638	0.0078432	0.143578	0.436032	0.013263	0.214701	0.377177	0.031842	0.371761
GJA8.12711.19	SL007244	Gap junction alpha-8 protein	GJA8	0.107641	0.595437	0.996484	0.344025	0.0907186	0.600367	0.382679	0.0600913	0.524506
GJD2.11678.105	SL019586	Gap junction delta-2 protein	GJD2	0.251236	0.0783039	0.562925	0.170619	0.230868	0.923125	0.231041	0.105223	0.649111
GKN1.15374.15	SL005611	Gastrokine-1	GKN1	0.11432	0.406822	0.987548	0.24369	0.0779127	0.55604	0.2232	0.106161	0.649611
GLA.15588.17	SL009217	Alpha-galactosidase A	GLA	-0.020172	0.89364	0.996484	-0.0451681	0.764676	0.998891	-0.0470885	0.754987	0.985006
GLCE.7808.5	SL018260	D-glucuronyl C5-epimerase	GLCE	0.0615423	0.582671	0.996484	0.0663613	0.55353	0.998891	0.0721548	0.519476	0.977984
GLIPR1.9265.10	SL017117	Glioma pathogenesis-related protein 1	GLIPR1	0.662294	0.000596251	0.0302432	0.642014	0.000865205	0.0445982	0.616071	0.00137499	0.0640494
GLIPR2.15522.2	SL008305	Golgi-associated plant pathogenesis-related protein 1	GLIPR2	0.05484	0.64925	0.996484	-0.0768011	0.524268	0.998891	-0.0222612	0.853497	0.985006
GLO1.9883.29	SL002802	Lactoylglutathione lyase	GLO1	-0.773231	0.115712	0.688691	-0.02176	0.964583	0.998891	-0.643316	0.190209	0.822106
GLP1R.13085.18	SL007231	Glucagon-like peptide 1 receptor	GLP1R	0.190318	0.257756	0.909713	0.00857191	0.959284	0.998891	0.190049	0.258427	0.902153
GLRX.18386.36	SL008860	Glutaredoxin-1	GLRX	0.0941483	0.561718	0.996484	0.129129	0.426259	0.998891	0.106324	0.5123	0.977984
GLRX2.12486.8	SL007708	Glutaredoxin-2, mitochondrial	GLRX2	0.13617	0.320706	0.946635	0.0724107	0.597146	0.998891	0.1649	0.229426	0.876427
GLRX3.16596.25	SL012999	Glutaredoxin-3	GLRX3	-0.976446	0.0876481	0.598973	-0.0465505	0.934873	0.998891	-1.14283	0.045898	0.443632
GLRX5.16597.11	SL013189	Glutaredoxin-related protein 5, mitochondrial	GLRX5	0.105893	0.497961	0.996484	0.181644	0.24555	0.941174	0.158552	0.310583	0.929578
GLT8D1.8955.60	SL018797	Glycosyltransferase 8 domain-containing protein 1	GLT8D1	0.0106325	0.943186	0.996484	0.0527014	0.723948	0.998891	0.101688	0.49575	0.977984
GLTP.12513.8	SL008826	Glycolipid transfer protein	GLTP	0.323075	0.024489	0.298687	0.237174	0.0977163	0.621274	0.241461	0.0918428	0.61507
GLTPD2.7948.129	SL010876	Glycolipid transfer protein domain-containing protein 2	GLTPD2	-0.310174	0.0345666	0.366969	-0.16212	0.267412	0.967207	-0.177314	0.225274	0.869481
GLUL.19238.12	SL008477	Glutamine synthetase	GLUL	0.339126	0.18635	0.830752	0.27344	0.286289	0.987723	0.162696	0.525417	0.977984
GLYAT.19506.6	SL015017	Glycine N-acyltransferase	GLYAT	0.155713	0.498335	0.996484	0.286751	0.21304	0.89141	0.322228	0.16193	0.779029
GM2A.15441.6	SL008548	Ganglioside GM2 activator	GM2A	0.143355	0.278018	0.926027	0.173187	0.190311	0.844905	0.223818	0.0909991	0.61507
GMDS.18337.4	SL014629	GDP-mannose 4,6 dehydratase	GMDS	-0.0680561	0.789505	0.996484	-0.0111294	0.965176	0.998891	0.0366109	0.885803	0.985006
GMEB2.12804.5	SL019919	Glucocorticoid modulatory element-binding protein 2	GMEB2	-0.0618271	0.768237	0.996484	-0.0550762	0.792927	0.998891	-0.156763	0.455222	0.977984
GMFB.17784.23	SL013389	Glia maturation factor beta	GMFB	0.0782345	0.743763	0.996484	0.0302783	0.89932	0.998891	0.0840316	0.725522	0.985006
GMFG.13062.4	SL016378	Glia maturation factor gamma	GMFG	0.189792	0.516788	0.996484	0.240533	0.411435	0.998891	0.313486	0.284677	0.917024
GMNN.17703.40	SL013724	Geminin	GMNN	0.139763	0.284378	0.926544	0.0790422	0.544502	0.998891	0.0761537	0.559293	0.977984
GMPR.19254.125	SL010923	GMP reductase 1	GMPR	-0.0973323	0.866231	0.996484	0.651435	0.260298	0.961155	0.0886252	0.878098	0.985006
GMPR2.19446.1	SL020976	GMP reductase 2	GMPR2	-0.310375	0.378073	0.974948	0.0418054	0.905404	0.998891	-0.135035	0.701133	0.981093
GNAI1.19271.64	SL005571	Guanine nucleotide-binding protein G(i) subunit alpha-1	GNAI1	0.066303	0.682837	0.996484	0.10399	0.521751	0.998891	0.128796	0.427626	0.977984
GNAI3.12650.43	SL008873	Guanine nucleotide-binding protein G(k) subunit alpha	GNAI3	0.00933333	0.934455	0.996484	0.143394	0.20729	0.881457	0.118131	0.298554	0.926159
GNAS.5757.45	SL017107	Neuroendocrine secretory protein 55	GNAS	0.164616	0.298192	0.934529	0.0655233	0.678471	0.998891	0.209463	0.185953	0.814516
GNG11.18282.1	SL007316	Guanine nucleotide-binding protein G(I)/G(S)/G(O) subunit gamma-11	GNG11	0.0371784	0.852255	0.996484	0.104154	0.60195	0.998891	0.157962	0.429107	0.977984
GNGT2.10917.40	SL006983	Guanine nucleotide-binding protein G(I)/G(S)/G(O) subunit gamma-T2	GNGT2	0.264255	0.06952	0.528489	0.254338	0.080562	0.564888	0.257269	0.0771586	0.568292
GNLY.3195.50	SL000678	Granulysin	GNLY	0.17259	0.355001	0.963198	0.236088	0.206206	0.880789	0.186306	0.318152	0.929811
GNMT.14006.36	SL020278	Glycine N-methyltransferase	GNMT	0.105391	0.523417	0.996484	0.134841	0.414426	0.998891	0.170241	0.303062	0.926669
GNPDA1.8909.77	SL018714	Glucosamine-6-phosphate isomerase 1	GNPDA1	-0.158366	0.536634	0.996484	0.174483	0.496045	0.998891	0.0538731	0.833442	0.985006
GNPTG.10666.7	SL012791	N-acetylglucosamine-1-phosphotransferase subunit gamma	GNPTG	0.085655	0.400597	0.984643	-0.0165606	0.870794	0.998891	0.000327108	0.997437	0.999757
GNRH1.5627.53	SL007071	Progonadoliberin-1	GNRH1	-0.156436	0.45508	0.996484	-0.300595	0.15195	0.772879	-0.21156	0.312682	0.929578
GNRH2.10708.3	SL007007	Progonadoliberin-2	GNRH2	0.263357	0.286366	0.926544	0.212159	0.39018	0.998891	0.31523	0.202185	0.845213
GNS.3616.3	SL008504	N-acetylglucosamine-6-sulfatase	GNS	0.160851	0.258137	0.909713	0.148058	0.29782	0.99674	0.161805	0.255334	0.900041
GOLGA7.19174.141	SL010781	Golgin subfamily A member 7	GOLGA7	0.0844944	0.650881	0.996484	0.036254	0.846011	0.998891	0.0121549	0.948082	0.997923
GOLM1.17456.53	SL010628	Golgi membrane protein 1	GOLM1	-0.105825	0.506771	0.996484	0.0200515	0.899846	0.998891	0.0325363	0.838188	0.985006
GOLM1.8983.7	SL010628	Golgi membrane protein 1	GOLM1	0.610326	0.000971489	0.042241	0.54034	0.00340317	0.100229	0.46697	0.0111553	0.206675
GORAB.7247.1	SL018123	RAB6-interacting golgin	GORAB	1.00203	0.000494838	0.0268921	0.97425	0.000699784	0.0405102	0.930835	0.00118469	0.0588463
GOSR1.7805.52	SL004933	Golgi SNAP receptor complex member 1	GOSR1	0.185848	0.320798	0.946635	0.205391	0.272675	0.971536	0.244044	0.192723	0.825295
GOT1.4912.17	SL000280	Aspartate aminotransferase, cytoplasmic	GOT1	0.172947	0.344747	0.962399	0.628561	0.000701053	0.0405102	0.50259	0.00645635	0.157314
GP1BA.4990.87	SL006460	Platelet glycoprotein Ib alpha chain	GP1BA	0.0205301	0.864597	0.996484	0.0333857	0.781558	0.998891	0.0648131	0.590458	0.977984
GP5.7185.29	SL006482	Platelet glycoprotein V	GP5	0.100256	0.542947	0.996484	0.0269463	0.87006	0.998891	0.0811489	0.622367	0.977984
GP6.3194.36	SL008759	Platelet glycoprotein VI	GP6	-0.146803	0.471299	0.996484	-0.0219042	0.914351	0.998891	-0.0269037	0.894906	0.987728
GPC1.8697.38	SL000069	Glypican-1	GPC1	0.179237	0.166849	0.797373	0.0457342	0.723704	0.998891	0.148216	0.252626	0.897463
GPC2.3315.15	SL010463	Glypican-2	GPC2	0.132639	0.384111	0.975593	0.103248	0.497938	0.998891	0.0600115	0.693526	0.981093
GPC3.4842.62	SL000070	Glypican-3	GPC3	-0.0273075	0.870454	0.996484	0.13021	0.437119	0.998891	0.00406621	0.980626	0.999757
GPC4.18892.48	SL008883	Glypican-4	GPC4	0.263158	0.0322066	0.347772	0.23476	0.0557606	0.478298	0.191751	0.117632	0.695586
GPC5.4991.12	SL012469	Glypican-5	GPC5	-0.135655	0.450054	0.996484	-0.21135	0.239749	0.930789	-0.13705	0.445416	0.977984
GPC6.5350.14	SL012881	Glypican-6	GPC6	0.20184	0.12374	0.71101	0.559335	2.83837e-05	0.00563354	0.569258	2.07062e-05	0.00450114
GPCPD1.12786.61	SL015257	Glycerophosphocholine phosphodiesterase GPCPD1	GPCPD1	0.0413358	0.812142	0.996484	0.0551475	0.7512	0.998891	0.0430371	0.804565	0.985006
GPD1.13697.51	SL007151	Glycerol-3-phosphate dehydrogenase [NAD(+)], cytoplasmic	GPD1	-0.0638729	0.716899	0.996484	0.104028	0.554915	0.998891	0.0191733	0.913311	0.989854
GPD1L.12420.10	SL019684	Glycerol-3-phosphate dehydrogenase 1-like protein	GPD1L	0.00502639	0.988273	0.99951	0.308154	0.368004	0.998891	0.343363	0.315941	0.929578
GPHA2.6395.58	SL012797	Glycoprotein hormone alpha-2	GPHA2	0.694174	0.00215557	0.0656013	0.694274	0.00215246	0.0798858	0.608318	0.00702538	0.165733
GPI.4272.46	SL000539	Glucose-6-phosphate isomerase	GPI	0.234402	0.345822	0.962399	0.411837	0.0984163	0.622982	0.346567	0.163912	0.780171
GPN1.16599.38	SL018803	GPN-loop GTPase 1	GPN1	-0.0210401	0.930581	0.996484	-0.0120747	0.960127	0.998891	-0.0380862	0.874703	0.985006
GPNMB.8289.8	SL007429	Transmembrane glycoprotein NMB	GPNMB	0.0582138	0.622079	0.996484	0.00216944	0.98534	0.998891	0.171922	0.146404	0.761184
GPNMB.8606.39	SL007429	Transmembrane glycoprotein NMB	GPNMB	-0.134107	0.336594	0.962399	-0.177762	0.203151	0.874065	-0.157303	0.259894	0.904279
GPR101.11371.1	SL019419	Probable G-protein coupled receptor 101	GPR101	0.233094	0.123699	0.71101	0.0954106	0.527611	0.998891	0.166728	0.270159	0.913449
GPR107.12963.1	SL015007	Protein GPR107	GPR107	0.188443	0.154815	0.777483	0.155771	0.239202	0.930789	0.0919236	0.486846	0.977984
GPR135.11465.4	SL019454	Probable G-protein coupled receptor 135	GPR135	0.332302	0.0842595	0.587073	0.359756	0.0617686	0.504697	0.296742	0.122861	0.705031
GPR26.13540.1	SL020159	G-protein coupled receptor 26	GPR26	0.282509	0.167053	0.797373	0.250053	0.221097	0.907649	0.269021	0.188156	0.818811
GPR56.18893.26	SL009016	Adhesion G-protein coupled receptor G1	GPR56	-0.00701246	0.968103	0.996484	0.03587	0.837938	0.998891	0.0559611	0.749675	0.985006
GPR64.10767.52	SL018836	G-protein coupled receptor 64	GPR64	0.222004	0.235572	0.892453	0.198381	0.289017	0.992748	0.208786	0.264539	0.90983
GPR68.12503.5	SL007451	Ovarian cancer G-protein coupled receptor 1	GPR68	0.330731	0.0377112	0.387729	0.0849994	0.591466	0.998891	0.404609	0.0112279	0.206675
GPT.16015.19	SL000617	Alanine aminotransferase 1	GPT	0.0701024	0.778357	0.996484	0.287075	0.2498	0.947911	0.287448	0.249187	0.889308
GPX1.15591.28	SL001812	Glutathione peroxidase 1	GPX1	0.0407476	0.917579	0.996484	0.44223	0.262128	0.961155	0.134578	0.732551	0.985006
GPX2.18894.1	SL007141	Glutathione peroxidase 2	GPX2	0.194478	0.187673	0.833391	0.165596	0.261652	0.961155	0.101295	0.491896	0.977984
GPX5.9475.22	SL007043	Epididymal secretory glutathione peroxidase	GPX5	0.483421	0.0647396	0.51165	0.332084	0.203501	0.874371	0.291164	0.264655	0.90983
GPX7.8345.27	SL007609	Glutathione peroxidase 7	GPX7	0.0263393	0.861609	0.996484	0.0201712	0.893794	0.998891	0.0580813	0.700716	0.981093
GRAMD1C.8336.267	SL014534	GRAM domain-containing protein 1C	GRAMD1C	0.0741333	0.621053	0.996484	0.0451611	0.763251	0.998891	0.0334289	0.823555	0.985006
GRAMD1C.8842.16	SL014534	GRAM domain-containing protein 1C	GRAMD1C	0.00161826	0.991329	0.99951	-0.0144283	0.92281	0.998891	-0.04436	0.765798	0.985006
GRAP.12820.1	SL019920	GRB2-related adapter protein	GRAP	0.251551	0.180942	0.822767	0.22407	0.233164	0.927172	0.25141	0.181186	0.806154
GRAP2.16074.12	SL005725	GRB2-related adapter protein 2	GRAP2	0.151893	0.387474	0.978329	0.183383	0.296978	0.99674	0.223269	0.204457	0.850044
GRAP2.5265.12	SL005725	GRB2-related adapter protein 2	GRAP2	0.325995	0.107698	0.666465	0.299336	0.139456	0.742845	0.256875	0.20441	0.850044
GRB10.11358.15	SL013823	Growth factor receptor-bound protein 10	GRB10	0.0578178	0.837485	0.996484	0.193573	0.492496	0.998891	0.168554	0.550028	0.977984
GRB14.13628.58	SL020196	Growth factor receptor-bound protein 14	GRB14	0.122495	0.285113	0.926544	0.236589	0.039721	0.392482	0.344493	0.00290614	0.103074
GRB2.5464.52	SL003792	Growth factor receptor-bound protein 2	GRB2	0.0526095	0.864197	0.996484	0.199835	0.51611	0.998891	0.170566	0.579358	0.977984
GRB7.11281.6	SL002520	Growth factor receptor-bound protein 7	GRB7	0.15083	0.488106	0.996484	0.213901	0.325777	0.998891	0.184559	0.396374	0.968654
GREM1.18878.15	SL007024	Gremlin-1	GREM1	0.543494	0.000634525	0.030815	0.466218	0.00326459	0.0977048	0.429027	0.00670059	0.160148
GREM2.5598.3	SL007665	Gremlin-2	GREM2	0.122277	0.298111	0.934529	0.154675	0.188465	0.844302	0.184986	0.116086	0.691282
GRHPR.18295.102	SL008323	Glyoxylate reductase/hydroxypyruvate reductase	GRHPR	0.00778621	0.971423	0.996484	0.163946	0.450991	0.998891	0.080207	0.712158	0.983553
GRID1.13493.5	SL020164	Glutamate receptor ionotropic, delta-1	GRID1	0.177561	0.236199	0.892453	0.159546	0.287003	0.988806	0.164108	0.273485	0.913449
GRID2.12758.47	SL019871	Glutamate receptor ionotropic, delta-2	GRID2	0.175383	0.242984	0.899722	0.0416036	0.78147	0.998891	0.0334353	0.823577	0.985006
GRN.4992.49	SL007173	Granulins	GRN	0.0309872	0.827314	0.996484	0.0798039	0.574369	0.998891	0.149855	0.292071	0.92055
GRP.5897.58	SL002071	Gastrin-releasing peptide	GRP	0.0274186	0.79994	0.996484	0.00689087	0.949213	0.998891	0.0575003	0.595196	0.977984
GRP.8400.74	SL002071	Gastrin-releasing peptide	GRP	0.0204434	0.89827	0.996484	-0.0205501	0.897742	0.998891	0.0352707	0.825432	0.985006
GRPEL1.7113.1	SL018115	GrpE protein homolog 1, mitochondrial	GRPEL1	-0.0323229	0.873296	0.996484	0.0583027	0.773629	0.998891	-0.0352526	0.861923	0.985006
GSK3A.3441.64	SL003723	Glycogen synthase kinase-3 alpha	GSK3A	-0.203444	0.52728	0.996484	0.115372	0.719883	0.998891	-0.036962	0.908519	0.989602
GSKIP.12849.25	SL019958	GSK3-beta interaction protein	GSKIP	0.276226	0.0474278	0.431088	0.326169	0.0194662	0.270924	0.352515	0.0116563	0.211154
GSN.16607.78	SL005572	Gelsolin	GSN	0.142326	0.222055	0.879075	0.0184454	0.874034	0.998891	-0.0454389	0.696178	0.981093
GSN.4775.34	SL005572	Gelsolin	GSN	0.107213	0.303438	0.935943	-0.0311134	0.764939	0.998891	0.0082507	0.936796	0.994821
GSR.19273.3	SL000434	Glutathione reductase, mitochondrial	GSR	-0.0104666	0.91858	0.996484	0.0120749	0.906123	0.998891	-0.0566307	0.58034	0.977984
GSS.15526.33	SL007246	Glutathione synthetase	GSS	0.0351038	0.771987	0.996484	0.0531333	0.660988	0.998891	-0.0308278	0.799121	0.985006
GSTA1.17138.8	SL005253	Glutathione S-transferase A1	GSTA1	0.322933	0.123823	0.71101	0.366449	0.0810125	0.564888	0.229911	0.272551	0.913449
GSTA3.4993.16	SL000670	Glutathione S-transferase A3	GSTA3	-0.152985	0.596848	0.996484	-0.197698	0.494371	0.998891	-0.162297	0.574723	0.977984
GSTA4.14645.253	SL020127	Glutathione S-transferase A4	GSTA4	0.186303	0.405003	0.987347	0.268795	0.230011	0.923125	0.264769	0.237042	0.878072
GSTK1.13474.40	SL011317	Glutathione S-transferase kappa 1	GSTK1	0.0212108	0.912182	0.996484	0.121314	0.52838	0.998891	0.0919373	0.632718	0.977984
GSTM1.15395.15	SL005254	Glutathione S-transferase Mu 1	GSTM1	0.0199713	0.932484	0.996484	0.198877	0.399268	0.998891	0.171425	0.467386	0.977984
GSTM3.9748.31	SL005394	Glutathione S-transferase Mu 3	GSTM3	0.0127378	0.925223	0.996484	0.0207402	0.878541	0.998891	-0.00163867	0.990366	0.999757
GSTM4.18895.54	SL014901	Glutathione S-transferase Mu 4	GSTM4	0.0672282	0.747938	0.996484	0.0278793	0.893972	0.998891	0.00023098	0.999119	0.99993
GSTP1.4911.49	SL003643	Glutathione S-transferase P	GSTP1	0.00727203	0.971719	0.996484	0.0718976	0.72599	0.998891	-0.0284509	0.889686	0.985006
GSTT1.19230.12	SL013768	Glutathione S-transferase theta-1	GSTT1	0.321098	0.0649005	0.51165	0.311769	0.0730147	0.548857	0.239569	0.167648	0.783439
GSTT2B.11273.176	SL013030	Glutathione S-transferase theta-2B	GSTT2B	-0.0040504	0.971075	0.996484	0.0313378	0.779084	0.998891	-0.00519421	0.962912	0.999757
GSTZ1.16872.248	SL007013	Maleylacetoacetate isomerase	GSTZ1	0.12573	0.663584	0.996484	0.230481	0.425494	0.998891	0.0547782	0.849666	0.985006
GTF2I.13609.11	SL007326	General transcription factor II-I	GTF2I	0.122935	0.517883	0.996484	0.10858	0.567882	0.998891	0.0460918	0.808361	0.985006
GUCA1A.10008.43	SL019234	Guanylyl cyclase-activating protein 1	GUCA1A	0.088613	0.401157	0.984643	0.0616834	0.558766	0.998891	0.019576	0.852739	0.985006
GUCA2B.6223.5	SL008392	Guanylate cyclase activator 2B	GUCA2B	-0.0310239	0.855125	0.996484	0.142168	0.40315	0.998891	0.0662593	0.696614	0.981093
GUK1.17325.10	SL014982	Guanylate kinase	GUK1	-0.485928	0.286005	0.926544	0.0824373	0.856171	0.998891	-0.266177	0.558545	0.977984
GUSB.15562.24	SL008667	Beta-glucuronidase	GUSB	0.132628	0.491428	0.996484	0.0960271	0.618271	0.998891	0.162122	0.400458	0.973943
GXYLT1.8229.1	SL018440	Glucoside xylosyltransferase 1	GXYLT1	-0.0931366	0.467088	0.996484	-0.0715374	0.57635	0.998891	-0.0946781	0.459758	0.977984
GZMA.3440.7	SL004298	Granzyme A	GZMA	-0.0682729	0.736268	0.996484	-0.0239552	0.905918	0.998891	-0.0850458	0.674843	0.979363
GZMB.4133.54	SL004068	Granzyme B	GZMB	-0.00252369	0.989389	0.99951	0.0359412	0.849783	0.998891	0.0388651	0.837727	0.985006
GZMH.3373.5	SL004654	Granzyme H	GZMH	-0.000178965	0.999221	0.99951	-0.0262993	0.885853	0.998891	0.0449874	0.806031	0.985006
GZMK.9545.156	SL004563	Granzyme K	GZMK	0.385916	0.222223	0.879075	0.242892	0.441828	0.998891	0.278083	0.378674	0.965164
GZMM.5704.74	SL004564	Granzyme M	GZMM	0.237588	0.151075	0.76751	0.139545	0.398292	0.998891	0.160765	0.330632	0.930709
H1FX.12709.63	SL008266	Histone H1x	H1FX	0.590491	0.280509	0.926027	0.341884	0.531695	0.998891	0.506977	0.353981	0.945721
H2AFZ.4163.5	SL002093	Histone H2A.z	H2AFZ	0.429497	0.102485	0.648563	0.331275	0.207251	0.881457	0.252582	0.335866	0.934895
H6PD.7161.25	SL018068	GDH/6PGL endoplasmic bifunctional protein	H6PD	0.0550678	0.697239	0.996484	0.0515463	0.715724	0.998891	-0.0115219	0.935111	0.994821
HAAO.5861.78	SL008466	3-hydroxyanthranilate 3,4-dioxygenase	HAAO	0.11217	0.54934	0.996484	-0.20268	0.279786	0.980782	-0.0316473	0.865798	0.985006
HABP4.10815.2	SL018601	Intracellular hyaluronan-binding protein 4	HABP4	0.320158	0.0236657	0.292775	0.256871	0.0688602	0.536428	0.207081	0.141893	0.748359
HADH.17739.1	SL008218	Hydroxyacyl-coenzyme A dehydrogenase, mitochondrial	HADH	0.372129	0.348425	0.962399	0.378626	0.340092	0.998891	0.42288	0.286789	0.917024
HAGH.19267.14	SL010992	Hydroxyacylglutathione hydrolase, mitochondrial	HAGH	-0.791419	0.0793372	0.566713	-0.0716711	0.873282	0.998891	-0.631302	0.161065	0.778435
HAMP.3504.58	SL004536	Hepcidin	HAMP	-0.266206	0.553602	0.996484	-0.386657	0.389794	0.998891	-0.244658	0.586127	0.977984
HAO1.17768.50	SL020969	Hydroxyacid oxidase 1	HAO1	0.223749	0.298328	0.934529	0.426487	0.0482116	0.433376	0.305424	0.15618	0.771082
HAPLN1.3196.6	SL008023	Hyaluronan and proteoglycan link protein 1	HAPLN1	0.0757802	0.655183	0.996484	0.139864	0.410093	0.998891	0.092948	0.583915	0.977984
HAPLN4.6455.52	SL012650	Hyaluronan and proteoglycan link protein 4	HAPLN4	0.553192	0.000878555	0.0405111	0.517962	0.00180804	0.0711526	0.463648	0.00511844	0.136641
HARS.17450.51	SL006248	Histidine--tRNA ligase, cytoplasmic	HARS	-0.139463	0.769724	0.996484	0.289951	0.542921	0.998891	0.118563	0.803457	0.985006
HAT1.19327.31	SL004725	Histone acetyltransferase type B catalytic subunit	HAT1	0.116531	0.660224	0.996484	0.323228	0.223445	0.912845	0.392021	0.140143	0.746336
HAVCR1.9021.1	SL010386	Hepatitis A virus cellular receptor 1	HAVCR1	-0.0804994	0.630968	0.996484	0.0703702	0.674523	0.998891	0.0875552	0.601363	0.977984
HAVCR2.11481.25	SL007547	Hepatitis A virus cellular receptor 2	HAVCR2	-0.533635	0.292376	0.929453	-0.334873	0.508426	0.998891	-0.669314	0.186967	0.815208
HAVCR2.5134.52	SL007547	Hepatitis A virus cellular receptor 2	HAVCR2	0.21799	0.196798	0.844069	0.273132	0.106235	0.643654	0.180014	0.286168	0.917024
HBD.6992.67	SL008001	Hemoglobin subunit delta	HBD	0.244927	0.295216	0.93393	0.228146	0.329459	0.998891	0.24469	0.295683	0.925562
HBEGF.14094.29	SL000138	Heparin-binding EGF-like growth factor	HBEGF	0.0729812	0.768178	0.996484	0.080756	0.744308	0.998891	0.0308892	0.900707	0.988616
HBQ1.18198.51	SL018342	Hemoglobin subunit theta-1	HBQ1	0.0265837	0.891826	0.996484	0.0983408	0.61501	0.998891	0.0281712	0.88541	0.985006
HBZ.6919.3	SL017970	Hemoglobin subunit zeta	HBZ	0.0754933	0.664928	0.996484	0.11202	0.520546	0.998891	0.173467	0.32011	0.930277
HCAR2.13495.48	SL020147	Hydroxycarboxylic acid receptor 2	HCAR2	0.170629	0.354462	0.962943	0.240338	0.192603	0.849301	0.25249	0.171156	0.789374
HCN1.12774.12	SL019873	Potassium/sodium hyperpolarization-activated cyclic nucleotide-gated channel 1	HCN1	-0.0591252	0.774204	0.996484	-0.190349	0.356156	0.998891	-0.122589	0.552102	0.977984
HDAC2.18897.31	SL007577	Histone deacetylase 2	HDAC2	-0.189053	0.656287	0.996484	0.138607	0.744175	0.998891	-0.11617	0.784458	0.985006
HDAC8.2859.69	SL004723	Histone deacetylase 8	HDAC8	-0.0115614	0.956758	0.996484	0.0786343	0.71233	0.998891	0.0868636	0.683785	0.979363
HDGF.16758.96	SL013046	Hepatoma-derived growth factor	HDGF	-0.20597	0.561345	0.996484	0.0265011	0.940402	0.998891	-0.199087	0.57449	0.977984
HDGF.8953.47	SL013046	Hepatoma-derived growth factor	HDGF	-0.243189	0.468377	0.996484	0.0319041	0.924164	0.998891	-0.183253	0.58468	0.977984
HDGFL1.18898.36	SL021221	Hepatoma-derived growth factor-like protein 1	HDGFL1	0.00941893	0.942617	0.996484	0.0193943	0.882175	0.998891	-0.0408289	0.75505	0.985006
HDGFRP2.4553.65	SL014009	Hepatoma-derived growth factor-related protein 2	HDGFRP2	-0.00476357	0.978196	0.996976	0.0587422	0.73613	0.998891	0.0328926	0.850319	0.985006
HDGFRP3.18899.82	SL021461	Hepatoma-derived growth factor-related protein 3	HDGFRP3	-0.307713	0.24099	0.89778	-0.20432	0.435814	0.998891	-0.260446	0.320766	0.930277
HDHD2.13472.35	SL016517	Haloacid dehalogenase-like hydrolase domain-containing protein 2	HDHD2	-0.387193	0.312251	0.945289	-0.0536278	0.888555	0.998891	-0.302867	0.42905	0.977984
HDHD3.19482.11	SL015184	Haloacid dehalogenase-like hydrolase domain-containing protein 3	HDHD3	-0.0496503	0.830736	0.996484	-0.0104989	0.963945	0.998891	-0.0255685	0.912343	0.989602
HDLBP.13570.43	SL008163	Vigilin	HDLBP	0.215116	0.239235	0.896984	0.171796	0.346972	0.998891	0.333359	0.0688386	0.555163
HECW1.12669.30	SL019789	E3 ubiquitin-protein ligase HECW1	HECW1	0.294983	0.0310142	0.342185	0.256506	0.0603595	0.49871	0.219735	0.107229	0.65267
HEPACAM.8810.26	SL007433	Hepatocyte cell adhesion molecule	HEPACAM	0.220556	0.0868392	0.597019	0.26616	0.0391143	0.389862	0.185728	0.1489	0.761663
HEPACAM2.9116.28	SL017493	HEPACAM family member 2	HEPACAM2	0.0234091	0.895783	0.996484	0.0888138	0.619307	0.998891	0.0848071	0.635192	0.977984
HEPHL1.6354.13	SL017441	Hephaestin-like protein 1	HEPHL1	0.292156	0.114899	0.688007	0.379467	0.0410099	0.39965	0.305369	0.0994794	0.633366
HERC1.12705.9	SL019820	Probable E3 ubiquitin-protein ligase HERC1	HERC1	0.237845	0.17511	0.811125	0.187776	0.283975	0.985569	0.162201	0.354532	0.945721
HERC4.7860.9	SL018285	Probable E3 ubiquitin-protein ligase HERC4	HERC4	0.0842425	0.630663	0.996484	0.102461	0.558755	0.998891	0.147687	0.399569	0.973336
HERC5.12934.1	SL015312	E3 ISG15--protein ligase HERC5	HERC5	0.0293093	0.828123	0.996484	0.102532	0.447841	0.998891	0.412061	0.00254152	0.0991122
HERPUD2.9779.63	SL019130	Homocysteine-responsive endoplasmic reticulum-resident ubiquitin-like domain member 2 protein	HERPUD2	0.508903	0.0368137	0.38504	0.508677	0.0368967	0.373627	0.444241	0.0680221	0.554317
HEXB.15470.11	SL005383	Beta-hexosaminidase subunit beta	HEXB	-0.144815	0.478694	0.996484	-0.295761	0.148745	0.766391	-0.24095	0.23904	0.878072
HEXIM1.15596.7	SL020142	Protein HEXIM1	HEXIM1	-0.101324	0.737801	0.996484	0.132405	0.66181	0.998891	0.0133031	0.964937	0.999757
HEXIM2.14205.6	SL019865	Protein HEXIM2	HEXIM2	0.453612	0.0119628	0.192289	0.41982	0.0198807	0.272306	0.338211	0.0600655	0.524506
HFE2.3332.57	SL010469	Hemojuvelin	HFE2	0.0255716	0.857474	0.996484	0.0856084	0.547847	0.998891	0.115818	0.41635	0.977984
HGD.9832.33	SL008953	Homogentisate 1,2-dioxygenase	HGD	0.0399767	0.843807	0.996484	-0.0607438	0.764666	0.998891	0.0848132	0.675995	0.979363
HGF.2681.23	SL000441	Hepatocyte growth factor	HGF	0.445916	0.0249598	0.299939	0.35168	0.0763376	0.553624	0.362479	0.0678013	0.554317
HGFAC.3617.80	SL006512	Hepatocyte growth factor activator	HGFAC	0.00598633	0.984875	0.99787	-0.181167	0.566313	0.998891	-0.158591	0.615617	0.977984
HGS.13644.30	SL016371	Hepatocyte growth factor-regulated tyrosine kinase substrate	HGS	-0.306292	0.366919	0.969053	0.0957371	0.777735	0.998891	-0.0944828	0.780571	0.985006
HHIP.10833.64	SL012788	Hedgehog-interacting protein	HHIP	0.0103216	0.926952	0.996484	-0.0375058	0.73906	0.998891	-0.013306	0.905919	0.989602
HHLA2.14132.21	SL020171	HERV-H LTR-associating protein 2	HHLA2	0.297395	0.0165533	0.235407	0.457892	0.000257097	0.0230127	0.606089	1.74461e-06	0.000796417
HIBADH.4693.72	SL008085	3-hydroxyisobutyrate dehydrogenase, mitochondrial	HIBADH	0.158926	0.260622	0.911844	0.177467	0.209234	0.886286	0.182192	0.197407	0.835679
HIBCH.12396.19	SL006368	3-hydroxyisobutyryl-CoA hydrolase, mitochondrial	HIBCH	-0.0656139	0.818583	0.996484	0.1024	0.720397	0.998891	0.0993116	0.728489	0.985006
HIF1A.13089.6	SL003349	Hypoxia-inducible factor 1-alpha	HIF1A	0.0200342	0.906722	0.996484	-0.0885201	0.604763	0.998891	0.0916088	0.592228	0.977984
HIF1AN.17199.43	SL021005	Hypoxia-inducible factor 1-alpha inhibitor	HIF1AN	0.214528	0.169988	0.800821	0.0558785	0.72019	0.998891	0.135853	0.38419	0.96668
HINT1.5900.11	SL009431	Histidine triad nucleotide-binding protein 1	HINT1	-0.122171	0.703979	0.996484	0.0891002	0.781683	0.998891	-0.169003	0.599223	0.977984
HINT2.5612.16	SL016512	Histidine triad nucleotide-binding protein 2, mitochondrial	HINT2	0.124624	0.465332	0.996484	0.148606	0.38411	0.998891	0.142563	0.403706	0.975381
HIPK3.19329.31	SL010523	Homeodomain-interacting protein kinase 3	HIPK3	0.289095	0.0711326	0.53408	0.275034	0.0858858	0.586929	0.222884	0.163444	0.780089
HIST1H1C.2987.37	SL005256	Histone H1.2	HIST1H1C	0.190592	0.722806	0.996484	-0.107091	0.842006	0.998891	0.26099	0.627207	0.977984
HIST1H3A.14146.92	SL008158	Histone H3.1	HIST1H3A	0.574701	0.083433	0.584159	0.350838	0.289492	0.993509	0.247601	0.45442	0.977984
HIST2H2BE.14143.8	SL014983	Histone H2B type 2-E	HIST2H2BE	0.943033	0.0276882	0.319992	0.577829	0.175712	0.820036	0.813507	0.0571499	0.513562
HIST3H2BB.18823.52	SL021204	Histone H2B type 3-B	HIST3H2BB	1.01749	0.03883	0.394028	0.505997	0.302315	0.99674	0.799328	0.103893	0.645267
HK1.13131.5	SL011180	Hexokinase-1	HK1	0.089578	0.697665	0.996484	0.112757	0.624883	0.998891	0.207852	0.367768	0.956434
HK2.13130.150	SL007272	Hexokinase-2	HK2	0.918711	0.00331465	0.0882192	0.7013	0.024334	0.306019	0.764075	0.014264	0.236192
HK3.19518.12	SL007273	Hexokinase-3	HK3	0.0400942	0.842196	0.996484	0.0904411	0.653439	0.998891	0.160075	0.427043	0.977984
HLA.DQA2.7757.5	SL018237	HLA class II histocompatibility antigen, DQ alpha 2 chain	HLA-DQA2	0.0262901	0.873857	0.996484	0.0613496	0.711064	0.998891	0.0499396	0.762994	0.985006
HLA.DRB3.6962.5	SL017963	HLA class II histocompatibility antigen, DR beta 3 chain	HLA-DRB3	0.487964	0.0048573	0.109229	0.476516	0.00593218	0.137687	0.490611	0.00463552	0.13571
HLA.G.19636.23	SL002647	HLA class I histocompatibility antigen, alpha chain G	HLA-G	0.0478041	0.678315	0.996484	0.179356	0.120695	0.69044	0.140145	0.224752	0.869481
HMBS.11530.37	SL010978	Porphobilinogen deaminase	HMBS	-0.830079	0.0998707	0.640006	-0.0930584	0.853166	0.998891	-0.565687	0.261279	0.906337
HMG20A.12712.9	SL019881	High mobility group protein 20A	HMG20A	0.226549	0.148219	0.761102	0.081753	0.601027	0.998891	0.219524	0.161144	0.778435
HMG20B.11551.16	SL019534	SWI/SNF-related matrix-associated actin-dependent regulator of chromatin subfamily E member 1-related	HMG20B	0.0505947	0.722309	0.996484	0.0436192	0.759306	0.998891	0.0291342	0.837839	0.985006
HMGA1.16536.3	SL006117	High mobility group protein HMG-I/HMG-Y	HMGA1	0.258441	0.0626129	0.501453	0.235463	0.0895816	0.596993	0.295078	0.0337418	0.377714
HMGB1.2524.56	SL003280	High mobility group protein B1	HMGB1	-0.0556199	0.862472	0.996484	0.0352909	0.912476	0.998891	-0.0212927	0.947124	0.997146
HMGB2.6913.189	SL004640	High mobility group protein B2	HMGB2	0.179239	0.340087	0.962399	0.0510824	0.785495	0.998891	0.11451	0.54194	0.977984
HMGB3.12775.6	SL006995	High mobility group protein B3	HMGB3	0.0665329	0.764531	0.996484	0.0481131	0.828505	0.998891	0.0604794	0.785401	0.985006
HMGCR.5230.99	SL016557	3-hydroxy-3-methylglutaryl-coenzyme A reductase	HMGCR	0.368265	0.046635	0.429869	0.28821	0.118754	0.689707	0.294524	0.110938	0.668114
HMGCS1.13496.19	SL020125	Hydroxymethylglutaryl-CoA synthase, cytoplasmic	HMGCS1	-0.813277	0.0150361	0.218598	-0.605518	0.0693369	0.539222	-1.06429	0.00154649	0.0683093
HMGCS2.13704.5	SL014847	Hydroxymethylglutaryl-CoA synthase, mitochondrial	HMGCS2	-0.00409978	0.979201	0.996976	0.0887545	0.572642	0.998891	0.253271	0.108399	0.658033
HMGN1.9187.2	SL013165	Non-histone chromosomal protein HMG-14	HMGN1	-0.0160437	0.936994	0.996484	-0.053874	0.790687	0.998891	-0.0878782	0.665099	0.979363
HMHA1.13544.9	SL011276	Rho GTPase-activating protein 45	HMHA1	-0.349948	0.454418	0.996484	-0.191987	0.681365	0.998891	-0.0621445	0.894247	0.987535
HMOX1.17398.55	SL004627	Heme oxygenase 1	HMOX1	0.131236	0.47382	0.996484	0.168263	0.358621	0.998891	0.1257	0.492649	0.977984
HMOX2.2622.18	SL004751	Heme oxygenase 2	HMOX2	0.213185	0.28862	0.9283	0.242145	0.228273	0.920553	0.104391	0.602946	0.977984
HN1.19335.2	SL005988	Hematological and neurological expressed 1 protein	HN1	0.754685	0.001043	0.044086	0.209629	0.35656	0.998891	0.181939	0.423498	0.977984
HNF1A.11193.27	SL019342	Hepatocyte nuclear factor 1-alpha	HNF1A	0.652048	0.351149	0.962399	0.474235	0.497486	0.998891	0.437313	0.531523	0.977984
HNF4A.10041.3	SL007226	Hepatocyte nuclear factor 4-alpha	HNF4A	-0.172309	0.18344	0.827474	-0.0365994	0.777071	0.998891	-0.235737	0.0692983	0.555672
HNRNPA1.12466.7	SL008019	Heterogeneous nuclear ribonucleoprotein A1	HNRNPA1	0.026665	0.940559	0.996484	0.154016	0.666758	0.998891	0.0150611	0.966405	0.999757
HNRNPA2B1.5351.52	SL004891	Heterogeneous nuclear ribonucleoproteins A2/B1	HNRNPA2B1	0.112518	0.744331	0.996484	0.134455	0.696771	0.998891	0.051244	0.881916	0.985006
HNRNPAB.8894.80	SL009791	Heterogeneous nuclear ribonucleoprotein A/B	HNRNPAB	-0.0622088	0.837627	0.996484	0.0882686	0.771235	0.998891	-0.0553537	0.855309	0.985006
HNRNPC.11429.80	SL004923	Heterogeneous nuclear ribonucleoproteins C1/C2	HNRNPC	0.0261423	0.880638	0.996484	0.0968861	0.577999	0.998891	0.124394	0.475175	0.977984
HNRNPD.18348.89	SL008192	Heterogeneous nuclear ribonucleoprotein D0	HNRNPD	-0.248435	0.452285	0.996484	-0.0552083	0.867262	0.998891	-0.237328	0.472725	0.977984
HNRNPDL.10852.114	SL012987	Heterogeneous nuclear ribonucleoprotein D-like	HNRNPDL	0.122252	0.771576	0.996484	0.229112	0.586487	0.998891	0.235209	0.576573	0.977984
HNRNPF.9764.79	SL008128	Heterogeneous nuclear ribonucleoprotein F	HNRNPF	-0.163033	0.695537	0.996484	0.256543	0.538129	0.998891	-0.000739802	0.998583	0.999757
HNRNPH1.14309.8	SL013160	Heterogeneous nuclear ribonucleoprotein H	HNRNPH1	0.190271	0.301966	0.934998	0.160571	0.383515	0.998891	0.202233	0.272668	0.913449
HNRNPK.19333.4	SL002756	Heterogeneous nuclear ribonucleoprotein K	HNRNPK	-0.0702304	0.860294	0.996484	0.0760948	0.848764	0.998891	-0.000963504	0.998073	0.999757
HNRNPM.12783.29	SL008807	Heterogeneous nuclear ribonucleoprotein M	HNRNPM	0.0517677	0.816499	0.996484	0.0966301	0.66496	0.998891	0.0930819	0.676547	0.979363
HNRNPR.13512.28	SL013259	Heterogeneous nuclear ribonucleoprotein R	HNRNPR	0.195259	0.195428	0.844069	0.226741	0.133006	0.72628	0.16081	0.285983	0.917024
HOGA1.10024.44	SL019235	4-hydroxy-2-oxoglutarate aldolase, mitochondrial	HOGA1	0.140938	0.423496	0.993561	0.0953905	0.587856	0.998891	0.210562	0.232243	0.877639
HOMER1.19229.92	SL015060	Homer protein homolog 1	HOMER1	0.185138	0.379567	0.975127	0.226665	0.28225	0.984319	0.227115	0.281299	0.915788
HOMER2.12685.57	SL019790	Homer protein homolog 2	HOMER2	-0.0917095	0.538343	0.996484	0.0223947	0.880511	0.998891	-0.0122752	0.934331	0.994821
HOPX.19196.73	SL015588	Homeodomain-only protein	HOPX	0.468669	0.00453348	0.10603	0.308767	0.0600396	0.49871	0.313879	0.0559583	0.505841
HP.3054.3	SL000437	Haptoglobin	HP	0.415124	0.542571	0.996484	0.0552876	0.935334	0.998891	0.626334	0.358508	0.947293
HP.7905.30	SL018283	Haptoglobin isoform 2	HP	0.384838	0.600987	0.996484	0.0430674	0.953313	0.998891	0.518902	0.480825	0.977984
HPCAL1.17791.25	SL011188	Hippocalcin-like protein 1	HPCAL1	0.129248	0.397733	0.98337	0.0577362	0.705403	0.998891	0.04741	0.756225	0.985006
HPGD.4995.16	SL003930	15-hydroxyprostaglandin dehydrogenase [NAD(+)]	HPGD	0.0804407	0.597839	0.996484	0.410612	0.0075851	0.158691	0.519985	0.000769094	0.0474448
HPGDS.12549.33	SL014636	Hematopoietic prostaglandin D synthase	HPGDS	-0.180941	0.194699	0.844069	-0.199455	0.153045	0.772879	-0.234859	0.0927905	0.619135
HPRT1.19290.5	SL008856	Hypoxanthine-guanine phosphoribosyltransferase	HPRT1	-0.0494817	0.852878	0.996484	0.173821	0.514958	0.998891	0.133805	0.616132	0.977984
HPSE.5604.30	SL007775	Heparanase	HPSE	0.226898	0.131944	0.731079	0.174351	0.246489	0.941608	0.181706	0.227185	0.870051
HRAS.18900.37	SL000447	GTPase HRas	HRAS	-0.00890355	0.931609	0.996484	0.218118	0.036517	0.372171	0.109572	0.291555	0.920433
HRASLS2.7822.11	SL018247	HRAS-like suppressor 2	HRASLS2	0.113254	0.370077	0.970313	0.0587872	0.641503	0.998891	0.152467	0.22793	0.872173
HRC.6584.1	SL008863	Sarcoplasmic reticulum histidine-rich calcium-binding protein	HRC	0.646103	0.000291983	0.0187733	0.609794	0.000615533	0.0374654	0.541467	0.00228751	0.0924115
HRG.4996.66	SL006448	Histidine-rich glycoprotein	HRG	-0.101098	0.645717	0.996484	-0.277653	0.20752	0.881457	-0.200452	0.362393	0.950822
HRK.8008.28	SL006958	Activator of apoptosis harakiri	HRK	0.115569	0.492898	0.996484	0.0935064	0.578953	0.998891	0.150231	0.372922	0.962136
HRSP12.14636.25	SL005350	Ribonuclease UK114	HRSP12	0.0332401	0.907581	0.996484	0.20694	0.470119	0.998891	0.0428952	0.880915	0.985006
HS3ST1.15497.9	SL012357	Heparan sulfate glucosamine 3-O-sulfotransferase 1	HS3ST1	0.0398793	0.811257	0.996484	0.124597	0.455877	0.998891	0.113869	0.49554	0.977984
HS3ST3A1.8268.98	SL018442	Heparan sulfate glucosamine 3-O-sulfotransferase 3A1	HS3ST3A1	-0.122075	0.64414	0.996484	0.105753	0.689021	0.998891	-0.130114	0.622494	0.977984
HS3ST3B1.6986.17	SL018006	Heparan sulfate glucosamine 3-O-sulfotransferase 3B1	HS3ST3B1	0.136428	0.299562	0.934987	0.141664	0.281446	0.982265	0.176904	0.178969	0.803199
HS3ST4.19370.30	SL018828	Heparan sulfate glucosamine 3-O-sulfotransferase 4	HS3ST4	0.14055	0.267572	0.917706	0.116683	0.357137	0.998891	0.141961	0.262814	0.907523
HS3ST4.8998.15	SL018828	Heparan sulfate glucosamine 3-O-sulfotransferase 4	HS3ST4	0.479049	0.000322679	0.0201785	0.461527	0.000522935	0.0343476	0.398496	0.00264566	0.0991122
HS3ST5.10731.10	SL018028	Heparan sulfate glucosamine 3-O-sulfotransferase 5	HS3ST5	0.551568	0.000796426	0.0370988	0.362029	0.0265002	0.320814	0.575723	0.000471115	0.0377305
HS6ST1.5465.32	SL014129	Heparan-sulfate 6-O-sulfotransferase 1	HS6ST1	0.144988	0.279376	0.926027	0.108048	0.419876	0.998891	0.202724	0.13094	0.724474
HS6ST2.13524.25	SL020161	Heparan-sulfate 6-O-sulfotransferase 2	HS6ST2	0.0806584	0.704422	0.996484	0.291864	0.170754	0.8086	0.142063	0.504192	0.977984
HS6ST3.18896.23	SL021212	Heparan-sulfate 6-O-sulfotransferase 3	HS6ST3	0.187114	0.0770802	0.560634	0.142949	0.176128	0.820434	0.188066	0.0755997	0.56807
HSCB.19316.2	SL019358	Iron-sulfur cluster co-chaperone protein HscB, mitochondrial	HSCB	0.214377	0.396792	0.98337	0.345111	0.173133	0.813118	0.309045	0.222315	0.869481
HSD17B1.4708.3	SL004253	Estradiol 17-beta-dehydrogenase 1	HSD17B1	0.017333	0.921776	0.996484	0.0459504	0.794629	0.998891	0.13071	0.459288	0.977984
HSD17B10.4217.49	SL004795	3-hydroxyacyl-CoA dehydrogenase type-2	HSD17B10	0.101743	0.718326	0.996484	0.17124	0.543921	0.998891	0.12823	0.649431	0.977984
HSD17B11.17397.8	SL012708	Estradiol 17-beta-dehydrogenase 11	HSD17B11	-0.0311656	0.815349	0.996484	-0.0109833	0.934404	0.998891	-0.00711204	0.957496	0.999757
HSD17B14.13972.4	SL020263	17-beta-hydroxysteroid dehydrogenase 14	HSD17B14	0.0745166	0.650111	0.996484	0.18507	0.260541	0.961155	0.143755	0.381855	0.965426
HSD17B7.8272.22	SL018457	3-keto-steroid reductase	HSD17B7	-0.00936153	0.949791	0.996484	0.0810458	0.585786	0.998891	-0.0303268	0.838368	0.985006
HSD17B8.19491.11	SL015110	Estradiol 17-beta-dehydrogenase 8	HSD17B8	0.0650283	0.714954	0.996484	0.159363	0.371173	0.998891	0.177116	0.320384	0.930277
HSF1.11616.9	SL013812	Heat shock factor protein 1	HSF1	0.112078	0.598324	0.996484	0.1357	0.523638	0.998891	0.139675	0.511563	0.977984
HSF2BP.19139.3	SL018905	Heat shock factor 2-binding protein	HSF2BP	-0.0745329	0.746512	0.996484	-0.0921928	0.689301	0.998891	-0.0856348	0.710359	0.982961
HSP90AA1.2625.53	SL000453	Hsp90alpha	HSP90AA1	-0.0787448	0.737608	0.996484	0.0400907	0.86455	0.998891	0.0214729	0.927199	0.994751
HSP90AB1.5467.15	SL000454	Heat shock protein HSP 90-beta	HSP90AB1	-0.115531	0.6187	0.996484	0.0729386	0.753317	0.998891	-0.00307093	0.989442	0.999757
HSP90B1.6393.63	SL004912	Endoplasmin	HSP90B1	-0.0466191	0.753834	0.996484	0.0193461	0.896451	0.998891	0.101206	0.496211	0.977984
HSPA13.17515.6	SL009344	Heat shock 70 kDa protein 13	HSPA13	0.0423964	0.718809	0.996484	0.155413	0.187761	0.84216	0.168092	0.154395	0.770032
HSPA1A.10721.76	SL000451	Heat shock 70 kDa protein 1A	HSPA1A	0.148208	0.313081	0.945289	0.173251	0.23852	0.930789	0.201843	0.169947	0.787236
HSPA1A.10749.18	SL000451	Heat shock 70 kDa protein 1A	HSPA1A	0.16912	0.184209	0.827859	0.208041	0.102743	0.634671	0.142733	0.262111	0.907523
HSPA1A.10803.22	SL000451	Heat shock 70 kDa protein 1A	HSPA1A	0.0825605	0.558902	0.996484	0.225707	0.111042	0.662623	0.186987	0.186351	0.814516
HSPA1A.11157.35	SL000451	Heat shock 70 kDa protein 1A	HSPA1A	0.176527	0.100796	0.643543	0.228586	0.0339872	0.362403	0.23083	0.0322899	0.372167
HSPA1A.14237.1	SL000451	Heat shock 70 kDa protein 1A	HSPA1A	-0.0270015	0.827272	0.996484	-0.178674	0.149787	0.768784	-0.101406	0.412876	0.977984
HSPA1A.16780.6	SL000451	Heat shock 70 kDa protein 1A	HSPA1A	0.0732547	0.726005	0.996484	0.17625	0.399476	0.998891	0.0858942	0.681155	0.979363
HSPA1A.4124.24	SL000451	Heat shock 70 kDa protein 1A	HSPA1A	0.000221383	0.998442	0.99951	0.0986198	0.384803	0.998891	0.0304546	0.788233	0.985006
HSPA1A.6563.78	SL000451	Heat shock 70 kDa protein 1A	HSPA1A	0.0556371	0.618224	0.996484	0.180819	0.106315	0.643654	0.146872	0.18911	0.820616
HSPA1A.7219.152	SL000451	Heat shock 70 kDa protein 1A	HSPA1A	-0.0891756	0.647032	0.996484	-0.110195	0.571569	0.998891	-0.065981	0.734736	0.985006
HSPA1B.18901.26	SL021233	Heat shock 70 kDa protein 1B	HSPA1B	0.0784685	0.552901	0.996484	0.235632	0.0757622	0.553367	0.130744	0.323156	0.930709
HSPA1L.12041.33	SL013773	Heat shock 70 kDa protein 1-like	HSPA1L	0.0287327	0.905375	0.996484	0.19553	0.418906	0.998891	0.212298	0.380209	0.965164
HSPA5.16588.10	SL004629	78 kDa glucose-regulated protein	HSPA5	0.162835	0.453858	0.996484	0.302839	0.164339	0.79461	0.166164	0.444694	0.977984
HSPA6.13672.3	SL013017	Heat shock 70 kDa protein 6	HSPA6	0.0276917	0.874761	0.996484	0.0790388	0.652875	0.998891	0.107056	0.542471	0.977984
HSPA8.5903.91	SL004899	Heat shock cognate 71 kDa protein	HSPA8	0.0623653	0.694543	0.996484	0.109116	0.492204	0.998891	-0.0198928	0.900301	0.988616
HSPA9.13492.44	SL005768	Stress-70 protein, mitochondrial	HSPA9	0.0685424	0.670375	0.996484	0.171326	0.287938	0.990533	0.132505	0.410891	0.977526
HSPB1.11103.24	SL000448	Heat shock protein beta-1	HSPB1	-0.0233399	0.932017	0.996484	0.127789	0.640537	0.998891	0.0909785	0.739523	0.985006
HSPB6.19127.1	SL007954	Heat shock protein beta-6	HSPB6	0.177413	0.231474	0.889141	0.186894	0.207572	0.881457	0.118029	0.425546	0.977984
HSPC159.18236.3	SL016463	Galectin-related protein	HSPC159	0.0743797	0.867184	0.996484	0.155001	0.72749	0.998891	0.206955	0.641778	0.977984
HSPE1.17150.8	SL005698	10 kDa heat shock protein, mitochondrial	HSPE1	0.115579	0.709218	0.996484	0.37798	0.223414	0.912845	0.257208	0.406937	0.976054
HSPG2.15626.223	SL005400	Basement membrane-specific heparan sulfate proteoglycan core protein	HSPG2	0.078102	0.438199	0.996484	0.0594187	0.55521	0.998891	0.104657	0.299173	0.926159
HSPH1.17704.74	SL011275	Heat shock protein 105 kDa	HSPH1	0.322168	0.0595868	0.4868	0.262071	0.124861	0.703532	0.345366	0.0435731	0.432103
HTATIP2.10630.5	SL007633	Oxidoreductase HTATIP2	HTATIP2	0.813312	0.000744656	0.0354099	0.852143	0.000417341	0.0302407	0.809203	0.000790758	0.0481308
HTATIP2.7753.21	SL007633	Oxidoreductase HTATIP2	HTATIP2	0.0993197	0.516742	0.996484	0.172758	0.259905	0.960701	0.0964904	0.528745	0.977984
HTN1.10608.9	SL012418	Histatin-1	HTN1	0.0419538	0.800371	0.996484	0.0169856	0.918452	0.998891	0.00225624	0.989149	0.999757
HTN3.10603.1	SL012419	Histatin-3	HTN3	0.237641	0.373036	0.973091	0.13577	0.610564	0.998891	-0.0239471	0.928404	0.994821
HTR2A.13556.28	SL020157	5-hydroxytryptamine receptor 2A	HTR2A	0.0542784	0.738763	0.996484	0.0580256	0.72146	0.998891	0.0557492	0.731955	0.985006
HTR6.13561.5	SL020176	5-hydroxytryptamine receptor 6	HTR6	0.132648	0.419553	0.993561	-0.0518364	0.752267	0.998891	0.161387	0.326246	0.930709
HTRA1.15594.47	SL008268	Serine protease HTRA1	HTRA1	-0.0055996	0.969462	0.996484	0.0402153	0.78338	0.998891	-0.0296706	0.839259	0.985006
HTRA2.3317.33	SL004860	Serine protease HTRA2, mitochondrial	HTRA2	0.125536	0.26289	0.912795	0.232958	0.0384649	0.386722	0.170852	0.128076	0.716803
HYAL1.8309.12	SL008798	Hyaluronidase-1	HYAL1	-0.0231607	0.877401	0.996484	0.011022	0.941476	0.998891	-0.0206856	0.890414	0.985006
IAPP.19639.53	SL011501	Islet amyloid polypeptide	IAPP	0.181093	0.281743	0.926027	0.395335	0.0194184	0.270924	0.301821	0.0735344	0.560408
IARS.12815.9	SL008104	Isoleucine--tRNA ligase, cytoplasmic	IARS	0.018967	0.886407	0.996484	-0.0295239	0.824038	0.998891	-0.0154437	0.907401	0.989602
IBSP.3415.61	SL004660	Bone sialoprotein 2	IBSP	-0.44526	0.0767842	0.560634	-0.4022	0.109676	0.658831	-0.365439	0.14588	0.760209
ICAM1.4342.10	SL002922	Intercellular adhesion molecule 1	ICAM1	-0.0656045	0.739775	0.996484	0.0360562	0.855137	0.998891	0.0231552	0.906664	0.989602
ICAM2.5486.73	SL003177	Intercellular adhesion molecule 2	ICAM2	0.00384951	0.976395	0.996976	0.134546	0.301689	0.99674	0.107148	0.410566	0.977526
ICAM3.2649.77	SL003178	Intercellular adhesion molecule 3	ICAM3	0.102618	0.648518	0.996484	0.0764842	0.734026	0.998891	0.121949	0.588074	0.977984
ICAM4.6550.4	SL010843	Intercellular adhesion molecule 4	ICAM4	-0.174919	0.348446	0.962399	-0.129928	0.48594	0.998891	-0.153698	0.409907	0.977526
ICAM5.5124.69	SL005169	Intercellular adhesion molecule 5	ICAM5	-0.0641906	0.589197	0.996484	-0.0987246	0.406476	0.998891	-0.169249	0.155383	0.770165
ICAM5.8245.27	SL005169	Intercellular adhesion molecule 5	ICAM5	-0.0210841	0.875547	0.996484	-0.18002	0.182093	0.83292	-0.135589	0.314435	0.929578
ICOSLG.5061.27	SL004853	ICOS ligand	ICOSLG	0.179359	0.291484	0.929453	0.209042	0.219129	0.907022	0.122529	0.47081	0.977984
ICT1.6380.23	SL017450	Peptidyl-tRNA hydrolase ICT1, mitochondrial	ICT1	-2.0967	0.0650806	0.51165	-2.71555	0.017197	0.252425	-2.01532	0.0761185	0.56807
ID2.15403.53	SL007347	DNA-binding protein inhibitor ID-2	ID2	0.276461	0.155386	0.779493	0.0977578	0.614626	0.998891	0.189124	0.330449	0.930709
IDE.3197.70	SL007122	Insulin-degrading enzyme	IDE	-0.232575	0.361594	0.966073	-0.00453483	0.985793	0.998891	-0.120591	0.635925	0.977984
IDH1.18338.26	SL004995	Isocitrate dehydrogenase [NADP] cytoplasmic	IDH1	-0.0576945	0.820412	0.996484	-0.0258949	0.91884	0.998891	-0.0649215	0.798378	0.985006
IDI1.17712.7	SL013082	Isopentenyl-diphosphate Delta-isomerase 1	IDI1	-0.272107	0.210645	0.871944	0.0458722	0.832555	0.998891	-0.16655	0.443012	0.977984
IDI2.17832.12	SL021002	Isopentenyl-diphosphate delta-isomerase 2	IDI2	0.295596	0.0553923	0.467405	0.334467	0.0303883	0.339222	0.300015	0.051876	0.479381
IDO1.9759.13	SL004828	Indoleamine 2,3-dioxygenase 1	IDO1	0.323866	0.0479089	0.432221	0.271651	0.0965908	0.619294	0.28137	0.0853171	0.599189
IDUA.3169.70	SL010368	Alpha-L-iduronidase	IDUA	-0.0852399	0.702406	0.996484	-0.26423	0.236989	0.929871	-0.11311	0.612203	0.977984
IER3.9786.310	SL019125	Radiation-inducible immediate-early gene IEX-1	IER3	0.112199	0.599946	0.996484	0.101966	0.633596	0.998891	0.116859	0.584899	0.977984
IFI16.12893.159	SL006071	Gamma-interferon-inducible protein 16	IFI16	0.209091	0.483251	0.996484	0.1038	0.727689	0.998891	0.146611	0.622903	0.977984
IFI16.13940.19	SL006071	Gamma-interferon-inducible protein 16	IFI16	1.11371	0.00700857	0.136145	0.923776	0.0249102	0.310686	0.941059	0.0223584	0.293782
IFIT2.9853.3	SL019153	Interferon-induced protein with tetratricopeptide repeats 2	IFIT2	-0.0243147	0.887839	0.996484	-0.095305	0.580517	0.998891	-0.0516089	0.764684	0.985006
IFIT3.13642.90	SL004393	Interferon-induced protein with tetratricopeptide repeats 3	IFIT3	-0.0129244	0.942108	0.996484	0.0456564	0.797549	0.998891	0.0293901	0.868837	0.985006
IFNA1.18389.11	SL021466	Interferon alpha-1/13	IFNA1	0.824114	0.000104675	0.00975183	0.649998	0.00206253	0.0778138	0.615049	0.00351228	0.119921
IFNA10.14128.121	SL017106	Interferon alpha-10	IFNA10	0.198678	0.128448	0.721556	0.224147	0.086563	0.590133	0.174849	0.180645	0.805848
IFNA14.7180.114	SL018074	Interferon alpha-14	IFNA14	0.145203	0.287384	0.928215	0.173864	0.20298	0.874065	0.126311	0.354564	0.945721
IFNA16.6421.52	SL017458	Interferon alpha-16	IFNA16	0.327551	0.0518519	0.446612	0.107092	0.523241	0.998891	0.272088	0.105781	0.649611
IFNA2.3497.13	SL002075	Interferon alpha-2	IFNA2	0.0263032	0.861096	0.996484	0.0790415	0.599126	0.998891	0.0453723	0.762794	0.985006
IFNA21.15404.3	SL018851	Interferon alpha-21	IFNA21	0.60369	0.00113022	0.0448648	0.490137	0.00792688	0.160828	0.428071	0.0201424	0.288638
IFNA4.15405.23	SL018075	Interferon alpha-4	IFNA4	-0.0329945	0.864115	0.996484	-0.041163	0.830934	0.998891	-0.0871894	0.651166	0.977984
[truncated: 2,567 more rows]
