# Supplementary material for: Maternal Plasma Proteins Associated with Birth Weight: A Longitudinal, Large Scale Proteomic Study
Source: J Proteome Res. 2025 May 5;24(7):3247–60. doi: 10.1021/acs.jproteome.4c00940 (PMC12235715; doi:10.1021/acs.jproteome.4c00940)
Supplement: Supplementary file 3 [file pr4c00940_si_003.xlsx]

## Sheet: Sheet1
Supplementary table S2. Results from differential abundance tests between small for gestational age (SGA) and adequate for gestational age (AGA) samples.
AptName	SomaId	TargetFullName	EntrezGeneSymbol	logFC, Visit 1	p-value, Visit 1	q-value, Visit 1	logFC, Visit 2	p-value, Visit 2	q-value, Visit 2	logFC, Visit 3	p-value, Visit 3	q-value, Visit 3
A1BG.16561.9	SL005720	Alpha-1B-glycoprotein	A1BG	-0.415125	0.000203773	0.116278	-0.307663	0.00554173	0.567039	-0.245039	0.0266391	0.838671
A1CF.12423.38	SL019697	APOBEC1 complementation factor	A1CF	-0.100945	0.332551	0.660689	-0.0531937	0.60932	0.995832	-0.0771218	0.458897	0.865785
A2M.3708.62	SL000252	Alpha-2-macroglobulin	A2M	0.362377	0.00995378	0.648845	0.440028	0.00182199	0.353079	0.386795	0.00599567	0.753106
A2ML1.15482.12	SL012348	Alpha-2-macroglobulin-like protein 1	A2ML1	-0.200082	0.278941	0.648845	-0.189892	0.304088	0.994998	-0.190679	0.302093	0.839644
A4GALT.8759.29	SL002622	Lactosylceramide 4-alpha-galactosyltransferase	A4GALT	-0.204025	0.0804069	0.648845	-0.149807	0.19846	0.994998	-0.166578	0.152937	0.838671
A4GNT.10835.25	SL018593	Alpha-1,4-N-acetylglucosaminyltransferase	A4GNT	-0.437537	0.0901805	0.648845	-0.377818	0.143061	0.994998	-0.444506	0.0852074	0.838671
AARS.12340.17	SL011196	Alanine--tRNA ligase, cytoplasmic	AARS	-0.436678	0.139268	0.648845	-0.185362	0.529355	0.994998	0.0110063	0.970193	0.993785
AASDHPPT.17320.19	SL013281	L-aminoadipate-semialdehyde dehydrogenase-phosphopantetheinyl transferase	AASDHPPT	-0.242176	0.402015	0.681976	0.0139795	0.961384	0.996697	0.202753	0.48281	0.872192
ABCC6.8935.22	SL013730	Multidrug resistance-associated protein 6	ABCC6	0.0230552	0.824753	0.904554	0.0195933	0.850729	0.995832	0.0995645	0.339447	0.84274
ABHD10.17370.186	SL009448	Mycophenolic acid acyl-glucuronide esterase, mitochondrial	ABHD10	-0.219722	0.213363	0.648845	-0.102615	0.560556	0.994998	-0.0901083	0.609262	0.897632
ABHD12.7825.7	SL018266	Monoacylglycerol lipase ABHD12	ABHD12	-0.153551	0.273347	0.648845	-0.143972	0.304308	0.994998	-0.121238	0.386844	0.844103
ABHD14A.5715.4	SL017100	Protein ABHD14A	ABHD14A	-0.193799	0.401939	0.681976	0.0186456	0.935673	0.996697	0.195976	0.396682	0.845139
ABHD14B.19325.21	SL008281	Protein ABHD14B	ABHD14B	0.417058	0.0612015	0.648845	0.385267	0.0835543	0.994998	0.478411	0.0319906	0.838671
ABL1.3341.33	SL006892	Tyrosine-protein kinase ABL1	ABL1	-0.13725	0.34596	0.66355	-0.102913	0.479557	0.994998	-0.064021	0.659944	0.905203
ABL2.3342.76	SL010488	Abelson tyrosine-protein kinase 2	ABL2	-0.290705	0.153316	0.648845	-0.270702	0.183482	0.994998	-0.183935	0.365553	0.84274
ABL2.5261.13	SL010488	Abelson tyrosine-protein kinase 2	ABL2	0.150017	0.456846	0.697966	0.25395	0.208414	0.994998	0.24307	0.228498	0.838671
ABO.9253.52	SL017264	Histo-blood group ABO system transferase	ABO	0.619157	0.362354	0.664905	0.597402	0.37943	0.994998	0.573913	0.398419	0.846091
ACAA1.17782.23	SL020988	3-ketoacyl-CoA thiolase, peroxisomal	ACAA1	-0.246775	0.316241	0.653069	-0.07739	0.753028	0.995832	-0.353035	0.152171	0.838671
ACAD8.11406.82	SL019452	Isobutyryl-CoA dehydrogenase, mitochondrial	ACAD8	-0.00156496	0.990121	0.994694	0.0634203	0.615943	0.995832	0.0439311	0.728201	0.920231
ACADL.17857.6	SL020990	Long-chain specific acyl-CoA dehydrogenase, mitochondrial	ACADL	-0.161359	0.200609	0.648845	-0.121154	0.33616	0.994998	-0.156142	0.215492	0.838671
ACADM.17333.20	SL008026	Medium-chain specific acyl-CoA dehydrogenase, mitochondrial	ACADM	-0.139968	0.409437	0.68315	-0.0278159	0.869682	0.995832	0.101645	0.548993	0.887524
ACADS.17393.13	SL005672	Short-chain specific acyl-CoA dehydrogenase, mitochondrial	ACADS	-0.139689	0.403824	0.682762	-0.0352866	0.832849	0.995832	-0.178776	0.285604	0.839644
ACADSB.17403.14	SL006190	Short/branched chain specific acyl-CoA dehydrogenase, mitochondrial	ACADSB	-0.0965089	0.292526	0.651855	0.012886	0.888082	0.995832	-0.0751727	0.412029	0.855369
ACADVL.19262.219	SL008117	Very long-chain specific acyl-CoA dehydrogenase, mitochondrial	ACADVL	-0.177353	0.557083	0.742372	0.0184678	0.951225	0.996697	0.225358	0.455717	0.865785
ACAN.3280.49	SL004661	Aggrecan core protein	ACAN	-0.175552	0.157413	0.648845	-0.178256	0.151146	0.994998	-0.163301	0.188311	0.838671
ACAP2.12343.14	SL011226	Arf-GAP with coiled-coil, ANK repeat and PH domain-containing protein 2	ACAP2	-0.215826	0.2249	0.648845	-0.127014	0.474575	0.994998	-0.0905286	0.610185	0.897632
ACAT2.17341.89	SL010906	Acetyl-CoA acetyltransferase, cytosolic	ACAT2	-0.00676357	0.986777	0.993086	0.423684	0.299837	0.994998	0.480176	0.240162	0.838671
ACBD6.10075.75	SL019254	Acyl-CoA-binding domain-containing protein 6	ACBD6	0.013646	0.946882	0.972663	0.0720803	0.724943	0.995832	0.35059	0.0880942	0.838671
ACBD6.19341.36	SL019254	Acyl-CoA-binding domain-containing protein 6	ACBD6	-0.0862855	0.550242	0.738347	0.031053	0.829707	0.995832	0.0236309	0.869987	0.962552
ACBD7.13563.259	SL020184	Acyl-CoA-binding domain-containing protein 7	ACBD7	0.122231	0.276248	0.648845	0.13566	0.227049	0.994998	0.0734556	0.512517	0.877818
ACE.10714.7	SL000269	Angiotensin-converting enzyme	ACE	-0.138473	0.285813	0.648867	-0.0192258	0.88203	0.995832	-0.0724208	0.576306	0.891507
ACE2.2805.6	SL004415	Angiotensin-converting enzyme 2	ACE2	0.00223574	0.988007	0.993667	0.0335587	0.82151	0.995832	0.0303313	0.838425	0.957747
ACHE.15553.22	SL007155	Acetylcholinesterase	ACHE	-0.117724	0.227093	0.648845	-0.0896294	0.357408	0.994998	-0.118392	0.224476	0.838671
ACLY.12700.9	SL007279	ATP-citrate synthase	ACLY	-0.0934636	0.444237	0.694594	-0.024643	0.840031	0.995832	-0.0236395	0.846462	0.959597
ACOT13.17675.17	SL019552	Acyl-coenzyme A thioesterase 13	ACOT13	-0.2865	0.48654	0.708471	-0.094703	0.817993	0.995832	0.331349	0.421059	0.862143
ACOT8.17400.71	SL019729	Acyl-coenzyme A thioesterase 8	ACOT8	-0.199364	0.381838	0.67171	-0.15564	0.494624	0.994998	-0.21647	0.342421	0.84274
ACP1.3858.5	SL008063	Low molecular weight phosphotyrosine protein phosphatase	ACP1	-0.89516	0.0478026	0.648845	-0.665763	0.140182	0.994998	-0.428632	0.341505	0.84274
ACP5.3232.28	SL004118	Tartrate-resistant acid phosphatase type 5	ACP5	-0.070206	0.579144	0.756017	0.0857007	0.498457	0.994998	-0.0248145	0.84453	0.958937
ACPL2.6079.59	SL017266	2-phosphoxylose phosphatase 1	ACPL2	-0.157147	0.211144	0.648845	-0.104664	0.404444	0.994998	-0.192766	0.125433	0.838671
ACPP.19317.114	SL000549	Prostatic acid phosphatase	ACPP	-0.0947624	0.408043	0.683003	-0.0560364	0.624484	0.995832	-0.0419645	0.713896	0.916977
ACRV1.10507.166	SL009308	Acrosomal protein SP-10	ACRV1	-0.160989	0.47489	0.704083	-0.0972863	0.665759	0.995832	-0.190267	0.398509	0.846091
ACRV1.15301.24	SL009308	Acrosomal protein SP-10	ACRV1	-0.242024	0.0506731	0.648845	-0.219501	0.0760875	0.994998	-0.17494	0.156853	0.838671
ACSF2.17466.72	SL008274	Acyl-CoA synthetase family member 2, mitochondrial	ACSF2	-0.198578	0.255077	0.648845	-0.163631	0.348093	0.994998	-0.086277	0.620518	0.897807
ACTN1.9843.5	SL008029	Alpha-actinin-1	ACTN1	0.00961308	0.979954	0.989711	0.0644884	0.866151	0.995832	0.479882	0.21062	0.838671
ACTN2.9844.138	SL008091	Alpha-actinin-2	ACTN2	-0.263246	0.433391	0.691968	-0.381871	0.256176	0.994998	-0.350226	0.297577	0.839644
ACVR1B.2806.49	SL004128	Activin receptor type-1B	ACVR1B	-0.128015	0.336005	0.662018	-0.128784	0.333115	0.994998	-0.0280784	0.832691	0.956285
ACVR2A.19208.8	SL004129	Activin receptor type-2A	ACVR2A	-0.135756	0.433487	0.691968	-0.0894845	0.605505	0.995832	-0.20284	0.242326	0.838671
ACVR2B.9412.52	SL004130	Activin receptor type-2B	ACVR2B	-0.142162	0.264139	0.648845	-0.125353	0.324642	0.994998	-0.130134	0.306576	0.839644
ACVRL1.16318.12	SL004851	Serine/threonine-protein kinase receptor R3	ACVRL1	-0.188737	0.0986543	0.648845	-0.18288	0.10949	0.994998	-0.309452	0.00709103	0.781126
ACY1.3343.1	SL005574	Aminoacylase-1	ACY1	-0.0595872	0.771848	0.874749	0.204071	0.321231	0.994998	0.105969	0.606175	0.897632
ACYP2.12812.25	SL009425	Acylphosphatase-2	ACYP2	-0.0709568	0.608746	0.775802	0.0864929	0.532732	0.994998	0.131465	0.343328	0.84274
ADAM10.8405.108	SL004641	Disintegrin and metalloproteinase domain-containing protein 10	ADAM10	-0.177585	0.10551	0.648845	-0.120964	0.269376	0.994998	-0.112685	0.303424	0.839644
ADAM10.8654.13	SL004641	Disintegrin and metalloproteinase domain-containing protein 10	ADAM10	-0.130088	0.330838	0.660689	-0.0449066	0.73685	0.995832	-0.126347	0.344904	0.84274
ADAM12.4420.7	SL009988	Disintegrin and metalloproteinase domain-containing protein 12	ADAM12	0.928579	0.118186	0.648845	0.468519	0.429468	0.994998	1.53914	0.00998436	0.838671
ADAM15.9956.7	SL017116	Disintegrin and metalloproteinase domain-containing protein 15	ADAM15	-0.186641	0.181395	0.648845	-0.159379	0.253481	0.994998	-0.110423	0.428458	0.86525
ADAM17.8882.1	SL003707	Disintegrin and metalloproteinase domain-containing protein 17	ADAM17	-0.383506	0.136502	0.648845	-0.32906	0.20108	0.994998	-0.324752	0.207017	0.838671
ADAM17.8959.61	SL003707	Disintegrin and metalloproteinase domain-containing protein 17	ADAM17	-0.152831	0.449454	0.696219	-0.127714	0.52728	0.994998	-0.144838	0.473483	0.867009
ADAM19.8948.13	SL018610	Disintegrin and metalloproteinase domain-containing protein 19	ADAM19	0.427184	0.0155948	0.648845	0.490593	0.00558965	0.567039	0.351906	0.0458569	0.838671
ADAM22.7933.75	SL018350	Disintegrin and metalloproteinase domain-containing protein 22	ADAM22	-0.0101288	0.930789	0.960672	0.0140081	0.904392	0.995832	-0.00878066	0.939983	0.986468
ADAM23.7049.2	SL015911	Disintegrin and metalloproteinase domain-containing protein 23	ADAM23	-0.0530675	0.598414	0.76886	-0.021727	0.829224	0.995832	-0.0298453	0.767019	0.933977
ADAM29.13549.15	SL020150	Disintegrin and metalloproteinase domain-containing protein 29	ADAM29	-0.188609	0.271518	0.648845	-0.153392	0.370942	0.994998	-0.151136	0.378004	0.843506
ADAM30.8520.8	SL018586	Disintegrin and metalloproteinase domain-containing protein 30	ADAM30	-0.202499	0.0856308	0.648845	-0.168361	0.152507	0.994998	-0.134598	0.25227	0.838671
ADAM32.7827.20	SL018276	Disintegrin and metalloproteinase domain-containing protein 32	ADAM32	-0.172213	0.220693	0.648845	-0.124437	0.375774	0.994998	-0.160025	0.254998	0.838671
ADAM7.10753.31	SL018585	Disintegrin and metalloproteinase domain-containing protein 7	ADAM7	0.60165	0.0360917	0.648845	0.685601	0.0171011	0.80481	0.645162	0.0247255	0.838671
ADAM9.3795.6	SL004642	Disintegrin and metalloproteinase domain-containing protein 9	ADAM9	-0.089257	0.569966	0.751354	-0.128847	0.41237	0.994998	0.0475076	0.7623	0.93329
ADAMDEC1.9115.78	SL008406	ADAM DEC1	ADAMDEC1	-0.140934	0.420952	0.686548	-0.147033	0.401168	0.994998	0.0986708	0.572982	0.891045
ADAMTS1.3174.2	SL008421	A disintegrin and metalloproteinase with thrombospondin motifs 1	ADAMTS1	-0.0374697	0.837238	0.910215	-0.0231665	0.898929	0.995832	0.119618	0.512152	0.877818
ADAMTS13.3175.51	SL006610	A disintegrin and metalloproteinase with thrombospondin motifs 13	ADAMTS13	0.00613847	0.952521	0.975383	0.119318	0.247909	0.994998	0.0866015	0.401312	0.846576
ADAMTS15.4533.76	SL012740	A disintegrin and metalloproteinase with thrombospondin motifs 15	ADAMTS15	-0.226779	0.102678	0.648845	-0.101882	0.46227	0.994998	-0.122276	0.377773	0.843506
ADAMTS3.8845.2	SL012361	A disintegrin and metalloproteinase with thrombospondin motifs 3	ADAMTS3	-0.230585	0.108966	0.648845	-0.135009	0.346992	0.994998	-0.200122	0.163867	0.838671
ADAMTS4.2809.25	SL004625	A disintegrin and metalloproteinase with thrombospondin motifs 4	ADAMTS4	0.05677	0.609888	0.776825	0.0815028	0.464	0.994998	0.0834642	0.453331	0.865785
ADAMTS5.3168.8	SL004626	A disintegrin and metalloproteinase with thrombospondin motifs 5	ADAMTS5	-0.0668867	0.607363	0.774758	-0.0500833	0.70038	0.995832	0.0015202	0.990679	0.997615
ADAMTS6.6441.62	SL012868	A disintegrin and metalloproteinase with thrombospondin motifs 6	ADAMTS6	-0.209448	0.178726	0.648845	-0.0784931	0.613626	0.995832	-0.0997995	0.520982	0.881201
ADAMTSL2.6379.62	SL012648	ADAMTS-like protein 2	ADAMTSL2	-0.237351	0.0265365	0.648845	-0.0731785	0.49165	0.994998	-0.0767536	0.470761	0.867009
ADCK4.9794.17	SL019122	AarF domain-containing protein kinase 4	ADCK4	0.063826	0.69169	0.827454	0.0939305	0.559573	0.994998	0.0531886	0.741029	0.923564
ADCYAP1.8285.64	SL018448	Pituitary adenylate cyclase-activating polypeptide	ADCYAP1	-0.0336204	0.748119	0.85981	0.010466	0.920364	0.996697	-0.0807275	0.44095	0.865664
ADCYAP1.8446.4	SL011508	Pituitary adenylate cyclase-activating polypeptide 27	ADCYAP1	0.0348334	0.848979	0.917082	0.0456846	0.802795	0.995832	0.00223173	0.990266	0.997615
ADGRF1.11243.90	SL019357	Adhesion G-protein coupled receptor F1	ADGRF1	-0.136726	0.199201	0.648845	-0.0423192	0.690557	0.995832	-0.147629	0.165824	0.838671
ADGRF5.6409.57	SL017439	Adhesion G protein-coupled receptor F5	ADGRF5	-0.125072	0.417108	0.684942	-0.0786462	0.609705	0.995832	-0.0296297	0.847444	0.959597
ADGRG5.4551.72	SL014094	Adhesion G-protein coupled receptor G5	ADGRG5	-0.197185	0.242796	0.648845	-0.113219	0.501959	0.994998	-0.0463676	0.783243	0.943283
ADH1A.17396.23	SL008013	Alcohol dehydrogenase 1A	ADH1A	-0.32217	0.176881	0.648845	0.0225414	0.924556	0.996697	-0.172669	0.468499	0.867009
ADH1B.9834.62	SL007996	Alcohol dehydrogenase 1B	ADH1B	-0.142379	0.255448	0.648845	-0.121964	0.329776	0.994998	-0.0687623	0.582393	0.893655
ADH1C.15525.294	SL014682	Alcohol dehydrogenase 1C	ADH1C	-0.18102	0.63852	0.793371	0.250998	0.514912	0.994998	0.112286	0.770712	0.935262
ADH4.8325.37	SL018474	Alcohol dehydrogenase 4	ADH4	-0.300108	0.342345	0.662018	0.184115	0.559931	0.994998	-0.0645493	0.838001	0.957747
ADH5.11369.23	SL008855	Alcohol dehydrogenase class-3	ADH5	-0.18009	0.430582	0.690218	0.0679925	0.765873	0.995832	0.148931	0.514414	0.878017
ADH6.18206.18	SL020944	Alcohol dehydrogenase 6	ADH6	-0.137152	0.540586	0.733584	0.142588	0.524674	0.994998	0.210013	0.349054	0.84274
ADH7.11377.19	SL019442	Alcohol dehydrogenase class 4 mu/sigma chain	ADH7	-0.25693	0.0909476	0.648845	0.0800707	0.597162	0.995832	-0.164378	0.278481	0.839644
ADI1.12457.10	SL019711	1,2-dihydroxy-3-keto-5-methylthiopentene dioxygenase	ADI1	0.131092	0.374024	0.668075	0.235757	0.110655	0.994998	-0.00383574	0.979228	0.996394
ADIPOQ.3554.24	SL004258	Adiponectin	ADIPOQ	-0.118031	0.47298	0.703446	0.00257312	0.98751	0.999156	0.0519155	0.752144	0.928736
ADK.19207.119	SL006494	Adenosine kinase	ADK	-0.257511	0.403431	0.682688	0.0578215	0.851066	0.995832	0.1488	0.629048	0.897807
ADM.14115.34	SL002782	Adrenomedullin	ADM	-0.192882	0.0527958	0.648845	-0.0936833	0.345206	0.994998	-0.15736	0.113566	0.838671
ADM.7922.5	SL002782	Adrenomedullin	ADM	-0.198842	0.252097	0.648845	-0.242304	0.163163	0.994998	-0.363592	0.0369482	0.838671
ADM2.8100.15	SL012633	ADM2	ADM2	-0.230628	0.0401663	0.648845	-0.170389	0.128607	0.994998	-0.168303	0.133325	0.838671
ADPGK.6221.1	SL012808	ADP-dependent glucokinase	ADPGK	-0.105617	0.376447	0.66916	-0.119944	0.315306	0.994998	-0.054695	0.646701	0.899568
ADPRH.18395.5	SL021343	[Protein ADP-ribosylarginine] hydrolase	ADPRH	0.349945	0.00797972	0.648845	0.331592	0.0118696	0.711997	0.20285	0.121945	0.838671
ADPRHL2.17332.3	SL018690	Poly(ADP-ribose) glycohydrolase ARH3	ADPRHL2	-0.266014	0.447447	0.694829	0.0810334	0.816878	0.995832	0.19929	0.569149	0.889478
ADRBK1.3347.9	SL002792	beta-adrenergic receptor kinase 1	ADRBK1	-0.088202	0.707894	0.833461	-0.0405594	0.863185	0.995832	0.212894	0.366193	0.84274
ADRM1.9057.19	SL012508	Proteasomal ubiquitin receptor ADRM1	ADRM1	-0.152237	0.155218	0.648845	-0.146057	0.172595	0.994998	-0.122128	0.253768	0.838671
ADSL.5023.23	SL009792	Adenylosuccinate lyase	ADSL	-0.0101843	0.978862	0.989486	0.339674	0.377314	0.994998	0.142873	0.710161	0.91575
ADSS.12644.63	SL019828	Adenylosuccinate synthetase isozyme 2	ADSS	0.205298	0.166729	0.648845	0.276424	0.0631219	0.994998	0.180351	0.224207	0.838671
ADSSL1.13998.26	SL020277	Adenylosuccinate synthetase isozyme 1	ADSSL1	-0.195588	0.179353	0.648845	-0.126474	0.384632	0.994998	-0.0415041	0.775231	0.93846
AES.18396.10	SL021344	Amino-terminal enhancer of split	AES	-0.00946734	0.9494	0.974154	0.0512612	0.731179	0.995832	0.0455765	0.76001	0.932751
AFAP1L1.9889.42	SL019159	Actin filament-associated protein 1-like 1	AFAP1L1	0.395412	0.0369687	0.648845	0.459249	0.0155883	0.788921	0.454493	0.0166783	0.838671
AFM.4763.31	SL004742	Afamin	AFM	-0.00490313	0.957979	0.978338	-0.0447441	0.630731	0.995832	0.0528083	0.570531	0.890113
AFP.5792.8	SL000011	alpha-Fetoprotein	AFP	-0.216553	0.071532	0.648845	-0.164333	0.170736	0.994998	-0.0476099	0.690847	0.909376
AGA.10435.2	SL008645	N(4)-(beta-N-acetylglucosaminyl)-L-asparaginase	AGA	-0.0536944	0.576508	0.75495	-0.0450401	0.639405	0.995832	-0.0720478	0.453759	0.865785
AGAP2.14291.53	SL019710	Arf-GAP with GTPase, ANK repeat and PH domain-containing protein 2	AGAP2	-0.141085	0.41777	0.684984	-0.154117	0.376152	0.994998	0.0574606	0.74122	0.923564
AGAP3.13960.15	SL020282	Arf-GAP with GTPase, ANK repeat and PH domain-containing protein 3	AGAP3	-0.344122	0.0356423	0.648845	-0.228148	0.162364	0.994998	-0.374598	0.0223261	0.838671
AGER.4125.52	SL003680	Advanced glycosylation end product-specific receptor, soluble	AGER	0.047135	0.807956	0.896252	0.202225	0.297641	0.994998	0.145091	0.45462	0.865785
AGO1.15312.14	SL019555	Protein argonaute-1	AGO1	-0.131749	0.530193	0.727764	-0.0306157	0.883974	0.995832	0.199672	0.341744	0.84274
AGO3.15323.112	SL019972	Protein argonaute-3	AGO3	-0.103732	0.638249	0.793334	0.106746	0.628524	0.995832	0.296755	0.179472	0.838671
AGR2.4959.2	SL004925	Anterior gradient protein 2 homolog	AGR2	-0.0841091	0.492728	0.710774	-0.0329917	0.787772	0.995832	-0.130272	0.288413	0.839644
AGRN.15483.377	SL005368	Agrin	AGRN	0.125337	0.328834	0.65952	0.338063	0.00893095	0.657577	0.257897	0.0453218	0.838671
AGRP.2813.11	SL006924	Agouti-related protein	AGRP	0.0397341	0.747387	0.85981	0.10919	0.376504	0.994998	0.147891	0.231366	0.838671
AGT.3484.60	SL000271	Angiotensinogen	AGT	-0.101025	0.339987	0.662018	-0.0386114	0.715084	0.995832	0.0924786	0.382322	0.843506
AHCYL1.12652.37	SL019829	Adenosylhomocysteinase 2	AHCYL1	-0.153817	0.443535	0.694594	-0.100049	0.61806	0.995832	-0.0333348	0.868022	0.961853
AHSA1.11633.89	SL013002	Activator of 90 kDa heat shock protein ATPase homolog 1	AHSA1	-0.221993	0.283539	0.648845	-0.0394749	0.848559	0.995832	-0.139684	0.499446	0.875917
AHSG.3581.53	SL000251	Alpha-2-HS-glycoprotein	AHSG	-0.0339227	0.759006	0.865999	0.00951454	0.931422	0.996697	0.0213326	0.847007	0.959597
AIDA.17347.80	SL011281	Axin interactor, dorsalization-associated protein	AIDA	-0.235136	0.553059	0.739735	0.110322	0.780702	0.995832	0.285991	0.47071	0.867009
AIF1.2849.49	SL004768	Allograft inflammatory factor 1	AIF1	-0.189019	0.2624	0.648845	-0.0195005	0.907811	0.995832	-0.116461	0.48945	0.875633
AIF1L.18871.24	SL020884	Allograft inflammatory factor 1-like	AIF1L	-0.188627	0.131622	0.648845	-0.133302	0.285969	0.994998	-0.076663	0.539072	0.883638
AIFM1.9522.3	SL003708	Apoptosis-inducing factor 1, mitochondrial	AIFM1	0.0167249	0.92321	0.956961	0.0800757	0.644522	0.995832	0.0606739	0.726613	0.920108
AIMP1.2714.78	SL003334	Endothelial monocyte-activating polypeptide 2	AIMP1	-0.0286642	0.788901	0.884414	-0.0802623	0.453714	0.994998	-0.0591907	0.580461	0.892529
AIP.3839.60	SL011629	AH receptor-interacting protein	AIP	-0.129989	0.572796	0.752248	-0.118575	0.606934	0.995832	0.164602	0.475269	0.867042
AK1.5012.67	SL004296	Adenylate kinase isoenzyme 1	AK1	-0.335176	0.477294	0.705975	0.141442	0.76414	0.995832	0.214288	0.649458	0.9006
AK2.11368.32	SL008133	Adenylate kinase 2, mitochondrial	AK2	-0.369644	0.195548	0.648845	-0.0832037	0.770351	0.995832	0.149774	0.599339	0.897457
AK4.17432.25	SL020885	Adenylate kinase 4, mitochondrial	AK4	-0.166641	0.327835	0.65928	-0.0761922	0.654295	0.995832	-0.252293	0.139095	0.838671
AK5.13613.23	SL005741	Adenylate kinase isoenzyme 5	AK5	-0.163484	0.428479	0.688538	-0.143339	0.487461	0.994998	-0.308383	0.136055	0.838671
AKAP7.18399.1	SL021345	A-kinase anchor protein 7 isoforms alpha and beta	AKAP7	-0.163614	0.367962	0.665034	-0.0675704	0.709805	0.995832	-0.240753	0.185762	0.838671
AKR1A1.4192.10	SL008039	Alcohol dehydrogenase [NADP(+)]	AKR1A1	-0.206783	0.326643	0.658631	0.194724	0.355583	0.994998	0.188926	0.370057	0.84274
AKR1B1.16606.85	SL003659	Aldose reductase	AKR1B1	-0.0769202	0.552747	0.739735	-0.0295142	0.81975	0.995832	0.00340875	0.979003	0.996394
AKR1B10.16081.38	SL005692	Aldo-keto reductase family 1 member B10	AKR1B10	-0.281218	0.381716	0.67171	-0.284987	0.375381	0.994998	-0.563355	0.0805684	0.838671
AKR1C1.12618.50	SL008344	Aldo-keto reductase family 1 member C1	AKR1C1	-0.242255	0.0712869	0.648845	-0.124449	0.35274	0.994998	-0.264036	0.0494908	0.838671
AKR1C3.17377.1	SL005693	Aldo-keto reductase family 1 member C3	AKR1C3	-0.263137	0.242301	0.648845	-0.0563157	0.802091	0.995832	-0.11233	0.617195	0.897807
AKR1C4.18397.5	SL014729	Aldo-keto reductase family 1 member C4	AKR1C4	-0.257159	0.326646	0.658631	0.0318693	0.903135	0.995832	-0.0222977	0.932141	0.984973
AKR1D1.18398.1	SL021346	3-oxo-5-beta-steroid 4-dehydrogenase	AKR1D1	-0.253663	0.0411412	0.648845	-0.126556	0.306417	0.994998	-0.118787	0.336989	0.84274
AKR7A2.4188.1	SL003658	Aflatoxin B1 aldehyde reductase member 2	AKR7A2	-0.358735	0.385306	0.674616	0.0456505	0.911951	0.996697	0.343168	0.406226	0.851517
AKR7A3.18173.11	SL021347	Aflatoxin B1 aldehyde reductase member 3	AKR7A3	-0.537078	0.0725607	0.648845	-0.19281	0.517732	0.994998	-0.164201	0.581671	0.893148
AKT1.15627.83	SL003721	RAC-alpha serine/threonine-protein kinase	AKT1	-0.0269901	0.899362	0.943268	0.0788214	0.711921	0.995832	0.2148	0.314774	0.839644
AKT2.14685.17	SL003722	RAC-beta serine/threonine-protein kinase	AKT2	0.0504463	0.626437	0.785411	0.0640765	0.536474	0.994998	-0.00804892	0.938079	0.986468
AKT3.3392.68	SL003767	Protein kinase B gamma	AKT3	-0.099038	0.597599	0.768462	0.0721374	0.700576	0.995832	0.118858	0.526472	0.881553
ALAD.15523.9	SL008037	Delta-aminolevulinic acid dehydratase	ALAD	-0.264803	0.53143	0.728024	0.0738439	0.861396	0.995832	0.230907	0.585218	0.894383
ALB.18380.78	SL000254	Serum albumin	ALB	-0.0186179	0.790512	0.88574	0.0339506	0.628158	0.995832	0.0710727	0.311111	0.839644
ALCAM.5451.1	SL003166	CD166 antigen	ALCAM	-0.0518316	0.581767	0.757708	-0.0348461	0.7111	0.995832	-0.146296	0.120988	0.838671
ALDH1A1.11265.8	SL005674	Retinal dehydrogenase 1	ALDH1A1	-0.193851	0.560468	0.743977	0.24269	0.466221	0.994998	0.210835	0.526667	0.881553
ALDH1A3.9835.16	SL006487	Aldehyde dehydrogenase family 1 member A3	ALDH1A3	-0.0342896	0.870712	0.926372	-0.12332	0.558476	0.994998	-0.0925582	0.660491	0.905203
ALDH2.18381.16	SL004755	Aldehyde dehydrogenase, mitochondrial	ALDH2	-0.278974	0.126463	0.648845	-0.0460204	0.80042	0.995832	-0.0633483	0.727866	0.920231
ALDH3A1.11480.1	SL006130	Aldehyde dehydrogenase, dimeric NADP-preferring	ALDH3A1	-0.0865755	0.427007	0.688099	-0.0474531	0.663116	0.995832	-0.0711204	0.513957	0.878017
ALDH3B1.12940.35	SL010891	Aldehyde dehydrogenase family 3 member B1	ALDH3B1	-0.167754	0.359341	0.664905	-0.124866	0.494865	0.994998	-0.0495764	0.78628	0.944073
ALDH6A1.19136.22	SL007346	Methylmalonate-semialdehyde dehydrogenase [acylating], mitochondrial	ALDH6A1	-0.440424	0.0288951	0.648845	-0.241023	0.229895	0.994998	-0.343792	0.0873704	0.838671
ALDOA.5864.10	SL004910	Fructose-bisphosphate aldolase A	ALDOA	-0.223903	0.155377	0.648845	-0.0512632	0.744378	0.995832	0.105653	0.501759	0.875917
ALDOB.18185.118	SL008853	Fructose-bisphosphate aldolase B	ALDOB	-0.0948557	0.620685	0.78158	0.25704	0.180743	0.994998	0.0490067	0.798157	0.949504
ALDOC.9876.20	SL004727	Fructose-bisphosphate aldolase C	ALDOC	-0.114504	0.308318	0.652798	0.0249805	0.823904	0.995832	-0.062176	0.579792	0.8925
ALK.8249.124	SL012869	ALK tyrosine kinase receptor	ALK	-0.224164	0.174965	0.648845	-0.203219	0.218629	0.994998	-0.14907	0.366436	0.84274
ALKBH2.18400.52	SL021348	DNA oxidative demethylase ALKBH2	ALKBH2	0.270136	0.19077	0.648845	0.30476	0.140172	0.994998	0.343844	0.0962886	0.838671
ALKBH3.18401.18	SL021349	Alpha-ketoglutarate-dependent dioxygenase alkB homolog 3	ALKBH3	-0.0645147	0.719095	0.841279	-0.0666732	0.710118	0.995832	-0.0021347	0.990503	0.997615
ALPI.17441.4	SL002514	Intestinal-type alkaline phosphatase	ALPI	-0.251372	0.0971555	0.648845	-0.142079	0.34735	0.994998	-0.101504	0.501756	0.875917
ALPL.16926.44	SL000255	Alkaline phosphatase, tissue-nonspecific isozyme	ALPL	0.148567	0.537633	0.731752	0.428901	0.0761576	0.994998	0.590453	0.0149718	0.838671
ALPP.7813.6	SL000256	Alkaline phosphatase, placental type	ALPP	-0.137939	0.24285	0.648845	-0.113027	0.338317	0.994998	-0.071926	0.542046	0.884992
ALPPL2.6715.63	SL017590	Alkaline phosphatase, placental-like	ALPPL2	0.0126666	0.954849	0.976462	0.0327957	0.883456	0.995832	0.0701948	0.753729	0.929632
AMBP.15453.3	SL003022	Alpha-1-microglobulin	AMBP	-0.0139823	0.900359	0.943774	0.0382215	0.732185	0.995832	0.162699	0.146178	0.838671
AMH.4923.79	SL005201	Muellerian-inhibiting factor	AMH	0.146391	0.0994288	0.648845	0.139878	0.115306	0.994998	0.13458	0.129651	0.838671
AMICA1.5094.62	SL009202	Junctional adhesion molecule-like	AMICA1	-0.146819	0.217519	0.648845	-0.114116	0.337466	0.994998	-0.169769	0.154152	0.838671
AMIGO1.9979.13	SL019223	Amphoterin-induced protein 1	AMIGO1	0.258035	0.366744	0.665034	0.458428	0.109577	0.994998	0.396153	0.166409	0.838671
AMIGO2.14134.49	SL015046	Amphoterin-induced protein 2	AMIGO2	-0.0313956	0.825693	0.904678	-0.0592227	0.677875	0.995832	-0.0849787	0.551261	0.887749
AMMECR1L.18402.1	SL021350	AMMECR1-like protein	AMMECR1L	-0.0936929	0.59068	0.763128	-0.0196999	0.909929	0.996697	-0.0107823	0.950628	0.98965
AMPD2.18403.25	SL016443	AMP deaminase 2	AMPD2	-0.284917	0.288172	0.64899	-0.15602	0.560437	0.994998	0.160483	0.549285	0.887524
AMY1A.7918.114	SL005114	Alpha-amylase 1	AMY1A	0.126658	0.480759	0.706135	0.218307	0.22482	0.994998	0.226658	0.207645	0.838671
AMY2A.18917.53	SL005382	Pancreatic alpha-amylase	AMY2A	0.0575425	0.697876	0.829008	0.0862034	0.560967	0.994998	0.167291	0.259739	0.838671
AMY2B.15556.49	SL005393	Alpha-amylase 2B	AMY2B	0.0574979	0.688197	0.825137	0.105923	0.459947	0.994998	0.169962	0.236245	0.838671
ANAPC10.12345.4	SL019703	Anaphase-promoting complex subunit 10	ANAPC10	-0.150006	0.330703	0.660689	-0.102684	0.505248	0.994998	-0.0577958	0.707554	0.915654
ANAPC7.11690.47	SL019558	Anaphase-promoting complex subunit 7	ANAPC7	-0.0447983	0.763246	0.869099	-0.0236676	0.873549	0.995832	0.00888968	0.952331	0.99046
ANG.4874.3	SL000003	Angiogenin	ANG	-0.202517	0.100085	0.648845	-0.0842811	0.492554	0.994998	-0.0438454	0.720973	0.917985
ANGPT1.2811.27	SL001995	Angiopoietin-1	ANGPT1	-0.0805056	0.660888	0.806673	-0.128306	0.484613	0.994998	0.107341	0.558675	0.887783
ANGPT2.2602.2	SL001996	Angiopoietin-2	ANGPT2	-0.113116	0.570248	0.751354	-0.188058	0.345615	0.994998	-0.314448	0.11551	0.838671
ANGPT4.2500.2	SL004643	Angiopoietin-4	ANGPT4	-0.201154	0.279644	0.648845	-0.178558	0.337071	0.994998	-0.0453483	0.807183	0.952144
ANGPTL1.11142.11	SL012396	Angiopoietin-related protein 1	ANGPTL1	-0.101382	0.342665	0.662018	-0.0166784	0.875816	0.995832	-0.0618807	0.562188	0.888268
ANGPTL1.9092.33	SL012396	Angiopoietin-related protein 1	ANGPTL1	-0.19159	0.164511	0.648845	-0.101618	0.460187	0.994998	-0.265246	0.0548204	0.838671
ANGPTL3.10391.1	SL006803	Angiopoietin-related protein 3	ANGPTL3	-0.0912973	0.508581	0.717896	-0.074486	0.589596	0.995832	-0.235151	0.0896007	0.838671
ANGPTL4.3796.79	SL007642	Angiopoietin-related protein 4	ANGPTL4	-0.150587	0.267824	0.648845	-0.171471	0.207236	0.994998	-0.0538034	0.691785	0.909631
ANGPTL7.6371.50	SL007014	Angiopoietin-related protein 7	ANGPTL7	-0.0308858	0.806386	0.895875	0.0395851	0.753438	0.995832	-0.0186738	0.882192	0.967613
ANK2.7624.19	SL014896	Ankyrin-2	ANK2	-0.364587	0.038947	0.648845	-0.268485	0.127472	0.994998	-0.227712	0.195763	0.838671
ANKRD1.15361.37	SL019275	Ankyrin repeat domain-containing protein 1	ANKRD1	-0.207477	0.0756372	0.648845	-0.160235	0.169376	0.994998	-0.16664	0.153042	0.838671
ANKRD27.12445.50	SL019727	Ankyrin repeat domain-containing protein 27	ANKRD27	-0.197722	0.102672	0.648845	-0.0699891	0.562343	0.994998	-0.186661	0.123247	0.838671
ANKRD46.7851.30	SL018278	Ankyrin repeat domain-containing protein 46	ANKRD46	0.0247076	0.861483	0.923679	0.0505197	0.721293	0.995832	0.0551312	0.697067	0.911518
ANKRD54.18404.22	SL021351	Ankyrin repeat domain-containing protein 54	ANKRD54	-0.228759	0.218213	0.648845	-0.0532345	0.77408	0.995832	-0.115857	0.53232	0.88307
ANP32A.13073.14	SL019559	Acidic leucine-rich nuclear phosphoprotein 32 family member A	ANP32A	-0.138094	0.296137	0.652798	-0.016086	0.903009	0.995832	-0.116664	0.377257	0.843506
ANP32B.4194.26	SL011769	Acidic leucine-rich nuclear phosphoprotein 32 family member B	ANP32B	-0.29687	0.101291	0.648845	-0.507874	0.00534019	0.56693	-0.336936	0.0631658	0.838671
ANPEP.15457.14	SL005238	Aminopeptidase N	ANPEP	0.0117816	0.921845	0.956196	0.0666679	0.578916	0.995832	-0.0161837	0.892796	0.970813
ANTXR1.10464.6	SL008696	Anthrax toxin receptor 1	ANTXR1	-0.136705	0.267762	0.648845	-0.173199	0.160676	0.994998	-0.173262	0.160526	0.838671
ANTXR2.15559.5	SL011048	Anthrax toxin receptor 2	ANTXR2	-0.0622814	0.546973	0.737727	0.00407486	0.968552	0.996697	0.0452995	0.661264	0.905401
ANXA1.4960.72	SL004208	Annexin A1	ANXA1	-0.0530451	0.876374	0.93012	-0.196711	0.564153	0.995582	0.233333	0.494017	0.875633
ANXA10.13605.16	SL015314	Annexin A10	ANXA10	-0.143359	0.173879	0.648845	-0.0364338	0.729093	0.995832	-0.112677	0.284737	0.839644
ANXA11.17513.11	SL008121	Annexin A11	ANXA11	-0.140567	0.728405	0.847393	-0.00218188	0.995699	0.999156	0.47861	0.237811	0.838671
ANXA13.17835.28	SL020982	Annexin A13	ANXA13	-0.208317	0.0293033	0.648845	-0.169301	0.0759471	0.994998	-0.20895	0.0288212	0.838671
ANXA2.13700.10	SL004209	Annexin A2	ANXA2	-0.185843	0.447847	0.695145	-0.0790065	0.7468	0.995832	0.0985111	0.687288	0.908768
ANXA2.4961.17	SL004209	Annexin A2	ANXA2	-0.153791	0.442126	0.694594	0.0245704	0.902199	0.995832	-0.0598418	0.764742	0.933555
ANXA3.17163.117	SL004210	Annexin A3	ANXA3	-0.141771	0.373421	0.667712	-0.127039	0.425017	0.994998	-0.138371	0.384968	0.844082
ANXA4.17164.15	SL004211	Annexin A4	ANXA4	-0.176425	0.447491	0.694829	-0.110231	0.634922	0.995832	0.0891666	0.700895	0.913242
ANXA5.14158.17	SL003848	Annexin A5	ANXA5	0.107081	0.368625	0.665121	0.208283	0.0811713	0.994998	0.113543	0.340495	0.84274
ANXA6.5335.73	SL003647	Annexin A6	ANXA6	-0.190505	0.388555	0.675353	-0.168079	0.446719	0.994998	0.0372645	0.865945	0.961748
ANXA8.18290.6	SL004909	Annexin A8	ANXA8	-0.22381	0.146523	0.648845	-0.132486	0.389278	0.994998	-0.150283	0.328907	0.84274
ANXA9.13588.11	SL020193	Annexin A9	ANXA9	-0.23393	0.35211	0.664128	-0.206011	0.412417	0.994998	-0.262898	0.295821	0.839644
AOC1.15486.126	SL008573	Amiloride-sensitive amine oxidase [copper-containing]	AOC1	-0.204682	0.184333	0.648845	-0.270626	0.0797038	0.994998	-0.14197	0.356617	0.84274
AOC2.6434.18	SL002082	Retina-specific copper amine oxidase	AOC2	0.0162049	0.92585	0.958392	0.0441652	0.799781	0.995832	0.0154632	0.929235	0.984426
AP1G2.12714.38	SL019896	AP-1 complex subunit gamma-like 2	AP1G2	-0.301104	0.124694	0.648845	-0.124909	0.523173	0.994998	0.0282799	0.885012	0.968612
AP1S2.18405.117	SL006495	AP-1 complex subunit sigma-2	AP1S2	-0.130145	0.370971	0.666794	-0.0778471	0.592316	0.995832	-0.0687493	0.636257	0.898304
AP2A2.13621.31	SL020199	AP-2 complex subunit alpha-2	AP2A2	-0.342728	0.190195	0.648845	0.10116	0.698453	0.995832	0.250801	0.337269	0.84274
AP4M1.10076.1	SL019225	AP-4 complex subunit mu-1	AP4M1	0.0667189	0.631648	0.789054	0.0746639	0.591642	0.995832	0.139752	0.315752	0.839644
APAF1.13583.19	SL003661	Apoptotic protease-activating factor 1	APAF1	-0.108303	0.341798	0.662018	-0.0540837	0.634707	0.995832	-0.0928445	0.414972	0.857958
APBB1.12822.34	SL006959	Amyloid beta A4 precursor protein-binding family B member 1	APBB1	-0.157871	0.258004	0.648845	-0.0804305	0.563976	0.995582	-0.0209442	0.880532	0.966954
APBB1.14206.28	SL006959	Amyloid beta A4 precursor protein-binding family B member 1	APBB1	-0.106078	0.376714	0.66916	-0.0418714	0.726935	0.995832	-0.112793	0.347314	0.84274
APBB2.12753.6	SL007583	Amyloid beta A4 precursor protein-binding family B member 2	APBB2	-0.202581	0.158635	0.648845	-0.100193	0.48487	0.994998	-0.0733935	0.608789	0.897632
APBB3.12784.10	SL007058	Amyloid beta A4 precursor protein-binding family B member 3	APBB3	-0.21067	0.0778906	0.648845	-0.152852	0.200015	0.994998	-0.196369	0.100135	0.838671
APBB3.13589.10	SL007058	Amyloid beta A4 precursor protein-binding family B member 3	APBB3	-0.071115	0.720611	0.841973	0.0189111	0.92422	0.996697	-0.0623659	0.753784	0.929632
APCDD1.6599.5	SL017118	Protein APCDD1	APCDD1	-0.158323	0.281419	0.648845	-0.0775954	0.597162	0.995832	-0.147405	0.315838	0.839644
APCS.2474.54	SL000573	Serum amyloid P-component	APCS	0.013229	0.908869	0.949208	0.0664262	0.565607	0.995582	0.166398	0.150962	0.838671
APEX1.9849.13	SL013026	DNA-(apurinic or apyrimidinic site) lyase	APEX1	-0.26023	0.397589	0.680839	-0.203754	0.507605	0.994998	0.194396	0.527275	0.881553
APLN.6622.90	SL011868	Apelin	APLN	-0.222347	0.0925325	0.648845	-0.143487	0.276696	0.994998	-0.198409	0.133058	0.838671
APLP1.7210.25	SL004470	Amyloid-like protein 1	APLP1	-0.183304	0.243543	0.648845	0.0181415	0.907963	0.995832	0.117034	0.456085	0.865785
APLP2.10627.87	SL007366	Amyloid-like protein 2	APLP2	-0.0558206	0.665538	0.809318	0.0412426	0.749408	0.995832	0.122488	0.343267	0.84274
APMAP.10605.22	SL004748	Adipocyte plasma membrane-associated protein	APMAP	-0.104888	0.354007	0.664128	-0.0556297	0.622756	0.995832	-0.0572138	0.612893	0.897807
APOA1.2750.3	SL000019	Apolipoprotein A-I	APOA1	-0.0369172	0.767591	0.872088	-0.00908522	0.942016	0.996697	-0.00622607	0.960245	0.99242
APOA1BP.16621.77	SL012584	NAD(P)H-hydrate epimerase	APOA1BP	-0.151038	0.327389	0.659222	0.0414729	0.787761	0.995832	0.0949872	0.537649	0.883243
APOA2.7127.3	SL000274	Apolipoprotein A-II	APOA2	-0.0786782	0.413339	0.68315	0.0372099	0.698663	0.995832	-0.0673868	0.483436	0.872632
APOA4.17685.9	SL005129	Apolipoprotein A-IV	APOA4	-0.315872	0.0884404	0.648845	-0.253915	0.1703	0.994998	-0.077943	0.673166	0.908585
APOA5.15363.32	SL004840	Apolipoprotein A-V	APOA5	0.012291	0.95197	0.97536	0.038505	0.850335	0.995832	0.342534	0.0943565	0.838671
APOBEC3G.13930.3	SL007678	DNA dC->dU-editing enzyme APOBEC-3G	APOBEC3G	-0.156042	0.473776	0.703446	-0.0625781	0.773782	0.995832	0.135882	0.5327	0.883243
APOC1.15364.101	SL000275	Apolipoprotein C-I	APOC1	0.0346829	0.678624	0.819121	-0.024158	0.772859	0.995832	0.077221	0.356655	0.84274
APOC2.6350.43	SL003021	Apolipoprotein C-II	APOC2	0.0207975	0.817221	0.901275	0.0135235	0.880536	0.995832	0.027065	0.763601	0.93329
APOC3.6461.54	SL003020	Apolipoprotein C-III	APOC3	0.134334	0.57335	0.752358	-0.0076163	0.97452	0.996723	0.140355	0.556299	0.887783
APOD.4712.28	SL005361	Apolipoprotein D	APOD	-0.0235259	0.898052	0.942872	-0.00211035	0.99083	0.999156	-0.302607	0.100473	0.838671
APOF.12370.30	SL006348	Apolipoprotein F	APOF	-0.175566	0.372645	0.667191	-0.237518	0.228147	0.994998	-0.331132	0.0934802	0.838671
APOH.8288.27	SL000282	Beta-2-glycoprotein 1	APOH	0.0151944	0.882184	0.933945	-0.0619199	0.54605	0.994998	0.0420629	0.681665	0.908768
APOL1.11510.31	SL005699	Apolipoprotein L1	APOL1	0.0475662	0.706364	0.833234	0.116524	0.356467	0.994998	0.221569	0.080357	0.838671
APOL1.9506.10	SL005699	Apolipoprotein L1	APOL1	-0.0409074	0.696945	0.829008	0.0154264	0.883221	0.995832	-0.0367483	0.72644	0.920108
APOL3.16823.75	SL007053	Apolipoprotein L3	APOL3	0.390271	0.0420574	0.648845	0.522189	0.00674157	0.628066	0.262203	0.170797	0.838671
APOM.10445.20	SL004747	Apolipoprotein M	APOM	-0.0208011	0.872836	0.928138	-0.0173458	0.893821	0.995832	-0.11234	0.387784	0.844103
APP.3171.57	SL004469	Amyloid beta A4 protein	APP	-0.171344	0.439344	0.694436	-0.0417743	0.850356	0.995832	0.197686	0.37241	0.84274
APRT.10088.37	SL008014	Adenine phosphoribosyltransferase	APRT	-0.0216654	0.965966	0.983196	0.186982	0.712732	0.995832	0.717116	0.158873	0.838671
APTX.17736.105	SL020973	Aprataxin	APTX	0.143939	0.159973	0.648845	0.135956	0.184317	0.994998	0.130772	0.201545	0.838671
AQP4.11363.58	SL019418	Aquaporin-4	AQP4	-0.155982	0.286375	0.648867	-0.0887153	0.543901	0.994998	-0.127486	0.383346	0.843506
ARAF.12583.77	SL019755	Serine/threonine-protein kinase A-Raf	ARAF	0.0127258	0.931348	0.96068	0.137436	0.352675	0.994998	0.2956	0.0464416	0.838671
AREG.2970.60	SL000136	Amphiregulin	AREG	-0.233045	0.455836	0.697966	0.0147302	0.96238	0.996697	0.225428	0.470676	0.867009
ARF1.19239.5	SL003998	ADP-ribosylation factor 1	ARF1	-0.251105	0.221619	0.648845	-0.167216	0.415217	0.994998	-0.138869	0.498532	0.875917
ARF3.12578.13	SL006497	ADP-ribosylation factor 3	ARF3	-0.306008	0.139625	0.648845	-0.171782	0.406106	0.994998	-0.221541	0.284255	0.839644
ARF4.18408.26	SL008052	ADP-ribosylation factor 4	ARF4	0.0409185	0.853873	0.919991	0.0793977	0.72084	0.995832	0.120892	0.586459	0.894934
ARF6.12425.104	SL008834	ADP-ribosylation factor 6	ARF6	-0.201017	0.14034	0.648845	-0.0946034	0.486807	0.994998	-0.120512	0.375882	0.843506
ARFGAP1.11556.19	SL015077	ADP-ribosylation factor GTPase-activating protein 1	ARFGAP1	-0.0615292	0.6024	0.771159	0.0012746	0.991387	0.999156	-0.140094	0.236221	0.838671
ARFIP1.13488.3	SL020128	Arfaptin-1	ARFIP1	-0.144529	0.511173	0.718843	0.007473	0.972886	0.996723	0.0927403	0.673231	0.908585
ARFIP2.12630.8	SL019787	Arfaptin-2	ARFIP2	-0.098927	0.410359	0.68315	-0.105301	0.380918	0.994998	-0.0911674	0.447983	0.865664
ARG1.5867.60	SL008008	Arginase-1	ARG1	-0.0677933	0.797762	0.890629	0.0916714	0.728985	0.995832	0.333873	0.20781	0.838671
ARG2.17752.24	SL002641	Arginase-2, mitochondrial	ARG2	0.50907	0.0425564	0.648845	0.624081	0.0131397	0.73542	0.659066	0.00887783	0.837055
ARHGAP1.11955.1	SL008179	Rho GTPase-activating protein 1	ARHGAP1	-0.013027	0.915953	0.952949	0.0364362	0.767883	0.995832	-0.00522877	0.966212	0.993583
ARHGAP1.9815.5	SL008179	Rho GTPase-activating protein 1	ARHGAP1	-0.0681922	0.694669	0.828367	-0.0126905	0.941757	0.996697	0.0827772	0.633762	0.897807
ARHGAP25.11333.82	SL006485	Rho GTPase-activating protein 25	ARHGAP25	-0.11536	0.620671	0.78158	-0.0187738	0.935789	0.996697	0.316504	0.175368	0.838671
ARHGAP30.12807.89	SL019940	Rho GTPase-activating protein 30	ARHGAP30	-0.120246	0.18746	0.648845	-0.0180034	0.843228	0.995832	-0.0918017	0.313828	0.839644
ARHGAP36.6289.78	SL017400	Rho GTPase-activating protein 36	ARHGAP36	-0.069523	0.535713	0.731319	-0.0249649	0.823942	0.995832	-0.0609548	0.587101	0.894934
ARHGAP5.14748.31	SL020313	Rho GTPase-activating protein 5	ARHGAP5	-0.214633	0.22395	0.648845	-0.163951	0.352558	0.994998	-0.0750246	0.67028	0.908585
ARHGDIA.6454.38	SL005264	Rho GDP-dissociation inhibitor 1	ARHGDIA	-0.230171	0.203369	0.648845	-0.187602	0.299526	0.994998	-0.162091	0.369893	0.84274
ARHGDIB.9846.32	SL004615	Rho GDP-dissociation inhibitor 2	ARHGDIB	-0.268076	0.356478	0.664213	0.00911213	0.97497	0.996723	0.256826	0.37698	0.843506
ARHGEF1.13976.9	SL015120	Rho guanine nucleotide exchange factor 1	ARHGEF1	-0.00412046	0.97881	0.989486	-0.00239112	0.987703	0.999156	0.0978941	0.528228	0.881553
ARHGEF10.9061.3	SL018810	Rho guanine nucleotide exchange factor 10	ARHGEF10	-0.116958	0.30901	0.652798	-0.0704549	0.539667	0.994998	-0.207941	0.0712734	0.838671
ARHGEF2.12848.9	SL019951	Rho guanine nucleotide exchange factor 2	ARHGEF2	-0.515946	0.0367065	0.648845	-0.351641	0.153334	0.994998	-0.527677	0.0326803	0.838671
ARHGEF25.13519.112	SL020123	Rho guanine nucleotide exchange factor 25	ARHGEF25	-0.123719	0.248243	0.648845	-0.107589	0.315144	0.994998	-0.0919313	0.390566	0.844526
ARHGEF7.13932.45	SL005746	Rho guanine nucleotide exchange factor 7	ARHGEF7	-0.210335	0.246355	0.648845	-0.0746987	0.680125	0.995832	-0.298669	0.100312	0.838671
ARID1A.9898.161	SL014579	AT-rich interactive domain-containing protein 1A	ARID1A	-0.144482	0.375792	0.668808	-0.121389	0.456678	0.994998	-0.241335	0.139719	0.838671
ARID3A.3875.62	SL011549	AT-rich interactive domain-containing protein 3A	ARID3A	-0.132332	0.510169	0.718843	0.00620881	0.975337	0.996723	0.132864	0.50847	0.877818
ARL1.12392.30	SL019701	ADP-ribosylation factor-like protein 1	ARL1	-0.0683972	0.504446	0.71531	0.0546476	0.593736	0.995832	-0.0336636	0.742405	0.923564
ARL11.12433.8	SL019709	ADP-ribosylation factor-like protein 11	ARL11	-0.0948691	0.325955	0.658405	-0.00403075	0.96667	0.996697	-0.117384	0.224499	0.838671
ARL15.18411.83	SL021354	ADP-ribosylation factor-like protein 15	ARL15	-0.0754641	0.574484	0.753381	0.152888	0.2559	0.994998	0.0662388	0.622107	0.897807
ARL3.12571.14	SL019778	ADP-ribosylation factor-like protein 3	ARL3	-0.253907	0.159312	0.648845	-0.12284	0.495131	0.994998	-0.0273915	0.879032	0.966883
ARL4D.18413.24	SL014815	ADP-ribosylation factor-like protein 4D	ARL4D	-0.0594301	0.61263	0.778363	0.0325798	0.781297	0.995832	-0.00319614	0.97827	0.996394
ARL5A.18414.26	SL021357	ADP-ribosylation factor-like protein 5A	ARL5A	-0.15432	0.183341	0.648845	-0.122329	0.291166	0.994998	-0.135944	0.240928	0.838671
ARL5B.17404.5	SL019712	ADP-ribosylation factor-like protein 5B	ARL5B	-0.166915	0.111364	0.648845	-0.100763	0.335538	0.994998	-0.187587	0.0738067	0.838671
ARL6.18415.16	SL016516	ADP-ribosylation factor-like protein 6	ARL6	-0.109626	0.456157	0.697966	-0.00484225	0.973724	0.996723	-0.114994	0.434436	0.865626
ARL6IP5.13503.19	SL007985	PRA1 family protein 3	ARL6IP5	-0.126952	0.655603	0.802849	-0.0610852	0.83005	0.995832	0.135594	0.633833	0.897807
ARL8B.8569.147	SL008557	ADP-ribosylation factor-like protein 8B	ARL8B	-0.203766	0.129207	0.648845	-0.142809	0.286928	0.994998	-0.141721	0.290606	0.839644
ARL9.18416.3	SL021358	ADP-ribosylation factor-like protein 9	ARL9	-0.151713	0.352004	0.664128	-0.111474	0.493854	0.994998	-0.0661227	0.68475	0.908768
ARMC10.9107.59	SL018807	Armadillo repeat-containing protein 10	ARMC10	-0.0613785	0.668047	0.811073	0.00651986	0.963659	0.996697	-0.124813	0.383532	0.843506
ARMC5.8785.1	SL018686	Armadillo repeat-containing protein 5	ARMC5	-0.182449	0.1878	0.648845	-0.128136	0.354431	0.994998	-0.148226	0.284244	0.839644
ARPC3.13573.5	SL004616	Actin-related protein 2/3 complex subunit 3	ARPC3	-0.201114	0.219393	0.648845	-0.116039	0.478017	0.994998	-0.174979	0.285059	0.839644
ARPP19.4963.19	SL011708	cAMP-regulated phosphoprotein 19	ARPP19	-0.138344	0.241002	0.648845	-0.0830945	0.480809	0.994998	-0.0572599	0.626989	0.897807
ARPP21.12860.7	SL006617	cAMP-regulated phosphoprotein 21	ARPP21	-0.255508	0.0499867	0.648845	-0.179466	0.167576	0.994998	-0.235297	0.0708675	0.838671
ARRB1.12643.4	SL011195	Beta-arrestin-1	ARRB1	-0.170072	0.617994	0.781047	0.00481468	0.988732	0.999156	0.425207	0.213198	0.838671
ARRDC3.12352.70	SL019698	Arrestin domain-containing protein 3	ARRDC3	-0.0396586	0.850241	0.918214	-0.000717275	0.997275	0.999156	-0.0416554	0.842797	0.958332
ARSA.3583.54	SL005392	Arylsulfatase A	ARSA	-0.0482588	0.704657	0.832569	0.0116343	0.927178	0.996697	0.0808939	0.52532	0.881553
ARSB.3172.28	SL008956	Arylsulfatase B	ARSB	-0.200723	0.306489	0.652798	-0.0876762	0.654769	0.995832	-0.167603	0.392986	0.845139
ARSK.8269.327	SL012602	Arylsulfatase K	ARSK	-0.183375	0.122171	0.648845	-0.1207	0.30815	0.994998	-0.110852	0.349197	0.84274
ART3.7970.315	SL018330	Ecto-ADP-ribosyltransferase 3	ART3	-0.130162	0.2578	0.648845	-0.0378266	0.741904	0.995832	0.0034293	0.976178	0.995896
ART4.6576.1	SL004770	Ecto-ADP-ribosyltransferase 4	ART4	-0.19503	0.138654	0.648845	-0.153558	0.243159	0.994998	-0.152458	0.246541	0.838671
ARTN.2939.10	SL004670	Artemin	ARTN	-0.0588471	0.734734	0.851057	-0.0172915	0.920682	0.996697	-0.0308295	0.859092	0.960956
AS3MT.18417.3	SL021359	Arsenite methyltransferase	AS3MT	-0.105962	0.547013	0.737727	-0.0519711	0.767625	0.995832	-0.176671	0.315701	0.839644
ASAH1.5748.20	SL005404	Acid ceramidase	ASAH1	-0.121936	0.497077	0.711461	-0.0129836	0.942323	0.996697	0.0704762	0.694578	0.910872
ASAH2.3212.30	SL010375	Neutral ceramidase	ASAH2	0.193617	0.145103	0.648845	0.199628	0.133088	0.994998	0.229292	0.0847605	0.838671
ASAP2.13518.5	SL014608	Arf-GAP with SH3 domain, ANK repeat and PH domain-containing protein 2	ASAP2	-0.330808	0.147592	0.648845	-0.164372	0.470953	0.994998	-0.425197	0.063146	0.838671
ASB9.19601.15	SL019725	Ankyrin repeat and SOCS box protein 9	ASB9	-0.234269	0.0830647	0.648845	-0.204592	0.129788	0.994998	-0.0711209	0.597542	0.896694
ASCC1.10647.18	SL017894	Activating signal cointegrator 1 complex subunit 1	ASCC1	-0.0258943	0.785213	0.882229	0.126157	0.185162	0.994998	-0.00595783	0.949997	0.98956
ASF1A.18172.71	SL021360	Histone chaperone ASF1A	ASF1A	0.152347	0.432498	0.691785	0.24778	0.2023	0.994998	0.210487	0.278487	0.839644
ASGR1.5452.71	SL008835	Asialoglycoprotein receptor 1	ASGR1	-0.144445	0.13222	0.648845	-0.085436	0.372376	0.994998	-0.0914057	0.33997	0.84274
ASGR2.9474.22	SL008489	Asialoglycoprotein receptor 2	ASGR2	-0.00211147	0.988466	0.993909	-0.00109378	0.994025	0.999156	-0.0745697	0.609798	0.897632
ASH1L.12622.96	SL019786	Histone-lysine N-methyltransferase ASH1L	ASH1L	-0.0577271	0.555372	0.741092	-0.0344219	0.72503	0.995832	-0.00466327	0.961988	0.992427
ASH2L.12832.10	SL019949	Set1/Ash2 histone methyltransferase complex subunit ASH2	ASH2L	-0.151587	0.276796	0.648845	-0.0866405	0.533809	0.994998	-0.036592	0.792639	0.947924
ASIC4.6951.26	SL017965	Acid-sensing ion channel 4	ASIC4	-0.205793	0.147828	0.648845	-0.123439	0.384561	0.994998	-0.14932	0.293082	0.839644
ASIP.5676.54	SL012436	Agouti-signaling protein	ASIP	-0.14342	0.206178	0.648845	-0.126758	0.263672	0.994998	-0.133929	0.23769	0.838671
ASL.11241.8	SL011173	Argininosuccinate lyase	ASL	-0.225032	0.303323	0.652798	0.177883	0.415608	0.994998	0.118028	0.588927	0.895255
ASMTL.10089.7	SL019244	N-acetylserotonin O-methyltransferase-like protein	ASMTL	-0.207748	0.298809	0.652798	-0.187368	0.348607	0.994998	-0.180674	0.366061	0.84274
ASNA1.13620.10	SL016377	ATPase ASNA1	ASNA1	-0.191593	0.371036	0.666794	-0.134776	0.528974	0.994998	0.139106	0.515836	0.87823
ASPA.18187.16	SL020921	Aspartoacylase	ASPA	-0.175897	0.19888	0.648845	-0.0503006	0.712812	0.995832	-0.158117	0.247952	0.838671
ASPH.6998.106	SL005528	Aspartyl/asparaginyl beta-hydroxylase	ASPH	-0.16681	0.146513	0.648845	-0.103219	0.368181	0.994998	-0.0756544	0.509334	0.877818
ASPN.6451.64	SL008299	Asporin	ASPN	-0.0461829	0.684612	0.823085	0.0279989	0.805465	0.995832	0.0511605	0.652758	0.902296
ASPRV1.10902.53	SL018040	Retroviral-like aspartic protease 1	ASPRV1	-0.0536346	0.834978	0.909418	-0.187594	0.466494	0.994998	-0.192204	0.455629	0.865785
ASRGL1.18313.4	SL009121	Isoaspartyl peptidase/L-asparaginase	ASRGL1	-0.205087	0.204486	0.648845	-0.116938	0.46878	0.994998	-0.00158782	0.992146	0.997615
ASTL.7993.23	SL018319	Astacin-like metalloendopeptidase	ASTL	-0.0126491	0.916	0.952949	0.00366398	0.975626	0.996723	-0.039363	0.742769	0.923564
ATAD1.6625.31	SL017507	ATPase family AAA domain-containing protein 1	ATAD1	0.157808	0.451583	0.696709	0.109555	0.60112	0.995832	0.162045	0.439547	0.865664
ATAD2.13043.157	SL007491	ATPase family AAA domain-containing protein 2	ATAD2	-0.146431	0.249852	0.648845	-0.0868019	0.494705	0.994998	-0.210615	0.0984892	0.838671
ATF6.11277.23	SL014732	Cyclic AMP-dependent transcription factor ATF-6 alpha	ATF6	-0.109925	0.31006	0.652798	-0.0554249	0.60844	0.995832	-0.0921442	0.394647	0.845139
ATF6B.11387.3	SL019420	Cyclic AMP-dependent transcription factor ATF-6 beta	ATF6B	0.034005	0.765571	0.871095	0.152133	0.183118	0.994998	0.0529587	0.642436	0.899332
ATG3.18156.7	SL019804	Ubiquitin-like-conjugating enzyme ATG3	ATG3	-0.226374	0.112997	0.648845	-0.118804	0.404491	0.994998	-0.0719278	0.613575	0.897807
ATG4B.13629.25	SL020200	Cysteine protease ATG4B	ATG4B	0.190161	0.563938	0.746412	0.24173	0.46338	0.994998	0.164409	0.617839	0.897807
ATG5.12597.68	SL019171	Autophagy protein 5	ATG5	-0.0541228	0.834941	0.909418	-0.00477591	0.985329	0.999156	0.0730157	0.778639	0.940337
ATOX1.19233.75	SL006960	Copper transport protein ATOX1	ATOX1	-0.181446	0.21208	0.648845	-0.124976	0.389585	0.994998	-0.151618	0.296794	0.839644
ATP1B1.13392.13	SL008814	Sodium/potassium-transporting ATPase subunit beta-1	ATP1B1	0.248952	0.168979	0.648845	0.26357	0.145435	0.994998	0.425056	0.0193799	0.838671
ATP1B2.7218.87	SL018093	Sodium/potassium-transporting ATPase subunit beta-2	ATP1B2	-0.1172	0.300846	0.652798	0.00298916	0.97892	0.99759	-0.0610429	0.589616	0.895508
ATP1B4.9933.49	SL018708	Protein ATP1B4	ATP1B4	0.155152	0.692077	0.827484	0.152362	0.697336	0.995832	0.091618	0.81507	0.952988
ATP2A3.13510.7	SL011088	Sarcoplasmic/endoplasmic reticulum calcium ATPase 3	ATP2A3	-0.145531	0.129734	0.648845	-0.0690783	0.471056	0.994998	-0.116919	0.22304	0.838671
ATP4B.9994.217	SL019217	Potassium-transporting ATPase subunit beta	ATP4B	-0.18405	0.130191	0.648845	-0.112815	0.352759	0.994998	-0.11172	0.357442	0.84274
ATP5B.4965.27	SL005675	ATP synthase subunit beta, mitochondrial	ATP5B	-0.128095	0.586814	0.761024	0.0621976	0.791816	0.995832	-0.255245	0.279369	0.839644
ATP5J.7788.1	SL005309	ATP synthase-coupling factor 6, mitochondrial	ATP5J	-0.329053	0.0534117	0.648845	-0.286863	0.091841	0.994998	-0.166178	0.327666	0.84274
ATP5J2.11539.4	SL008136	ATP synthase subunit f, mitochondrial	ATP5J2	-0.32174	0.0570015	0.648845	-0.123265	0.464184	0.994998	-0.35734	0.0347112	0.838671
ATP5O.9202.309	SL008113	ATP synthase subunit O, mitochondrial	ATP5O	-0.272319	0.290332	0.651119	-0.200798	0.43529	0.994998	0.0132275	0.958981	0.99242
ATRN.15499.11	SL006028	Attractin	ATRN	-0.117501	0.22139	0.648845	-0.127162	0.185847	0.994998	-0.0487454	0.611405	0.897632
ATXN3.16825.20	SL018716	Ataxin-3	ATXN3	-0.321208	0.413499	0.68315	0.0615576	0.87537	0.995832	0.26165	0.505213	0.876919
AURKA.3091.70	SL004771	Aurora kinase A	AURKA	-0.159063	0.285605	0.648867	-0.118108	0.427559	0.994998	-0.180714	0.225259	0.838671
AURKB.3346.72	SL010520	Aurora kinase B	AURKB	-0.1602	0.378723	0.670886	-0.0974499	0.592111	0.995832	-0.155956	0.39146	0.844526
AXIN2.12925.105	SL018508	Axin-2	AXIN2	-0.24522	0.269711	0.648845	-0.11382	0.608019	0.995832	-0.363021	0.102881	0.838671
AXIN2.8429.16	SL018508	Axin-2	AXIN2	-0.0790146	0.419719	0.685725	-0.0254555	0.794754	0.995832	-0.143691	0.143006	0.838671
AZGP1.9312.8	SL005396	Zinc-alpha-2-glycoprotein	AZGP1	-0.0723295	0.480116	0.706135	-0.106531	0.298681	0.994998	0.04007	0.695539	0.911086
AZU1.14713.46	SL004589	Azurocidin	AZU1	-0.099215	0.419007	0.685579	-0.0708834	0.563533	0.995582	-0.0730205	0.551843	0.887749
B2M.10574.10	SL000283	Beta-2-microglobulin	B2M	-0.0857479	0.646753	0.799014	0.0526435	0.778405	0.995832	0.0162056	0.930964	0.984566
B2M.3485.28	SL000283	Beta-2-microglobulin	B2M	-0.1389	0.177806	0.648845	0.0767426	0.455861	0.994998	0.00336071	0.973932	0.995076
B3GALT1.9541.15	SL019016	Beta-1,3-galactosyltransferase 1	B3GALT1	-0.0959754	0.493062	0.710774	-0.0838159	0.549381	0.994998	-0.00403374	0.977004	0.995986
B3GALT2.11638.42	SL019577	Beta-1,3-galactosyltransferase 2	B3GALT2	-0.206873	0.0625824	0.648845	-0.112777	0.308584	0.994998	-0.163299	0.140946	0.838671
B3GALTL.5727.35	SL017109	Beta-1,3-glucosyltransferase	B3GALTL	-0.329132	0.0729984	0.648845	-0.275998	0.13228	0.994998	-0.249403	0.173568	0.838671
B3GAT3.6897.38	SL017973	Galactosylgalactosylxylosylprotein 3-beta-glucuronosyltransferase 3	B3GAT3	-0.179222	0.14162	0.648845	-0.0860746	0.479358	0.994998	-0.125008	0.304621	0.839644
B3GNT2.7980.72	SL018338	N-acetyllactosaminide beta-1,3-N-acetylglucosaminyltransferase 2	B3GNT2	-0.0555304	0.627062	0.78555	-0.000406486	0.997161	0.999156	-0.00651302	0.954543	0.991048
B3GNT4.16585.16	SL017452	N-acetyllactosaminide beta-1,3-N-acetylglucosaminyltransferase 4	B3GNT4	-0.0545354	0.71991	0.841774	0.0822424	0.588749	0.995832	-0.139194	0.360491	0.84274
B3GNT6.7082.2	SL018071	UDP-GlcNAc:betaGal beta-1,3-N-acetylglucosaminyltransferase 6	B3GNT6	-0.0484797	0.736672	0.851872	-0.0207561	0.885513	0.995832	-0.0830633	0.564625	0.888976
B3GNT8.9297.12	SL012644	UDP-GlcNAc:betaGal beta-1,3-N-acetylglucosaminyltransferase 8	B3GNT8	0.111985	0.296706	0.652798	0.130909	0.222742	0.994998	0.0943917	0.3789	0.843506
B4GALNT1.8976.13	SL014893	Beta-1,4 N-acetylgalactosaminyltransferase 1	B4GALNT1	-0.0614217	0.625642	0.784847	-0.0291308	0.816975	0.995832	-0.0630279	0.616639	0.897807
B4GALT1.13381.49	SL008831	Beta-1,4-galactosyltransferase 1	B4GALT1	-0.0663029	0.494815	0.711137	0.00400706	0.967072	0.996697	-0.0420983	0.664576	0.906737
B4GALT2.9595.11	SL019028	Beta-1,4-galactosyltransferase 2	B4GALT2	-0.0260412	0.745296	0.857895	0.0475065	0.553559	0.994998	-0.000624553	0.993783	0.997615
B4GALT3.6921.24	SL014628	Beta-1,4-galactosyltransferase 3	B4GALT3	-0.207757	0.151173	0.648845	-0.13006	0.368132	0.994998	-0.106358	0.461604	0.866082
B4GALT5.10425.3	SL017972	Beta-1,4-galactosyltransferase 5	B4GALT5	-0.198413	0.0906004	0.648845	-0.149854	0.200537	0.994998	-0.202826	0.0837013	0.838671
B4GALT6.10832.24	SL018597	Beta-1,4-galactosyltransferase 6	B4GALT6	-0.0205075	0.840317	0.912041	-0.0344862	0.734761	0.995832	-0.0104546	0.918184	0.981547
BACH1.12451.62	SL018858	Transcription regulator protein BACH1	BACH1	-0.219024	0.286938	0.648867	-0.0965377	0.638441	0.995832	-0.247725	0.228616	0.838671
BACH2.12756.3	SL019855	Transcription regulator protein BACH2	BACH2	-0.180769	0.277842	0.648845	-0.0540528	0.745245	0.995832	-0.184526	0.268004	0.838671
BAD.5870.23	SL003700	Bcl2-associated agonist of cell death	BAD	-0.284586	0.427026	0.688099	-0.0210732	0.953062	0.996697	0.239201	0.504279	0.876546
BAG1.17195.43	SL000023	BAG family molecular chaperone regulator 1	BAG1	-0.26887	0.346908	0.66355	-0.0746156	0.793865	0.995832	0.0479515	0.866639	0.961748
BAG2.19228.11	SL005001	BAG family molecular chaperone regulator 2	BAG2	-0.0977045	0.399429	0.681642	-0.0763738	0.509959	0.994998	-0.0611386	0.597802	0.896694
BAG3.10078.5	SL007063	BAG family molecular chaperone regulator 3	BAG3	-0.111786	0.330127	0.660398	-0.0681822	0.552227	0.994998	-0.11433	0.319264	0.841964
BAG4.12844.10	SL006067	BAG family molecular chaperone regulator 4	BAG4	-0.247686	0.213118	0.648845	-0.205186	0.302062	0.994998	-0.0800828	0.686772	0.908768
BAG5.12743.18	SL015328	BAG family molecular chaperone regulator 5	BAG5	-0.154497	0.162621	0.648845	-0.102339	0.354361	0.994998	-0.100373	0.363663	0.84274
BAGE2.6294.11	SL017389	B melanoma antigen 2	BAGE2	-0.168162	0.421442	0.686565	0.00823488	0.968572	0.996697	0.167507	0.42325	0.862752
BAGE3.6442.6	SL017445	B melanoma antigen 3	BAGE3	-0.0745591	0.636442	0.791866	-0.0153233	0.922591	0.996697	0.0857882	0.586566	0.894934
BAIAP2.19331.18	SL013299	Brain-specific angiogenesis inhibitor 1-associated protein 2	BAIAP2	-0.212053	0.163323	0.648845	-0.142978	0.346639	0.994998	-0.16495	0.277759	0.839644
BARD1.13977.28	SL015168	BRCA1-associated RING domain protein 1	BARD1	-0.143673	0.230748	0.648845	-0.090531	0.449673	0.994998	-0.142688	0.233949	0.838671
BATF.19227.18	SL007457	Basic leucine zipper transcriptional factor ATF-like	BATF	-0.125382	0.319761	0.655461	-0.116241	0.356229	0.994998	-0.0799336	0.525585	0.881553
BATF3.8858.21	SL018692	Basic leucine zipper transcriptional factor ATF-like 3	BATF3	-0.110273	0.342872	0.662018	-0.0814673	0.483248	0.994998	-0.113272	0.329938	0.84274
BCAM.2816.50	SL001902	Basal Cell Adhesion Molecule	BCAM	-0.18022	0.0770305	0.648845	-0.144784	0.154896	0.994998	-0.148242	0.145324	0.838671
BCAN.3461.58	SL009089	Brevican core protein	BCAN	-0.268772	0.0255558	0.648845	-0.172948	0.149308	0.994998	-0.121455	0.310601	0.839644
BCAP29.11570.94	SL019514	B-cell receptor-associated protein 29	BCAP29	-0.226365	0.0624378	0.648845	-0.13855	0.252858	0.994998	-0.267522	0.0279326	0.838671
BCAR3.12634.79	SL014470	Breast cancer anti-estrogen resistance protein 3	BCAR3	-0.282836	0.106137	0.648845	-0.166978	0.339113	0.994998	-0.13062	0.454398	0.865785
BCAR3.5262.57	SL014470	Breast cancer anti-estrogen resistance protein 3	BCAR3	-0.194623	0.191166	0.648845	-0.0291853	0.844281	0.995832	-0.124993	0.400612	0.846576
BCAT2.19365.11	SL013348	Branched-chain-amino-acid aminotransferase, mitochondrial	BCAT2	-0.0912232	0.516545	0.719669	-0.0165584	0.906222	0.995832	0.0597235	0.670972	0.908585
BCCIP.18304.19	SL021083	BRCA2 and CDKN1A-interacting protein	BCCIP	-0.199269	0.163089	0.648845	-0.120313	0.399006	0.994998	-0.0928179	0.51512	0.878017
BCHE.15514.26	SL001814	Cholinesterase	BCHE	-0.0967427	0.378407	0.670586	-0.0815807	0.457487	0.994998	-0.0396151	0.718115	0.917985
BCL2.3412.7	SL000104	Apoptosis regulator Bcl-2	BCL2	-0.230553	0.34317	0.662018	-0.108668	0.654751	0.995832	0.18334	0.450783	0.865664
BCL2A1.3413.50	SL003703	Bcl-2-related protein A1	BCL2A1	-0.0437271	0.612339	0.778209	0.0482832	0.575822	0.995832	-0.051143	0.553443	0.887783
BCL2L1.4423.77	SL003674	Bcl-2-like protein 1	BCL2L1	-0.172002	0.515438	0.718843	-0.0740685	0.779328	0.995832	-0.366707	0.166333	0.838671
BCL2L10.7249.307	SL007682	Bcl-2-like protein 10	BCL2L10	-0.109271	0.392747	0.677445	-0.0787828	0.537593	0.994998	-0.0747859	0.558408	0.887783
BCL2L11.17451.13	SL003706	Bcl-2-like protein 11	BCL2L11	-0.402066	0.0585042	0.648845	-0.36869	0.0825526	0.994998	-0.361352	0.0888001	0.838671
BCL2L2.13097.11	SL003774	Bcl-2-like protein 2	BCL2L2	-0.12955	0.244286	0.648845	-0.0644533	0.561911	0.994998	-0.136706	0.219289	0.838671
BCL6.13111.79	SL007223	B-cell lymphoma 6 protein	BCL6	-0.0163416	0.934311	0.963218	0.00452712	0.981783	0.998284	-0.0985917	0.619105	0.897807
BDH2.17329.2	SL009125	3-hydroxybutyrate dehydrogenase type 2	BDH2	-0.37688	0.122044	0.648845	-0.283735	0.243783	0.994998	-0.214168	0.378623	0.843506
BDNF.14047.78	SL003951	Brain-derived neurotrophic factor	BDNF	-0.0072378	0.981518	0.990437	-0.176426	0.572439	0.995832	0.280617	0.369571	0.84274
BDNF.2421.7	SL003951	Brain-derived neurotrophic factor	BDNF	-0.108353	0.630087	0.787731	-0.200548	0.373051	0.994998	0.256136	0.255547	0.838671
BDP1.8929.7	SL018696	Transcription factor TFIIIB component B'' homolog	BDP1	-0.311036	0.0569302	0.648845	-0.125961	0.438998	0.994998	-0.313716	0.0548451	0.838671
BECN1.13032.1	SL014943	Beclin-1	BECN1	-0.160684	0.238285	0.648845	0.000308832	0.998188	0.999502	-0.12542	0.357002	0.84274
BET1L.10959.125	SL005478	BET1-like protein	BET1L	-0.0168292	0.904949	0.94663	-0.0362301	0.797137	0.995832	-0.0129554	0.926757	0.983171
BGLAP.11067.13	SL001791	Osteocalcin	BGLAP	0.373163	0.0338922	0.648845	0.431136	0.0144285	0.765887	0.25413	0.147348	0.838671
BGN.3284.75	SL007804	Biglycan	BGN	-0.0363564	0.740149	0.854234	-0.0813208	0.458429	0.994998	-0.14229	0.195144	0.838671
BID.5798.3	SL003704	BH3-interacting domain death agonist	BID	-0.314678	0.0661179	0.648845	-0.267185	0.118268	0.994998	-0.320761	0.06109	0.838671
BIN1.9574.11	SL019026	Myc box-dependent-interacting protein 1	BIN1	0.0153657	0.861457	0.923679	0.0640367	0.467308	0.994998	0.0185096	0.833494	0.956338
BIRC2.10046.55	SL003727	Baculoviral IAP repeat-containing protein 2	BIRC2	-0.048815	0.774856	0.875766	-0.0061527	0.971239	0.996723	-0.0679914	0.69037	0.909376
BIRC3.4973.18	SL003728	Baculoviral IAP repeat-containing protein 3	BIRC3	-0.162717	0.148438	0.648845	-0.128075	0.2549	0.994998	-0.14449	0.199178	0.838671
BIRC5.3472.40	SL000582	Baculoviral IAP repeat-containing protein 5	BIRC5	-0.226927	0.165284	0.648845	-0.147823	0.365423	0.994998	-0.24296	0.137534	0.838671
BIRC7.15412.40	SL003731	Baculoviral IAP repeat-containing protein 7	BIRC7	-0.095836	0.423344	0.686565	-0.125825	0.293456	0.994998	-0.093012	0.437113	0.865664
BIRC7.15504.39	SL004299	Baculoviral IAP repeat-containing protein 7 Isoform beta	BIRC7	-0.0667238	0.536197	0.731364	-0.0751901	0.485819	0.994998	-0.0525903	0.625809	0.897807
BLK.11338.49	SL013793	Tyrosine-protein kinase BLK	BLK	-0.303551	0.0587073	0.648845	-0.279399	0.0816596	0.994998	-0.312331	0.0518284	0.838671
BLMH.14250.115	SL008191	Bleomycin hydrolase	BLMH	0.0883501	0.571605	0.751981	0.0944835	0.545228	0.994998	0.116777	0.454772	0.865785
BLNK.19225.11	SL007553	B-cell linker protein	BLNK	-0.188573	0.226666	0.648845	-0.180221	0.247834	0.994998	-0.10143	0.514964	0.878017
BLVRA.11382.5	SL006491	Biliverdin reductase A	BLVRA	-0.311716	0.421989	0.686565	0.109855	0.777037	0.995832	0.192259	0.620247	0.897807
BLVRB.17148.7	SL008080	Flavin reductase (NADPH)	BLVRB	-0.243877	0.505992	0.716678	0.166939	0.648821	0.995832	0.151269	0.679846	0.908768
BMP1.3348.49	SL003994	Bone morphogenetic protein 1	BMP1	-0.0190579	0.890724	0.938839	-0.0962526	0.488003	0.994998	-0.0538648	0.697833	0.911656
BMP10.3587.53	SL007056	Bone morphogenetic protein 10	BMP10	-0.0431858	0.77406	0.875766	-0.0223177	0.882056	0.995832	0.17387	0.248505	0.838671
BMP15.11129.66	SL007065	Bone morphogenetic protein 15	BMP15	0.21185	0.267585	0.648845	0.330801	0.0840988	0.994998	0.21566	0.259103	0.838671
BMP2.15666.21	SL000304	Bone morphogenetic protein 2	BMP2	-0.0957881	0.470811	0.703446	-0.0943638	0.477425	0.994998	-0.0305906	0.81775	0.952988
BMP3.16748.1	SL003995	Bone morphogenetic protein 3	BMP3	-0.183539	0.305222	0.652798	-0.115025	0.520182	0.994998	-0.219082	0.221262	0.838671
BMP4.15667.39	SL003996	Bone morphogenetic protein 4	BMP4	-0.148937	0.120295	0.648845	-0.0364292	0.703165	0.995832	-0.065641	0.492503	0.875633
BMP4.6326.20	SL003996	Bone morphogenetic protein 4	BMP4	-0.174592	0.276823	0.648845	-0.192337	0.231057	0.994998	-0.0904905	0.572591	0.891045
BMP6.8459.10	SL003993	Bone morphogenetic protein 6	BMP6	-0.0818357	0.485532	0.707558	0.0874364	0.456211	0.994998	-0.0859142	0.464079	0.867009
BMP8B.15668.19	SL004079	Bone morphogenetic protein 8B	BMP8B	-0.142231	0.409403	0.68315	0.00288828	0.986623	0.999156	-0.289756	0.0937021	0.838671
BMPER.15368.3	SL007531	BMP-binding endothelial regulator protein	BMPER	-0.130597	0.132142	0.648845	-0.055374	0.52224	0.994998	-0.102632	0.236194	0.838671
BMPR1B.10550.37	SL004132	Bone morphogenetic protein receptor type-1B	BMPR1B	-0.24013	0.0910108	0.648845	-0.0753671	0.594632	0.995832	-0.273585	0.0544111	0.838671
BMPR2.4862.63	SL004133	Bone morphogenetic protein receptor type-2	BMPR2	-0.204972	0.139274	0.648845	-0.123361	0.372738	0.994998	-0.0939811	0.496919	0.875917
BMX.3414.40	SL006374	Cytoplasmic tyrosine-protein kinase BMX	BMX	-0.215208	0.139704	0.648845	-0.168706	0.246469	0.994998	-0.0518353	0.72137	0.917985
BNIP3.7045.4	SL007383	BCL2/adenovirus E1B 19 kDa protein-interacting protein 3	BNIP3	-0.125304	0.369648	0.665638	-0.0622243	0.655713	0.995832	-0.0574374	0.680665	0.908768
BNIP3L.7835.2	SL007018	BCL2/adenovirus E1B 19 kDa protein-interacting protein 3-like	BNIP3L	0.0649067	0.798986	0.890775	0.102126	0.688684	0.995832	0.151823	0.551533	0.887749
BOC.4328.2	SL013490	Brother of CDO	BOC	-0.143712	0.118846	0.648845	-0.0317004	0.730086	0.995832	-0.156817	0.088964	0.838671
BOLA1.15370.5	SL012877	BolA-like protein 1	BOLA1	-0.214077	0.228942	0.648845	-0.061974	0.727197	0.995832	0.0236092	0.89426	0.971282
BOLA2.8404.102	SL010249	BolA-like protein 2	BOLA2	-0.182301	0.123264	0.648845	-0.141561	0.230846	0.994998	-0.078737	0.504614	0.876546
BOLA3.5980.55	SL017272	BolA-like protein 3	BOLA3	-0.375231	0.0679129	0.648845	-0.217272	0.289161	0.994998	-0.186562	0.362572	0.84274
BPGM.12020.39	SL010883	Bisphosphoglycerate mutase	BPGM	-0.245064	0.572126	0.752248	0.044272	0.918681	0.996697	0.232357	0.592199	0.896349
BPHL.17813.21	SL015053	Valacyclovir hydrolase	BPHL	-0.294114	0.125153	0.648845	-0.209265	0.274546	0.994998	-0.233094	0.223739	0.838671
BPI.4126.22	SL004511	Bactericidal permeability-increasing protein	BPI	-0.087706	0.834769	0.909418	-0.0898161	0.830853	0.995832	0.493886	0.240928	0.838671
BPIFA1.6473.55	SL007688	BPI fold-containing family A member 1	BPIFA1	-0.0725021	0.671994	0.813485	0.0224478	0.895679	0.995832	-0.109675	0.521964	0.881201
BPIFA2.16302.11	SL010290	BPI fold-containing family A member 2	BPIFA2	0.0732462	0.576193	0.754755	0.0176426	0.892863	0.995832	-0.0336508	0.797276	0.949504
BPIFB1.15367.38	SL012736	BPI fold-containing family B member 1	BPIFB1	-0.2839	0.187206	0.648845	-0.117343	0.584996	0.995832	-0.0691458	0.747548	0.925565
BPNT1.17814.8	SL009020	3'(2'),5'-bisphosphate nucleotidase 1	BPNT1	-0.254399	0.230316	0.648845	-0.0268217	0.899184	0.995832	0.0736204	0.728065	0.920231
BPTF.12482.5	SL007512	Nucleosome-remodeling factor subunit BPTF	BPTF	-0.178725	0.148897	0.648845	-0.111412	0.367476	0.994998	-0.132128	0.285364	0.839644
BRAF.15669.7	SL007123	Serine/threonine-protein kinase B-raf	BRAF	-0.149344	0.37338	0.667712	-0.133417	0.42639	0.994998	-0.0626643	0.708546	0.915654
BRAT1.10876.300	SL018839	BRCA1-associated ATM activator 1	BRAT1	-0.18254	0.119973	0.648845	-0.143566	0.220843	0.994998	-0.150087	0.200656	0.838671
BRD1.11607.15	SL016389	Bromodomain-containing protein 1	BRD1	0.277691	0.0720012	0.648845	0.275156	0.0746162	0.994998	0.260252	0.0916151	0.838671
BRD2.10074.128	SL014748	Bromodomain-containing protein 2	BRD2	-0.14597	0.343523	0.662018	-0.124534	0.418879	0.994998	-0.123806	0.421598	0.862274
BRD2.15372.43	SL014748	Bromodomain-containing protein 2	BRD2	-0.208744	0.241196	0.648845	-0.195008	0.273465	0.994998	-0.140556	0.429594	0.86525
BRD4.10043.31	SL019249	Bromodomain-containing protein 4	BRD4	0.0140441	0.927993	0.959739	-0.00114305	0.994131	0.999156	0.0982433	0.527475	0.881553
BRDT.12748.6	SL019854	Bromodomain testis-specific protein	BRDT	-0.290715	0.0841296	0.648845	-0.179893	0.284073	0.994998	-0.265547	0.114418	0.838671
BRF1.19596.18	SL016130	Transcription factor IIIB 90 kDa subunit	BRF1	-0.15008	0.351847	0.664128	-0.0774972	0.630427	0.995832	-0.189588	0.239853	0.838671
BRICD5.6612.90	SL017490	BRICHOS domain-containing protein 5	BRICD5	-0.290208	0.104219	0.648845	-0.149116	0.402688	0.994998	-0.180859	0.310318	0.839644
BRPF1.11671.19	SL019544	Peregrin	BRPF1	-0.216482	0.181577	0.648845	-0.103743	0.521339	0.994998	-0.206929	0.201531	0.838671
BRSK2.9790.28	SL005451	Serine/threonine-protein kinase BRSK2	BRSK2	-0.0248146	0.866467	0.925837	-0.0059708	0.967726	0.996697	-0.0518081	0.725574	0.920108
BSG.3585.54	SL009341	Basigin	BSG	-0.0863594	0.630129	0.787731	-0.0537626	0.764303	0.995832	0.121183	0.499334	0.875917
BST1.4535.50	SL008644	ADP-ribosyl cyclase/cyclic ADP-ribose hydrolase 2	BST1	0.158593	0.427661	0.688389	0.2556	0.201673	0.994998	0.179254	0.37007	0.84274
BST2.8832.55	SL001906	Bone marrow stromal antigen 2	BST2	-0.216379	0.0746314	0.648845	-0.155932	0.198053	0.994998	-0.141635	0.242192	0.838671
BTC.13088.397	SL000137	Betacellulin	BTC	-0.0783462	0.575282	0.753995	-0.0717003	0.608096	0.995832	-0.0687202	0.623078	0.897807
BTG2.11325.8	SL007329	Protein BTG2	BTG2	0.0722594	0.686064	0.823963	0.15031	0.400776	0.994998	-0.0750876	0.674474	0.908585
BTK.19202.10	SL010521	Tyrosine-protein kinase BTK	BTK	-0.108596	0.822631	0.903805	-0.0281024	0.953739	0.996697	0.537802	0.267638	0.838671
BTLA.16308.14	SL008978	B- and T-lymphocyte attenuator	BTLA	-0.244352	0.157511	0.648845	-0.116122	0.500942	0.994998	-0.294501	0.0888117	0.838671
BTN2A1.8869.5	SL018709	Butyrophilin subfamily 2 member A1	BTN2A1	-0.131501	0.252349	0.648845	-0.118485	0.302228	0.994998	-0.10957	0.339969	0.84274
BTN3A3.17692.2	SL006193	Butyrophilin subfamily 3 member A3	BTN3A3	0.0219011	0.881199	0.933118	0.204047	0.164797	0.994998	0.112654	0.442372	0.865664
BTNL3.10848.137	SL018632	Butyrophilin-like protein 3	BTNL3	-0.121998	0.312004	0.652798	-0.0550127	0.64813	0.995832	-0.0724109	0.548122	0.887524
BTNL8.9026.40	SL018801	Butyrophilin-like protein 8	BTNL8	-0.206072	0.249658	0.648845	-0.142384	0.425986	0.994998	-0.0694726	0.697529	0.911656
BTNL9.7950.142	SL018352	Butyrophilin-like protein 9	BTNL9	-0.157388	0.138692	0.648845	-0.12653	0.233455	0.994998	-0.154331	0.146481	0.838671
BUB1.12033.3	SL007012	Mitotic checkpoint serine/threonine-protein kinase BUB1	BUB1	-0.000484565	0.998061	0.998605	0.0426588	0.830629	0.995832	-0.0231278	0.907676	0.977877
C10orf105.11220.53	SL019359	Uncharacterized protein C10orf105	C10orf105	-0.173353	0.200618	0.648845	-0.129193	0.339765	0.994998	-0.0944735	0.484898	0.872697
C10orf35.8220.15	SL018432	Uncharacterized protein C10orf35	C10orf35	-0.348865	0.0520339	0.648845	-0.455962	0.0113729	0.711997	-0.454057	0.0117149	0.838671
C10orf54.11531.24	SL017424	V-type immunoglobulin domain-containing suppressor of T-cell activation	C10orf54	-0.155343	0.236638	0.648845	-0.167133	0.203054	0.994998	-0.0825173	0.529081	0.881553
C11orf68.8307.47	SL018439	UPF0696 protein C11orf68	C11orf68	-0.241803	0.314653	0.653069	-0.0437617	0.855428	0.995832	0.162773	0.498196	0.875917
C11orf73.8686.342	SL018631	Protein Hikeshi	C11orf73	-0.179786	0.211934	0.648845	-0.100459	0.484921	0.994998	-0.0714828	0.619111	0.897807
C11orf87.11116.16	SL018991	Uncharacterized protein C11orf87	C11orf87	-0.0626574	0.631451	0.789054	0.0219487	0.866525	0.995832	0.0679099	0.603154	0.897509
C11orf94.8383.20	SL018492	Uncharacterized protein C11orf94	C11orf94	-0.105785	0.451997	0.696709	-0.114991	0.413677	0.994998	-0.0793373	0.572598	0.891045
C12orf10.8303.102	SL012842	UPF0160 protein MYG1, mitochondrial	C12orf10	-0.0613624	0.766624	0.871207	0.01439	0.944506	0.996697	0.143227	0.488675	0.875167
C14orf93.6439.59	SL017431	Uncharacterized protein C14orf93	C14orf93	-0.00281075	0.987474	0.993523	0.101506	0.570882	0.995832	-0.170192	0.342325	0.84274
C16orf54.12394.53	SL006601	Transmembrane protein C16orf54	C16orf54	0.0870885	0.555079	0.740917	0.117313	0.426781	0.994998	0.0870951	0.555049	0.887783
C17orf67.9070.1	SL018815	Uncharacterized protein C17orf67	C17orf67	-0.220334	0.0542063	0.648845	-0.18231	0.11066	0.994998	-0.143774	0.20784	0.838671
C17orf78.6571.75	SL017510	Uncharacterized protein C17orf78	C17orf78	-0.161259	0.333225	0.660689	-0.0673703	0.68574	0.995832	-0.0917665	0.581581	0.893148
C17orf89.9030.56	SL018827	Uncharacterized protein C17orf89	C17orf89	-0.14335	0.179584	0.648845	-0.12168	0.254343	0.994998	-0.0874944	0.412068	0.855369
C18orf32.8236.8	SL018433	UPF0729 protein C18orf32	C18orf32	-0.0474342	0.752305	0.861595	-0.0369702	0.805689	0.995832	-0.055573	0.711579	0.91575
C19orf18.9445.44	SL018400	Uncharacterized protein C19orf18	C19orf18	-0.0629015	0.534416	0.729984	-0.0751391	0.458087	0.994998	0.00509145	0.959874	0.99242
C19orf80.7183.102	SL018132	Angiopoietin-like protein 8	C19orf80	-0.0885433	0.439692	0.694436	-0.116256	0.310574	0.994998	-0.110543	0.334889	0.84274
C1D.7821.6	SL018244	Nuclear nucleic acid-binding protein C1D	C1D	-0.119899	0.35435	0.664128	-0.0613851	0.635106	0.995832	-0.182413	0.159386	0.838671
C1GALT1C1.5735.54	SL017110	C1GALT1-specific chaperone 1	C1GALT1C1	0.0986771	0.331124	0.660689	0.219173	0.0316486	0.994998	0.10888	0.283691	0.839644
C1QBP.4967.1	SL008177	Complement component 1 Q subcomponent-binding protein, mitochondrial	C1QBP	-0.0706064	0.473539	0.703446	0.0533045	0.588338	0.995832	-0.057988	0.55602	0.887783
C1QC.14100.63	SL007929	Complement C1q subcomponent subunit C	C1QC	-0.256827	0.405583	0.683003	0.81658	0.0086852	0.657577	-0.301934	0.328348	0.84274
C1QL1.6404.20	SL012386	C1q-related factor	C1QL1	-0.087951	0.404986	0.683003	-0.0277434	0.792638	0.995832	-0.000684164	0.994827	0.997615
C1QL2.15670.15	SL017430	Complement C1q-like protein 2	C1QL2	-0.160025	0.342456	0.662018	-0.114786	0.49567	0.994998	-0.241629	0.152317	0.838671
C1QL4.7132.55	SL012659	Complement C1q-like protein 4	C1QL4	-0.0371786	0.779862	0.878379	-0.00918283	0.944957	0.996697	-0.0444421	0.738311	0.923395
C1QTNF1.6304.8	SL012815	Complement C1q tumor necrosis factor-related protein 1	C1QTNF1	-0.135422	0.260672	0.648845	0.0222444	0.853197	0.995832	-0.176592	0.142876	0.838671
C1QTNF3.7251.64	SL012818	Complement C1q tumor necrosis factor-related protein 3	C1QTNF3	-0.0502887	0.631943	0.789054	-0.0280509	0.78929	0.995832	-0.0381149	0.716543	0.917985
C1QTNF5.7810.20	SL005573	Complement C1q tumor necrosis factor-related protein 5	C1QTNF5	-0.311479	0.000756281	0.287702	-0.179397	0.0502136	0.994998	-0.325373	0.000441105	0.223738
C1QTNF9.16605.2	SL017275	Complement C1q and tumor necrosis factor-related protein 9A	C1QTNF9	0.0365744	0.808878	0.89668	0.0676833	0.654497	0.995832	0.00364893	0.980747	0.996394
C1R.3285.23	SL000310	Complement C1r subcomponent	C1R	-0.070834	0.711373	0.8361	0.14812	0.43935	0.994998	0.218674	0.25402	0.838671
C1RL.9348.1	SL010648	Complement C1r subcomponent-like protein	C1RL	-0.0566183	0.578908	0.755925	0.0499915	0.624088	0.995832	0.0348572	0.732535	0.92198
C1orf115.8366.19	SL018486	Uncharacterized protein C1orf115	C1orf115	0.0394113	0.774465	0.875766	0.0804602	0.558683	0.994998	-0.00580576	0.966327	0.993583
C1orf185.10667.78	SL018036	Uncharacterized protein C1orf185	C1orf185	-0.173307	0.130889	0.648845	-0.113554	0.32151	0.994998	-0.170081	0.13817	0.838671
C1orf186.8102.239	SL018417	Uncharacterized protein C1orf186	C1orf186	-0.0367998	0.75175	0.86151	-0.034492	0.766849	0.995832	-0.0802277	0.49062	0.875633
C1orf198.8035.6	SL011295	Uncharacterized protein C1orf198	C1orf198	-0.215065	0.292239	0.651855	-0.0976255	0.632213	0.995832	-0.147087	0.471006	0.867009
C1orf210.8088.56	SL018384	Type III endosome membrane protein TEMP	C1orf210	0.704523	1.2923e-06	0.00589936	0.715778	8.92949e-07	0.00407631	0.648465	7.64701e-06	0.0174543
C1orf226.7989.5	SL018345	Uncharacterized protein C1orf226	C1orf226	-0.0312236	0.918146	0.953877	0.282503	0.352965	0.994998	0.470408	0.122644	0.838671
C1orf43.6937.251	SL017975	Uncharacterized protein C1orf43	C1orf43	-0.0302699	0.85674	0.921643	0.041623	0.80396	0.995832	0.0695488	0.678355	0.908768
C2.3186.2	SL002525	Complement C2	C2	-0.139856	0.25403	0.648845	0.062429	0.610189	0.995832	-0.0050213	0.967282	0.993785
C20orf173.7046.6	SL018041	Uncharacterized protein C20orf173	C20orf173	-0.0541084	0.765084	0.870951	-0.0289156	0.873119	0.995832	-0.164723	0.363429	0.84274
C21orf33.5981.6	SL009429	ES1 protein homolog, mitochondrial	C21orf33	-0.0319312	0.822302	0.903805	0.00748937	0.957988	0.996697	-0.0987362	0.487631	0.87424
C22orf15.7073.69	SL018042	Uncharacterized protein C22orf15	C22orf15	0.420672	0.00410904	0.605796	0.383805	0.0087266	0.657577	0.314828	0.0309909	0.838671
C2orf40.6362.6	SL017442	Augurin	C2orf40	-0.314046	0.241041	0.648845	-0.246055	0.358008	0.994998	-0.385472	0.150489	0.838671
C2orf66.5677.15	SL017102	Uncharacterized protein C2orf66	C2orf66	-0.342305	0.0203849	0.648845	-0.195009	0.18446	0.994998	-0.308964	0.0360957	0.838671
C3.2683.1	SL000456	Complement C3b, inactivated	C3	0.046883	0.788667	0.884404	0.00340693	0.984458	0.999122	-0.145763	0.404998	0.85042
C3.2754.50	SL000312	Complement C3	C3	0.126069	0.525603	0.725545	0.0843279	0.671061	0.995832	-0.107179	0.589405	0.895508
C3.4900.8	SL000313	C3a anaphylatoxin	C3	0.0799191	0.532915	0.728793	0.102795	0.422668	0.994998	0.0422794	0.741403	0.923564
C3.5803.24	SL003362	Complement C3d fragment	C3	0.206799	0.282426	0.648845	0.177139	0.357013	0.994998	-0.0601858	0.7541	0.929642
C3orf18.6994.19	SL018001	Uncharacterized protein C3orf18	C3orf18	-0.126661	0.473538	0.703446	-0.0634472	0.719446	0.995832	-0.231957	0.189983	0.838671
C4A.C4B.18821.9	SL000317	C4a anaphylatoxin	C4A C4B	0.561208	0.264553	0.648845	1.47448	0.00366875	0.496813	1.15974	0.0217807	0.838671
C4A.C4B.2182.54	SL000318	Complement C4b	C4A C4B	-0.155813	0.283705	0.648845	0.0445686	0.758812	0.995832	0.00248902	0.986318	0.997615
C4A.C4B.4481.34	SL000316	Complement C4	C4A C4B	-0.00580635	0.968834	0.983922	-0.0468401	0.75265	0.995832	-0.0407283	0.784059	0.943507
C4BPA.9449.150	SL015989	C4b-binding protein alpha chain	C4BPA	-0.1515	0.168245	0.648845	0.0189434	0.8629	0.995832	-0.0393009	0.720183	0.917985
C4BPB.7155.46	SL015990	C4b-binding protein beta chain	C4BPB	0.258781	0.238136	0.648845	0.335988	0.126061	0.994998	0.125531	0.566652	0.888976
C4orf32.9490.3	SL019024	Uncharacterized protein C4orf32	C4orf32	-0.0806378	0.635276	0.791062	0.0485769	0.775045	0.995832	-0.0313453	0.853686	0.960421
C5.2381.52	SL000319	Complement C5	C5	-0.118154	0.223271	0.648845	-0.0471509	0.62643	0.995832	-0.0130582	0.892737	0.970813
C5.2851.63	SL000320	C5a anaphylatoxin	C5	-0.0381232	0.752799	0.861716	0.0394321	0.744604	0.995832	0.0451675	0.709053	0.915654
C5.C6.4482.66	SL000321	Complement C5b-C6 complex	C5 C6	-0.159669	0.135373	0.648845	-0.0476101	0.655328	0.995832	-0.0381583	0.720502	0.917985
C5orf38.6378.2	SL017444	Protein CEI	C5orf38	0.0934564	0.615428	0.780175	-0.0481586	0.795698	0.995832	-0.132368	0.476916	0.867042
C5orf46.9100.32	SL018829	Uncharacterized protein C5orf46	C5orf46	-0.124219	0.471307	0.703446	-0.0194344	0.910212	0.996697	-0.0594095	0.730329	0.921292
C5orf63.13378.80	SL020102	Glutaredoxin-like protein C5orf63	C5orf63	-0.234734	0.124433	0.648845	-0.0981169	0.519731	0.994998	-0.25895	0.0902899	0.838671
C6.4127.75	SL000322	Complement component C6	C6	0.00344391	0.977356	0.98889	-0.0441639	0.715915	0.995832	-0.138062	0.255935	0.838671
C6orf89.10885.36	SL016472	Bombesin receptor-activated protein C6orf89	C6orf89	0.237278	0.0704402	0.648845	0.246964	0.0597973	0.994998	0.211786	0.106087	0.838671
C7.2888.49	SL000323	Complement component C7	C7	0.0746863	0.430371	0.690218	0.0358744	0.704692	0.995832	0.0731819	0.439701	0.865664
C7orf69.9544.24	SL019001	Uncharacterized protein C7orf69	C7orf69	-0.139965	0.401954	0.681976	-0.023585	0.887593	0.995832	0.00571783	0.972663	0.994417
C7orf73.8927.6	SL018723	Uncharacterized protein C7orf73	C7orf73	-0.126912	0.294388	0.652648	-0.0865013	0.474493	0.994998	-0.0779351	0.519291	0.881201
C8A.C8B.C8G.2429.27	SL000324	Complement component C8	C8A C8B C8G	-0.0599006	0.788659	0.884404	0.11068	0.620472	0.995832	-0.230498	0.302911	0.839644
C8G.14708.59	SL007931	Complement component C8 gamma chain	C8G	0.0978527	0.251177	0.648845	0.081597	0.338395	0.994998	0.134085	0.116378	0.838671
C9.3060.43	SL000325	Complement component C9	C9	-0.118918	0.283081	0.648845	-0.0699047	0.527656	0.994998	-0.0257257	0.816126	0.952988
C9orf89.7778.104	SL018264	Caspase recruitment domain-containing protein 19	C9orf89	0.0280136	0.841087	0.912573	0.0892631	0.523084	0.994998	-0.0237585	0.864971	0.961472
CA1.4969.2	SL004866	Carbonic anhydrase 1	CA1	-0.178269	0.654375	0.802285	0.178199	0.654503	0.995832	0.169179	0.670928	0.908585
CA10.13666.222	SL010449	Carbonic anhydrase-related protein 10	CA10	0.0810768	0.454599	0.697966	0.175486	0.106436	0.994998	0.157913	0.146047	0.838671
CA12.19347.37	SL010370	Carbonic anhydrase 12	CA12	-0.0491842	0.664175	0.808522	-0.0130453	0.908304	0.995832	0.0201254	0.858971	0.960956
CA13.3420.21	SL004869	Carbonic anhydrase 13	CA13	-0.134792	0.641692	0.795316	-0.0551212	0.849047	0.995832	0.149765	0.605162	0.897632
CA2.4970.55	SL000339	Carbonic anhydrase 2	CA2	-0.167293	0.15314	0.648845	-0.101454	0.385559	0.994998	-0.152606	0.192348	0.838671
CA3.3799.11	SL004867	Carbonic anhydrase 3	CA3	-0.429799	0.193726	0.648845	-0.0830922	0.801226	0.995832	-0.0577108	0.861186	0.961472
CA4.14069.61	SL010369	Carbonic anhydrase 4	CA4	-0.0798167	0.372189	0.667191	-0.0956583	0.285052	0.994998	-0.0402248	0.652669	0.902296
CA5A.8791.151	SL010448	Carbonic anhydrase 5A, mitochondrial	CA5A	-0.213262	0.0933701	0.648845	-0.158403	0.211957	0.994998	-0.156704	0.216881	0.838671
CA5B.17673.34	SL011748	Carbonic anhydrase 5B, mitochondrial	CA5B	-0.144847	0.356029	0.664211	-0.0612629	0.696018	0.995832	-0.247213	0.115931	0.838671
CA6.3352.80	SL010288	Carbonic anhydrase 6	CA6	0.778231	0.000921752	0.300557	0.403906	0.0824385	0.994998	0.492535	0.0345158	0.838671
CA7.3356.50	SL004868	Carbonic anhydrase 7	CA7	0.033178	0.809671	0.896757	0.0227578	0.868776	0.995832	0.0357474	0.795249	0.948988
CA8.11390.24	SL004870	Carbonic anhydrase-related protein	CA8	-0.151755	0.363672	0.664905	-0.0737737	0.658529	0.995832	0.052082	0.755012	0.930264
CA9.3798.71	SL005508	Carbonic anhydrase 9	CA9	-0.255158	0.0949995	0.648845	-0.270965	0.0763531	0.994998	-0.143041	0.348154	0.84274
CAB39.17757.86	SL006798	Calcium-binding protein 39	CAB39	-0.158117	0.476818	0.705604	0.0139538	0.949908	0.996697	0.199532	0.369484	0.84274
CABLES2.7105.7	SL018130	CDK5 and ABL1 enzyme substrate 2	CABLES2	-0.130951	0.355266	0.664211	-0.0829229	0.558047	0.994998	0.00100299	0.994345	0.997615
CABP7.7104.71	SL018117	Calcium-binding protein 7	CABP7	-0.191371	0.274118	0.648845	-0.119854	0.493003	0.994998	-0.264267	0.131504	0.838671
CACNA2D3.8885.6	SL018710	Voltage-dependent calcium channel subunit alpha-2/delta-3	CACNA2D3	-0.105011	0.31816	0.653941	-0.0971401	0.355703	0.994998	-0.0445734	0.671461	0.908585
CACNB4.11130.158	SL019338	Voltage-dependent L-type calcium channel subunit beta-4	CACNB4	-0.180656	0.176052	0.648845	-0.126761	0.341882	0.994998	-0.0716204	0.590981	0.89599
CACYBP.12432.23	SL010232	Calcyclin-binding protein	CACYBP	-0.258369	0.308695	0.652798	-0.152041	0.548817	0.994998	0.165144	0.514948	0.878017
CADM1.3326.58	SL004805	Cell adhesion molecule 1	CADM1	-0.188861	0.0978652	0.648845	-0.146908	0.197294	0.994998	-0.166689	0.143728	0.838671
CADM2.16907.3	SL004806	Cell adhesion molecule 2	CADM2	-0.147561	0.107287	0.648845	-0.028656	0.753733	0.995832	-0.0432214	0.636137	0.898304
CADM3.3630.27	SL004804	Cell adhesion molecule 3	CADM3	-0.0969042	0.375696	0.668808	-0.0190771	0.861428	0.995832	-0.0333326	0.760388	0.93286
CALB2.16803.4	SL008657	Calretinin	CALB2	0.177408	0.332904	0.660689	0.157383	0.390229	0.994998	0.130199	0.477086	0.867042
CALCB.17170.15	SL011502	Calcitonin gene-related peptide 2	CALCB	0.42368	0.0061214	0.648845	0.432284	0.00517669	0.562657	0.27384	0.0748658	0.838671
CALCOCO2.12534.10	SL019796	Calcium-binding and coiled-coil domain-containing protein 2	CALCOCO2	-0.233687	0.0735278	0.648845	-0.11406	0.380984	0.994998	-0.24513	0.0605961	0.838671
CALN1.10933.107	SL018094	Calcium-binding protein 8	CALN1	-0.204801	0.181265	0.648845	-0.148901	0.33056	0.994998	-0.169661	0.267753	0.838671
CALR.5264.65	SL003520	Calreticulin	CALR	-0.203493	0.154649	0.648845	-0.192805	0.177373	0.994998	-0.0963234	0.499661	0.875917
CALY.8924.55	SL018108	Neuron-specific vesicular protein calcyon	CALY	0.0610652	0.511699	0.718843	0.0782058	0.400853	0.994998	0.100542	0.280398	0.839644
CAMK1.3592.4	SL010489	Calcium/calmodulin-dependent protein kinase type 1	CAMK1	-0.0232863	0.835375	0.909418	-0.0182029	0.87095	0.995832	-0.155287	0.166775	0.838671
CAMK1D.3418.12	SL010490	Calcium/calmodulin-dependent protein kinase type 1D	CAMK1D	0.253454	0.20591	0.648845	0.254948	0.203259	0.994998	-0.0339447	0.86522	0.961472
CAMK2A.3350.53	SL010491	Calcium/calmodulin-dependent protein kinase type II subunit alpha	CAMK2A	-0.178973	0.276609	0.648845	-0.0880861	0.591915	0.995832	0.0606487	0.712011	0.91575
CAMK2B.3351.1	SL010492	Calcium/calmodulin-dependent protein kinase type II subunit beta	CAMK2B	0.0674625	0.772086	0.8748	0.206315	0.376132	0.994998	0.411992	0.0780193	0.838671
CAMK2D.3419.49	SL010493	Calcium/calmodulin-dependent protein kinase type II subunit delta	CAMK2D	-0.255359	0.240747	0.648845	-0.0994763	0.647203	0.995832	0.00335037	0.987699	0.997615
CAMK4.18904.23	SL021171	Calcium/calmodulin-dependent protein kinase type IV	CAMK4	0.0819302	0.495729	0.711137	0.113493	0.345598	0.994998	0.178075	0.13954	0.838671
CAMKK1.18860.2	SL004938	Calcium/calmodulin-dependent protein kinase kinase 1	CAMKK1	-0.102449	0.479525	0.706135	-0.130765	0.366979	0.994998	-0.0835991	0.563879	0.888976
CAMP.15481.45	SL004525	Antibacterial protein LL-37	CAMP	-0.00691559	0.954907	0.976462	-0.0486168	0.69104	0.995832	0.0996663	0.415491	0.858011
CAMP.9384.17	SL009204	Cathelicidin antimicrobial peptide	CAMP	-0.201291	0.32203	0.656856	-0.33714	0.0979172	0.994998	-0.218284	0.282972	0.839644
CAND1.13937.75	SL008246	Cullin-associated NEDD8-dissociated protein 1	CAND1	-0.152751	0.520625	0.722207	0.183283	0.440937	0.994998	0.200546	0.399187	0.846091
CANT1.6480.1	SL007555	Soluble calcium-activated nucleotidase 1	CANT1	-0.208612	0.0830647	0.648845	-0.123402	0.304089	0.994998	-0.126451	0.29233	0.839644
CANX.8834.58	SL004576	Calnexin	CANX	-0.119968	0.266389	0.648845	-0.122688	0.255731	0.994998	-0.113957	0.291022	0.839644
CAPG.4968.50	SL008099	Macrophage-capping protein	CAPG	-0.15129	0.391377	0.677269	-0.0156124	0.929455	0.996697	-0.0505774	0.774286	0.937812
CAPN1.CAPNS1.2668.70	SL000337	Calpain I	CAPN1 CAPNS1	-0.167883	0.488637	0.709017	0.059568	0.805814	0.995832	0.167587	0.489404	0.875633
CAPN3.12385.4	SL006471	Calpain-3	CAPN3	-0.0623859	0.654482	0.802285	-0.00746055	0.957307	0.996697	-0.0581199	0.676712	0.908585
CAPNS1.18299.13	SL016349	Calpain small subunit 1	CAPNS1	-0.140993	0.310458	0.652798	-0.0440773	0.750908	0.995832	-0.00920358	0.947146	0.98956
CAPSL.13688.2	SL020217	Calcyphosin-like protein	CAPSL	0.089157	0.493733	0.710774	0.145361	0.264957	0.994998	0.117704	0.366459	0.84274
CARD17.18267.74	SL020939	Caspase recruitment domain-containing protein 17	CARD17	-0.121845	0.403783	0.682762	-0.0582035	0.689837	0.995832	-0.067263	0.644681	0.899568
CARD18.18190.15	SL007302	Caspase recruitment domain-containing protein 18	CARD18	-0.054478	0.77047	0.874092	0.0377236	0.839884	0.995832	-0.193342	0.301043	0.839644
CARD9.11405.150	SL007659	Caspase recruitment domain-containing protein 9	CARD9	-0.282049	0.0888632	0.648845	-0.191883	0.246161	0.994998	-0.343532	0.0385676	0.838671
CARHSP1.12808.103	SL013301	Calcium-regulated heat-stable protein 1	CARHSP1	-0.131447	0.450178	0.696709	0.104654	0.547601	0.994998	0.0241672	0.889508	0.970044
CARS.14098.28	SL020309	Cysteine--tRNA ligase, cytoplasmic	CARS	-0.323844	0.174782	0.648845	-0.0322527	0.892254	0.995832	0.0408761	0.863701	0.961472
CARTPT.5743.82	SL012512	Cocaine- and amphetamine-regulated transcript protein	CARTPT	-0.156978	0.148745	0.648845	-0.150833	0.165221	0.994998	-0.115552	0.287255	0.839644
CASC4.10613.33	SL018589	Protein CASC4	CASC4	-0.0673737	0.544504	0.736112	0.0239105	0.829645	0.995832	-0.0602733	0.587682	0.894934
CASC4.8838.10	SL018589	Protein CASC4	CASC4	-0.109676	0.25531	0.648845	-0.0484943	0.614527	0.995832	-0.0879442	0.361419	0.84274
CASK.16754.40	SL019118	Peripheral plasma membrane protein CASK	CASK	-0.224441	0.188224	0.648845	-0.212636	0.212428	0.994998	-0.235051	0.168274	0.838671
CASP10.5340.24	SL003717	Caspase-10	CASP10	-0.0236689	0.814603	0.899749	0.0511255	0.612588	0.995832	0.0391354	0.698257	0.911656
CASP2.4904.7	SL003710	Caspase-2	CASP2	-0.127428	0.359018	0.664905	-0.120557	0.385461	0.994998	-0.0566716	0.683078	0.908768
CASP3.3593.72	SL003711	Caspase-3	CASP3	-0.229107	0.520653	0.722207	-0.00435856	0.990245	0.999156	0.384377	0.281627	0.839644
CASP8.18158.45	SL003715	Caspase-8	CASP8	0.104321	0.578225	0.755925	0.113515	0.54522	0.994998	-0.0337308	0.857286	0.960956
CASQ1.11263.57	SL019372	Calsequestrin-1	CASQ1	-0.178259	0.0630728	0.648845	-0.0568934	0.551516	0.994998	-0.187817	0.0502974	0.838671
CASQ2.19291.2	SL007959	Calsequestrin-2	CASQ2	-0.199764	0.0905624	0.648845	-0.163847	0.164608	0.994998	-0.196469	0.0959698	0.838671
CASS4.12855.16	SL011299	Cas scaffolding protein family member 4	CASS4	-0.0300778	0.770503	0.874092	0.0528443	0.608362	0.995832	-0.0286328	0.781238	0.942233
CAST.3026.5	SL000338	Calpastatin	CAST	-0.0212708	0.895703	0.941922	0.0365151	0.821954	0.995832	-0.00113662	0.994411	0.997615
CAT.3488.64	SL000342	Catalase	CAT	0.0623292	0.879725	0.93199	0.410595	0.319433	0.994998	0.240354	0.559701	0.887783
CAV2.9457.3	SL014826	Caveolin-2	CAV2	-0.170848	0.258287	0.648845	-0.0942732	0.532325	0.994998	-0.192748	0.202378	0.838671
CAV3.8690.25	SL018617	Caveolin-3	CAV3	-0.132763	0.265148	0.648845	-0.0849685	0.47535	0.994998	-0.0481806	0.685531	0.908768
CBFB.10048.7	SL011998	Core-binding factor subunit beta	CBFB	-0.168188	0.103364	0.648845	-0.0870354	0.398174	0.994998	-0.13661	0.18536	0.838671
CBL.12016.60	SL013756	E3 ubiquitin-protein ligase CBL	CBL	-0.174823	0.410707	0.68315	-0.127103	0.549618	0.994998	0.160594	0.449772	0.865664
CBLN1.9313.27	SL017250	Cerebellin-1	CBLN1	-0.0586438	0.71517	0.839052	-0.0305083	0.849414	0.995832	-0.0312387	0.845854	0.959597
CBLN4.5688.65	SL012852	Cerebellin-4	CBLN4	-0.153135	0.203848	0.648845	-0.053805	0.654706	0.995832	-0.069057	0.566022	0.888976
CBR1.12381.26	SL008046	Carbonyl reductase [NADPH] 1	CBR1	-0.303391	0.046893	0.648845	-0.117142	0.441013	0.994998	-0.0978789	0.519623	0.881201
CBR3.14091.42	SL005371	Carbonyl reductase [NADPH] 3	CBR3	-0.122431	0.369379	0.665638	-0.0958426	0.482077	0.994998	-0.0950105	0.485884	0.873082
CBS.10086.39	SL018882	Cystathionine beta-synthase	CBS	0.015055	0.883602	0.93448	0.133788	0.194156	0.994998	0.0652069	0.526199	0.881553
CBX1.18817.50	SL013308	Chromobox protein homolog 1	CBX1	-0.104916	0.639311	0.793921	-0.0128342	0.954269	0.996697	0.0919347	0.681292	0.908768
CBX3.18868.7	SL004001	Chromobox protein homolog 3	CBX3	-0.119785	0.600258	0.769497	-0.0830959	0.716167	0.995832	0.0461766	0.839863	0.957857
CBX5.4540.11	SL009768	Chromobox protein homolog 5	CBX5	-0.285731	0.124823	0.648845	-0.149181	0.421951	0.994998	-0.297536	0.110072	0.838671
CBX7.13027.20	SL019531	Chromobox protein homolog 7	CBX7	-0.318002	0.0734261	0.648845	-0.222673	0.2091	0.994998	-0.188781	0.286673	0.839644
CCBL1.17365.7	SL016564	Kynurenine--oxoglutarate transaminase 1	CCBL1	-0.200383	0.170902	0.648845	-0.0807989	0.580123	0.995832	-0.210455	0.150491	0.838671
CCBL2.12682.5	SL019824	Kynurenine--oxoglutarate transaminase 3	CCBL2	-0.200964	0.0745344	0.648845	-0.116883	0.298393	0.994998	-0.140466	0.211677	0.838671
CCDC101.12788.6	SL019859	SAGA-associated factor 29 homolog	CCDC101	-0.216892	0.0551911	0.648845	-0.177342	0.116395	0.994998	-0.176245	0.118658	0.838671
CCDC126.6388.21	SL017451	Coiled-coil domain-containing protein 126	CCDC126	-0.0111875	0.945203	0.971158	-0.0419667	0.796555	0.995832	0.119142	0.46448	0.867009
CCDC134.15300.66	SL017096	Coiled-coil domain-containing protein 134	CCDC134	-0.242474	0.0627881	0.648845	-0.23855	0.0671262	0.994998	-0.184166	0.156835	0.838671
CCDC167.7797.11	SL018243	Coiled-coil domain-containing protein 167	CCDC167	-0.162443	0.283905	0.648845	-0.122559	0.418527	0.994998	-0.251773	0.0973983	0.838671
CCDC25.18264.12	SL006619	Coiled-coil domain-containing protein 25	CCDC25	-0.0964128	0.497742	0.711613	-0.00667276	0.96255	0.996697	-0.0702256	0.621299	0.897807
CCDC50.12399.194	SL013198	Coiled-coil domain-containing protein 50	CCDC50	-0.26304	0.0259653	0.648845	-0.111376	0.343345	0.994998	-0.165385	0.159958	0.838671
CCDC51.12790.10	SL019874	Coiled-coil domain-containing protein 51	CCDC51	-0.102391	0.544545	0.736112	-0.0476402	0.777916	0.995832	-0.0841253	0.618534	0.897807
CCDC64.11158.40	SL019326	Bicaudal D-related protein 1	CCDC64	-0.188491	0.197868	0.648845	-0.137048	0.348696	0.994998	-0.116358	0.426099	0.86525
CCDC80.3234.23	SL010390	Coiled-coil domain-containing protein 80	CCDC80	-0.0999152	0.340467	0.662018	0.034365	0.742773	0.995832	-0.0223131	0.831245	0.956285
CCDC90B.7792.58	SL018258	Coiled-coil domain-containing protein 90B, mitochondrial	CCDC90B	-0.0782561	0.63248	0.789246	-0.0315248	0.847194	0.995832	0.0325327	0.842372	0.958243
CCK.6918.183	SL012408	Cholecystokinin	CCK	-0.332827	0.232847	0.648845	-0.628807	0.0248324	0.994998	-0.431546	0.122325	0.838671
CCL1.2770.51	SL003176	C-C motif chemokine 1	CCL1	-0.137713	0.587391	0.76134	-0.0106116	0.966636	0.996697	-0.355362	0.162309	0.838671
CCL11.5301.7	SL000406	Eotaxin	CCL11	-0.116795	0.329057	0.65952	0.0438749	0.713606	0.995832	0.110081	0.357559	0.84274
CCL13.4144.13	SL000517	C-C motif chemokine 13	CCL13	-0.116576	0.466363	0.701933	-0.105806	0.508489	0.994998	0.0240621	0.880415	0.966954
CCL14.2900.53	SL003329	C-C motif chemokine 14	CCL14	-0.0300026	0.876256	0.93012	0.112186	0.560545	0.994998	-0.0177611	0.926552	0.983171
CCL15.18289.16	SL003190	C-C motif chemokine 15	CCL15	-0.319612	0.0309683	0.648845	-0.234798	0.11203	0.994998	-0.191981	0.193368	0.838671
CCL16.4913.78	SL003300	C-C motif chemokine 16	CCL16	-0.271123	0.128863	0.648845	-0.18706	0.294035	0.994998	-0.161762	0.364032	0.84274
CCL17.3519.3	SL003196	C-C motif chemokine 17	CCL17	-0.108769	0.381483	0.67171	-0.0661572	0.594293	0.995832	-0.0329497	0.790744	0.946695
CCL18.3044.3	SL003323	C-C motif chemokine 18	CCL18	-0.155989	0.300952	0.652798	-0.0601049	0.689882	0.995832	-0.031944	0.832033	0.956285
CCL19.4922.13	SL003189	C-C motif chemokine 19	CCL19	-0.162006	0.278689	0.648845	-0.0590628	0.69253	0.995832	-0.145791	0.329505	0.84274
CCL2.2578.67	SL000038	C-C motif chemokine 2	CCL2	-0.153296	0.297351	0.652798	-0.0881613	0.548592	0.994998	-0.0206779	0.888062	0.970044
CCL20.2468.62	SL000133	C-C motif chemokine 20	CCL20	-0.110665	0.480488	0.706135	-0.0791579	0.613699	0.995832	0.0473219	0.762775	0.93329
CCL21.2516.57	SL003193	C-C motif chemokine 21	CCL21	-0.25673	0.0161697	0.648845	-0.106159	0.317118	0.994998	-0.211977	0.0465589	0.838671
CCL23.2913.1	SL003302	C-C motif chemokine 23	CCL23	0.0406084	0.771532	0.874673	0.128036	0.360362	0.994998	0.109802	0.43267	0.86525
CCL23.3028.36	SL003301	Ck-beta-8-1	CCL23	0.129518	0.402323	0.682128	0.150627	0.330217	0.994998	0.195482	0.206726	0.838671
CCL25.2705.5	SL003197	C-C motif chemokine 25	CCL25	-0.129265	0.557902	0.742372	0.073048	0.740476	0.995832	-0.0536435	0.80781	0.952144
CCL26.9168.31	SL003170	C-C motif chemokine 26	CCL26	-0.183019	0.287975	0.648867	-0.130516	0.448289	0.994998	-0.109209	0.525681	0.881553
CCL28.2890.59	SL003303	C-C motif chemokine 28	CCL28	0.441851	0.0763732	0.648845	0.316287	0.203756	0.994998	0.559746	0.0251058	0.838671
CCL3L1.2783.18	SL004355	C-C motif chemokine 3-like 1	CCL3L1	-0.199044	0.326141	0.658405	-0.0717554	0.723079	0.995832	-0.328821	0.105487	0.838671
CCL5.5480.49	SL000563	C-C motif chemokine 5	CCL5	-0.0358945	0.964181	0.982474	-0.279192	0.726902	0.995832	0.448692	0.574696	0.891045
CCL7.4886.3	SL000516	C-C motif chemokine 7	CCL7	-0.109607	0.316557	0.653069	0.00768671	0.943935	0.996697	-0.0204029	0.851929	0.960421
CCL8.13748.4	SL000515	C-C motif chemokine 8	CCL8	0.154041	0.263049	0.648845	0.301963	0.0289284	0.994998	0.0954063	0.487774	0.87424
CCM2.12347.29	SL019675	Cerebral cavernous malformations 2 protein	CCM2	-0.194602	0.2682	0.648845	-0.0461714	0.792494	0.995832	-0.221565	0.207646	0.838671
CCNA1.15319.226	SL013808	Cyclin-A1	CCNA1	-0.16803	0.298995	0.652798	-0.154871	0.338343	0.994998	-0.0801767	0.619839	0.897807
CCNA2.15574.37	SL000385	Cyclin-A2	CCNA2	-0.132478	0.294657	0.652648	-0.105283	0.404703	0.994998	-0.0340601	0.787337	0.945094
CCNB1.5347.59	SL000130	G2/mitotic-specific cyclin-B1	CCNB1	-0.268553	0.0498118	0.648845	-0.234258	0.0867112	0.994998	-0.237616	0.0823192	0.838671
CCNB1IP1.9728.4	SL019116	E3 ubiquitin-protein ligase CCNB1IP1	CCNB1IP1	0.250367	0.187891	0.648845	0.285422	0.133546	0.994998	0.268545	0.157949	0.838671
CCNB2.18208.3	SL007052	G2/mitotic-specific cyclin-B2	CCNB2	-0.119867	0.524123	0.724159	-0.0409366	0.827707	0.995832	-0.282088	0.13473	0.838671
CCNH.9848.22	SL000391	Cyclin-H	CCNH	-0.142265	0.443044	0.694594	-0.105378	0.569789	0.995832	-0.00842604	0.963737	0.993101
CCPG1.8889.5	SL015334	Cell cycle progression protein 1	CCPG1	-0.268305	0.0983801	0.648845	-0.142563	0.378693	0.994998	-0.253124	0.118803	0.838671
CD109.3290.50	SL008773	CD109 antigen	CD109	-0.0899279	0.417117	0.684942	-0.00678259	0.95116	0.996697	0.00103898	0.992514	0.997615
CD14.16914.104	SL001743	Monocyte differentiation antigen CD14, soluble	CD14	-0.00888982	0.919563	0.954903	0.0596147	0.498518	0.994998	-0.0504026	0.5671	0.888976
CD14.8969.49	SL018823	Monocyte differentiation antigen CD14	CD14	-0.0174033	0.876594	0.93012	0.107325	0.338767	0.994998	-0.0978477	0.383046	0.843506
CD163.5028.59	SL005764	Scavenger receptor cysteine-rich type 1 protein M130	CD163	-0.116193	0.391291	0.677269	-0.00735016	0.956713	0.996697	-0.186357	0.169754	0.838671
CD177.13116.25	SL008931	CD177 antigen	CD177	-0.468434	0.136675	0.648845	-0.508625	0.106269	0.994998	-0.445147	0.157165	0.838671
CD1A.10814.7	SL016708	T-cell surface glycoprotein CD1a	CD1A	0.134259	0.497996	0.711613	0.180593	0.362248	0.994998	0.0130359	0.947511	0.98956
CD1D.8749.194	SL007129	Antigen-presenting glycoprotein CD1d	CD1D	-0.124979	0.372199	0.667191	-0.0937417	0.503106	0.994998	-0.0844014	0.546539	0.886305
CD2.7100.31	SL004124	T-cell surface antigen CD2	CD2	-0.0585228	0.924898	0.958275	0.468671	0.450613	0.994998	-0.746569	0.229976	0.838671
CD200.5112.73	SL014268	OX-2 membrane glycoprotein	CD200	-0.229835	0.0796137	0.648845	-0.197573	0.131463	0.994998	-0.201246	0.12448	0.838671
CD200R1L.8980.19	SL018778	Cell surface glycoprotein CD200 receptor 2	CD200R1L	-0.0957462	0.48726	0.708763	-0.134658	0.328854	0.994998	-0.105288	0.444983	0.865664
CD207.3361.26	SL010610	C-type lectin domain family 4 member K	CD207	-0.117667	0.331661	0.660689	-0.0921379	0.446958	0.994998	-0.0453137	0.708243	0.915654
CD209.3029.52	SL005157	CD209 antigen	CD209	-0.290502	0.0919223	0.648845	-0.239219	0.164715	0.994998	-0.171443	0.318815	0.841754
CD226.5062.60	SL011100	CD226 antigen	CD226	-0.170143	0.269663	0.648845	-0.0975251	0.526503	0.994998	-0.0631725	0.68153	0.908768
CD244.5063.12	SL014188	Natural killer cell receptor 2B4	CD244	-0.0816603	0.511813	0.718843	-0.0865607	0.486843	0.994998	-0.00624205	0.959985	0.99242
CD247.15567.2	SL004471	T-cell surface glycoprotein CD3 zeta chain	CD247	-0.143422	0.235846	0.648845	-0.116825	0.333962	0.994998	-0.101518	0.401017	0.846576
CD248.15491.20	SL008437	Endosialin	CD248	-0.211786	0.118238	0.648845	-0.0100905	0.940489	0.996697	0.0704556	0.602297	0.897509
CD27.5412.53	SL004134	CD27 antigen	CD27	-0.10981	0.4225	0.686565	-0.136382	0.31937	0.994998	-0.013015	0.924203	0.982989
CD274.5060.62	SL004852	Programmed cell death 1 ligand 1	CD274	-0.0569792	0.633537	0.789758	-0.0693876	0.561578	0.994998	-0.183815	0.125033	0.838671
CD300A.5630.48	SL009033	CMRF35-like molecule 8	CD300A	-0.232127	0.0756289	0.648845	-0.0340585	0.793577	0.995832	-0.189312	0.14683	0.838671
CD300C.5066.134	SL014270	CMRF35-like molecule 6	CD300C	-0.118091	0.316618	0.653069	0.0447956	0.703741	0.995832	-0.134636	0.253741	0.838671
CD300E.10798.4	SL018456	CMRF35-like molecule 2	CD300E	0.0336537	0.814339	0.899675	0.0928069	0.517432	0.994998	0.0325013	0.820585	0.953089
CD300LB.10713.151	SL017073	CMRF35-like molecule 7	CD300LB	-0.209176	0.0460849	0.648845	-0.231075	0.0277302	0.994998	-0.217858	0.0378428	0.838671
CD300LF.5623.11	SL012737	CMRF35-like molecule 1	CD300LF	-0.177229	0.157599	0.648845	-0.13801	0.270667	0.994998	-0.184895	0.140482	0.838671
CD320.16320.139	SL009127	CD320 antigen	CD320	0.0850229	0.654408	0.802285	0.155247	0.413983	0.994998	0.02399	0.899466	0.974154
CD33.3166.92	SL005215	Myeloid cell surface antigen CD33	CD33	0.0818086	0.611523	0.777822	0.172129	0.285754	0.994998	0.0695059	0.666063	0.907385
CD37.18202.22	SL014706	Leukocyte antigen CD37	CD37	0.233003	0.150027	0.648845	0.175671	0.277281	0.994998	0.265009	0.101853	0.838671
CD38.11513.92	SL002722	ADP-ribosyl cyclase/cyclic ADP-ribose hydrolase 1	CD38	-0.168121	0.225832	0.648845	-0.13924	0.315539	0.994998	-0.181842	0.190328	0.838671
CD3E.18870.1	SL007084	T-cell surface glycoprotein CD3 epsilon chain	CD3E	-0.0917684	0.589095	0.762894	-0.0354105	0.834847	0.995832	-0.136124	0.423202	0.862752
CD3G.7924.7	SL007099	T-cell surface glycoprotein CD3 gamma chain	CD3G	-0.0125851	0.943472	0.970034	-0.0119293	0.946413	0.996697	0.0392666	0.82492	0.954807
CD4.3143.3	SL002524	T-cell surface glycoprotein CD4	CD4	-0.055761	0.745149	0.857895	-0.00791743	0.963184	0.996697	0.120928	0.481075	0.870779
CD40LG.3534.14	SL003862	CD40 ligand	CD40LG	-0.0191148	0.92267	0.956618	0.00270812	0.989027	0.999156	0.174896	0.374903	0.843506
CD44.9283.8	SL000135	CD44 antigen	CD44	-0.136585	0.262061	0.648845	-0.0841797	0.48901	0.994998	-0.07741	0.52458	0.881553
CD46.17682.1	SL002600	Membrane cofactor protein	CD46	-0.138733	0.233867	0.648845	-0.0627532	0.589729	0.995832	-0.116663	0.316543	0.839703
CD47.6653.58	SL004838	Leukocyte surface antigen CD47	CD47	-0.227882	0.231388	0.648845	-0.091342	0.630928	0.995832	-0.0191866	0.919598	0.981547
CD48.3292.75	SL010450	CD48 antigen	CD48	-0.0377059	0.725541	0.844707	0.184727	0.0865369	0.994998	-0.0315452	0.768974	0.935008
CD5.14065.11	SL007080	T-cell surface glycoprotein CD5	CD5	-0.14482	0.135449	0.648845	-0.0974744	0.314234	0.994998	-0.132991	0.170188	0.838671
CD5.5596.75	SL007080	T-cell surface glycoprotein CD5	CD5	-0.019331	0.859042	0.922921	0.110738	0.309584	0.994998	0.00794444	0.941816	0.986624
CD55.5069.9	SL004556	Complement decay-accelerating factor	CD55	-0.109194	0.305121	0.652798	-0.0121284	0.909197	0.996383	-0.0377829	0.722403	0.918598
CD58.10938.13	SL003442	Lymphocyte function-associated antigen 3	CD58	-0.193329	0.211076	0.648845	-0.12866	0.40475	0.994998	-0.202147	0.19107	0.838671
CD59.11514.196	SL004557	CD59 glycoprotein	CD59	-0.0756041	0.350792	0.664128	-0.0301057	0.709982	0.995832	-0.0327612	0.685721	0.908768
CD5L.3293.2	SL006108	CD5 antigen-like	CD5L	0.153154	0.377293	0.66943	0.283156	0.103406	0.994998	0.0740517	0.669231	0.907887
CD63.9190.7	SL008837	CD63 antigen	CD63	-0.10817	0.471811	0.703446	0.0594892	0.692185	0.995832	0.00360114	0.980877	0.996394
CD68.18922.27	SL007199	Macrosialin	CD68	0.150651	0.308806	0.652798	0.18506	0.211526	0.994998	0.101254	0.493655	0.875633
CD70.5807.77	SL007195	CD70 antigen	CD70	-0.0946693	0.424254	0.687267	-0.0957546	0.41897	0.994998	-0.103479	0.382505	0.843506
CD72.7009.8	SL017967	B-cell differentiation antigen CD72	CD72	-0.122445	0.354977	0.664128	-0.07109	0.590987	0.995832	-0.112251	0.396375	0.845139
CD74.6974.6	SL007076	HLA class II histocompatibility antigen gamma chain	CD74	-0.0521884	0.655793	0.802849	-0.0204407	0.861382	0.995832	-0.0275337	0.814053	0.952988
CD74.8748.45	SL007076	HLA class II histocompatibility antigen gamma chain	CD74	-0.0400619	0.863359	0.924522	-0.0415138	0.858459	0.995832	-0.0847588	0.71581	0.917985
CD79A.15674.3	SL011613	B-cell antigen receptor complex-associated protein alpha chain	CD79A	-0.0353933	0.811982	0.898376	0.0610404	0.681673	0.995832	0.0121867	0.934719	0.985876
CD79A.7796.10	SL011613	B-cell antigen receptor complex-associated protein alpha chain	CD79A	-0.0487376	0.573374	0.752358	-0.021021	0.80805	0.995832	-0.0506463	0.558465	0.887783
CD79B.6351.55	SL017426	B-cell antigen receptor complex-associated protein beta chain	CD79B	0.159777	0.230639	0.648845	0.143103	0.282826	0.994998	0.125641	0.345554	0.84274
CD81.19612.3	SL007309	CD81 antigen	CD81	-0.122187	0.227253	0.648845	-0.101373	0.316178	0.994998	-0.139645	0.167823	0.838671
CD86.5337.64	SL004131	T-lymphocyte activation antigen CD86	CD86	-0.162229	0.276888	0.648845	-0.111595	0.454136	0.994998	-0.149553	0.316057	0.839644
CD8A.15462.28	SL007072	T-cell surface glycoprotein CD8 alpha chain	CD8A	0.0882249	0.549075	0.738347	0.213337	0.148258	0.994998	0.206434	0.161765	0.838671
CD8B.9310.2	SL007109	T-cell surface glycoprotein CD8 beta chain	CD8B	-0.180103	0.377608	0.66943	0.216326	0.289455	0.994998	-0.118547	0.561196	0.888268
CD9.17449.23	SL008836	CD9 antigen	CD9	-0.118835	0.399948	0.681776	-0.0412014	0.770244	0.995832	-0.0966621	0.49343	0.875633
CD93.14136.234	SL007696	Complement component C1q receptor	CD93	-0.203379	0.0670887	0.648845	-0.0786415	0.477378	0.994998	-0.141956	0.200273	0.838671
CD96.9735.44	SL019066	T-cell surface protein tactile	CD96	-0.085206	0.439105	0.694436	-0.0115271	0.916577	0.996697	-0.127777	0.246373	0.838671
CD99L2.10539.30	SL014293	CD99 antigen-like protein 2	CD99L2	-0.310163	0.0325614	0.648845	-0.223224	0.122955	0.994998	-0.321697	0.0266915	0.838671
CDC2.CCNB1.3422.4	SL010494	Cyclin-dependent kinase 1:G2/mitotic-specific cyclin-B1 complex	CDC2 CCNB1	-0.243431	0.094607	0.648845	-0.112232	0.439662	0.994998	-0.0718909	0.620451	0.897807
CDC25A.11548.84	SL007184	M-phase inducer phosphatase 1	CDC25A	1.496	0.0240009	0.648845	2.0036	0.00262814	0.413705	1.21022	0.0672679	0.838671
CDC25B.12427.8	SL007185	M-phase inducer phosphatase 2	CDC25B	-0.246596	0.0803937	0.648845	-0.121737	0.386714	0.994998	-0.228733	0.104675	0.838671
CDC34.12532.28	SL013788	Ubiquitin-conjugating enzyme E2 R1	CDC34	0.0281575	0.867808	0.926027	0.188334	0.266305	0.994998	-0.00422995	0.980051	0.996394
CDC37.3879.50	SL011232	Hsp90 co-chaperone Cdc37	CDC37	-0.236868	0.207205	0.648845	-0.118102	0.528824	0.994998	0.000275745	0.998826	0.998826
CDC42.9840.2	SL000350	Cell division control protein 42 homolog	CDC42	-0.0704555	0.843372	0.913619	0.0170956	0.961761	0.996697	0.437548	0.220638	0.838671
CDC42BPB.3629.60	SL006805	Serine/threonine-protein kinase MRCK beta	CDC42BPB	-0.241207	0.203687	0.648845	-0.165618	0.382286	0.994998	-0.0863964	0.64833	0.899582
CDCP1.16818.200	SL017488	CUB domain-containing protein 1	CDCP1	-0.129353	0.407452	0.683003	-0.0641776	0.680883	0.995832	-0.19767	0.206064	0.838671
CDH11.16305.10	SL000637	Cadherin-11	CDH11	0.17318	0.432151	0.691644	0.14487	0.511017	0.994998	0.00486076	0.982397	0.996587
CDH11.7763.25	SL000637	Cadherin-11	CDH11	-0.24875	0.167014	0.648845	-0.127203	0.479025	0.994998	-0.363924	0.0437684	0.838671
CDH12.19388.2	SL004864	Cadherin-12	CDH12	0.0832069	0.704872	0.832569	0.134	0.542003	0.994998	0.0421868	0.847698	0.959597
CDH15.11215.6	SL007295	Cadherin-15	CDH15	-1.09439	0.0392048	0.648845	-1.70372	0.00143893	0.350258	-1.45066	0.00647619	0.753106
CDH15.5410.53	SL007295	Cadherin-15	CDH15	-0.0650468	0.629213	0.787561	-0.0410069	0.760791	0.995832	-0.225169	0.0956792	0.838671
CDH17.16613.3	SL008898	Cadherin-17	CDH17	-0.306424	0.0569895	0.648845	-0.120637	0.451939	0.994998	-0.0969646	0.545356	0.885911
CDH2.3797.1	SL000638	Cadherin-2	CDH2	-0.269303	0.0928552	0.648845	-0.233579	0.144607	0.994998	-0.16268	0.308959	0.839644
CDH3.2643.57	SL004183	Cadherin-3	CDH3	-0.0563805	0.693028	0.827653	0.0765906	0.591846	0.995832	-0.127205	0.373503	0.84274
CDH5.2819.23	SL002081	Cadherin-5	CDH5	-0.0980458	0.334092	0.661123	-0.0185163	0.855099	0.995832	-0.117858	0.245849	0.838671
CDH7.7959.34	SL007764	Cadherin-7	CDH7	0.0667422	0.704437	0.832569	0.0160878	0.927133	0.996697	-0.095475	0.587444	0.894934
CDHR1.8372.29	SL017405	Cadherin-related family member 1	CDHR1	-0.124742	0.389244	0.675628	-0.103301	0.475719	0.994998	-0.0333392	0.817853	0.952988
CDHR3.8222.49	SL018447	Cadherin-related family member 3	CDHR3	-0.0497025	0.579725	0.756343	-0.0931031	0.300026	0.994998	-0.0313741	0.726601	0.920108
CDHR5.9962.1	SL008817	Cadherin-related family member 5	CDHR5	-0.291372	0.063445	0.648845	-0.268495	0.0870035	0.994998	-0.317421	0.0433418	0.838671
CDK2.CCNA2.3357.67	SL010495	Cyclin-dependent kinase 2:Cyclin-A2 complex	CDK2 CCNA2	0.290302	0.0884678	0.648845	0.282005	0.0978872	0.994998	0.209048	0.219133	0.838671
CDK2AP1.9450.18	SL019015	Cyclin-dependent kinase 2-associated protein 1	CDK2AP1	-0.155661	0.174478	0.648845	-0.116071	0.310772	0.994998	-0.100442	0.380272	0.843506
CDK5.CDK5R1.3358.51	SL010496	Cyclin-dependent kinase 5:Cyclin-dependent kinase 5 activator 1 complex	CDK5 CDK5R1	-0.156882	0.564948	0.7471	-0.0140005	0.959022	0.996697	-0.364293	0.182206	0.838671
CDK8.CCNC.3359.11	SL010522	Cyclin-dependent kinase 8:Cyclin-C complex	CDK8 CCNC	-0.141708	0.481511	0.706602	-0.0621529	0.75742	0.995832	-0.205365	0.308022	0.839644
CDKN1A.18291.8	SL002000	Cyclin-dependent kinase inhibitor 1	CDKN1A	-0.0193052	0.910799	0.950252	0.0732049	0.671033	0.995832	0.0284717	0.868769	0.961904
CDKN2B.9874.28	SL003758	Cyclin-dependent kinase 4 inhibitor B	CDKN2B	0.143139	0.323032	0.656856	0.253641	0.0806903	0.994998	0.147309	0.30917	0.839644
CDKN2C.12521.3	SL007230	Cyclin-dependent kinase 4 inhibitor C	CDKN2C	-0.156085	0.339654	0.662018	-0.0417623	0.798147	0.995832	-0.210304	0.198667	0.838671
CDKN2D.12376.85	SL003762	Cyclin-dependent kinase 4 inhibitor D	CDKN2D	-0.245279	0.217055	0.648845	-0.0908665	0.646925	0.995832	-0.0227644	0.908621	0.977877
CDKN3.14178.18	SL007463	Cyclin-dependent kinase inhibitor 3	CDKN3	-0.239713	0.0997843	0.648845	-0.183146	0.20794	0.994998	-0.202253	0.164521	0.838671
CDNF.4962.52	SL012538	Cerebral dopamine neurotrophic factor	CDNF	-0.159964	0.0773154	0.648845	-0.12163	0.178517	0.994998	-0.106437	0.238838	0.838671
CDON.4541.49	SL014092	Cell adhesion molecule-related/down-regulated by oncogenes	CDON	-0.00435771	0.970432	0.984729	0.105692	0.369127	0.994998	0.103629	0.378528	0.843506
CDSN.7085.81	SL011989	Corneodesmosin	CDSN	-0.167887	0.302927	0.652798	-0.0525385	0.746874	0.995832	0.0256087	0.874977	0.9655
CDY1.7097.8	SL018129	Testis-specific chromodomain protein Y 1	CDY1	-0.137834	0.297953	0.652798	-0.153369	0.246958	0.994998	-0.128616	0.331356	0.84274
CEACAM19.7048.4	SL017994	Carcinoembryonic antigen-related cell adhesion molecule 19	CEACAM19	-0.173517	0.256366	0.648845	-0.136967	0.369998	0.994998	-0.23796	0.120088	0.838671
CEACAM20.10453.7	SL018233	Carcinoembryonic antigen-related cell adhesion molecule 20	CEACAM20	-0.0729631	0.756302	0.86406	-0.0302814	0.897507	0.995832	-0.0689513	0.769308	0.935008
CEACAM3.8999.19	SL014788	Carcinoembryonic antigen-related cell adhesion molecule 3	CEACAM3	-0.0961216	0.446293	0.694829	-0.0525779	0.676822	0.995832	-0.0639733	0.612094	0.897632
CEACAM4.10910.6	SL018022	Carcinoembryonic antigen-related cell adhesion molecule 4	CEACAM4	-0.0596798	0.687852	0.825137	0.0233007	0.875332	0.995832	-0.084724	0.568503	0.889077
CEACAM7.7184.13	SL014937	Carcinoembryonic antigen-related cell adhesion molecule 7	CEACAM7	0.0476208	0.716576	0.839838	0.0545765	0.677377	0.995832	0.0841157	0.521498	0.881201
CEACAM8.18873.8	SL008523	Carcinoembryonic antigen-related cell adhesion molecule 8	CEACAM8	-0.175953	0.266861	0.648845	-0.154447	0.329584	0.994998	-0.0404739	0.798127	0.949504
CEBPA.18874.66	SL007254	CCAAT/enhancer-binding protein alpha	CEBPA	0.0846287	0.652875	0.801865	0.0502532	0.789376	0.995832	0.153216	0.415743	0.858011
CEBPG.19572.10	SL006492	CCAAT/enhancer-binding protein gamma	CEBPG	-0.200653	0.300282	0.652798	-0.209109	0.280428	0.994998	-0.135263	0.484697	0.872697
CECR1.6077.63	SL013510	Adenosine deaminase CECR1	CECR1	-0.0705662	0.650492	0.800701	0.150672	0.333775	0.994998	-0.160861	0.302198	0.839644
CELA2A.7140.1	SL012410	Chymotrypsin-like elastase family member 2A	CELA2A	-0.0615389	0.708396	0.833461	-0.0761388	0.643578	0.995832	0.105726	0.520645	0.881201
CELA3B.6357.83	SL009332	Chymotrypsin-like elastase family member 3B	CELA3B	-0.122984	0.221907	0.648845	-0.0788903	0.432816	0.994998	-0.107885	0.283738	0.839644
CENPV.8817.29	SL013524	Centromere protein V	CENPV	-0.13741	0.167681	0.648845	-0.102137	0.304611	0.994998	-0.183	0.066634	0.838671
CENPW.8864.59	SL018718	Centromere protein W	CENPW	-0.409323	0.0147167	0.648845	-0.198783	0.233553	0.994998	-0.425333	0.011302	0.838671
CER1.6230.56	SL007062	Cerberus	CER1	-0.0471769	0.717778	0.840168	-0.0413078	0.75164	0.995832	-0.056067	0.667552	0.907887
CERS5.13494.6	SL020154	Ceramide synthase 5	CERS5	-0.159007	0.240698	0.648845	-0.128127	0.344175	0.994998	-0.152005	0.261974	0.838671
CES1.15487.164	SL006149	Liver carboxylesterase 1	CES1	-0.0941172	0.615047	0.780175	0.0127534	0.945655	0.996697	-0.0772064	0.679923	0.908768
CETN2.13078.3	SL014793	Centrin-2	CETN2	-0.0245894	0.813114	0.898539	0.0846366	0.41615	0.994998	-0.0425341	0.682627	0.908768
CETN3.17410.5	SL019878	Centrin-3	CETN3	-0.163261	0.269742	0.648845	-0.128936	0.383151	0.994998	-0.111734	0.44969	0.865664
CFAP45.6553.68	SL017495	Cilia- and flagella-associated protein 45	CFAP45	-0.194314	0.150659	0.648845	-0.127288	0.345766	0.994998	-0.184595	0.172044	0.838671
CFB.4129.72	SL000414	Complement factor B	CFB	-0.123673	0.238748	0.648845	-0.00932978	0.92906	0.996697	-0.0482728	0.645143	0.899568
CFC1.3294.55	SL010451	Cryptic protein	CFC1	-0.081516	0.625619	0.784847	-0.044683	0.789086	0.995832	0.117592	0.481676	0.871227
CFD.2946.52	SL003327	Complement factor D	CFD	-0.178994	0.212523	0.648845	-0.0187538	0.895883	0.995832	-0.185064	0.197478	0.838671
CFH.4159.130	SL000415	Complement factor H	CFH	-0.0613555	0.451382	0.696709	-0.0182854	0.822299	0.995832	-0.00804685	0.921266	0.981923
CFHR1.15468.14	SL002690	Complement factor H-related protein 1	CFHR1	0.0541481	0.65915	0.80519	0.0421081	0.731566	0.995832	0.0244115	0.842347	0.958243
CFHR2.15584.9	SL002691	Complement factor H-related protein 2	CFHR2	0.0518213	0.845455	0.914776	0.0684031	0.796961	0.995832	0.149458	0.574129	0.891045
CFHR3.16836.1	SL002693	Complement factor H-related protein 3	CFHR3	-0.130494	0.344278	0.662018	-0.125787	0.361924	0.994998	-0.120554	0.382204	0.843506
CFHR4.6471.53	SL002692	Complement factor H-related protein 4	CFHR4	0.0738018	0.85545	0.920913	0.163456	0.686653	0.995832	0.0344016	0.932326	0.984973
CFHR5.16055.3	SL006830	Complement factor H-related protein 5	CFHR5	-0.0242085	0.822072	0.903805	-0.0821991	0.445419	0.994998	0.0268859	0.802782	0.950883
CFI.2567.5	SL003328	Complement factor I	CFI	-0.151279	0.11419	0.648845	-0.0942598	0.324084	0.994998	-0.0314768	0.741668	0.923564
CFL1.4203.50	SL004920	Cofilin-1	CFL1	-0.0307168	0.807226	0.89614	0.0546836	0.664053	0.995832	-0.0604429	0.631197	0.897807
CFTR.7717.95	SL013741	Cystic fibrosis transmembrane conductance regulator	CFTR	0.389894	0.285139	0.648867	0.376444	0.302038	0.994998	0.229003	0.529767	0.881553
CGA.14056.4	SL013948	Glycoprotein hormones alpha chain	CGA	-0.16325	0.266766	0.648845	-0.302552	0.040302	0.994998	-0.169257	0.24962	0.838671
CGA.FSHB.3032.11	SL000428	Follicle stimulating hormone	CGA FSHB	-0.0655259	0.414816	0.683623	-0.0507622	0.527436	0.994998	-0.0737193	0.359032	0.84274
CGA.LHB.2953.31	SL000506	Luteinizing hormone	CGA LHB	-0.0390936	0.782917	0.880733	0.0742283	0.600967	0.995832	0.135312	0.340761	0.84274
CGA.TSHB.3521.16	SL000589	Thyroid Stimulating Hormone	CGA TSHB	-0.139375	0.452817	0.696889	0.0699174	0.706325	0.995832	-0.058832	0.75119	0.928311
CGB2.6213.10	SL017263	Choriogonadotropin subunit beta variant 2	CGB2	-0.00910821	0.973668	0.986636	0.145148	0.599002	0.995832	0.319196	0.248146	0.838671
CGREF1.6257.56	SL012800	Cell growth regulator with EF hand domain protein 1	CGREF1	-0.0631923	0.566369	0.748328	0.0870641	0.429684	0.994998	0.101006	0.359691	0.84274
CHAD.13460.4	SL012363	Chondroadherin	CHAD	-0.11846	0.413576	0.68315	-0.0303635	0.833877	0.995832	-0.115125	0.426825	0.86525
CHCHD10.11270.17	SL019368	Coiled-coil-helix-coiled-coil-helix domain-containing protein 10, mitochondrial	CHCHD10	-0.266776	0.0758	0.648845	-0.147912	0.323586	0.994998	-0.277701	0.0646437	0.838671
CHD7.14005.2	SL008319	Chromodomain-helicase-DNA-binding protein 7	CHD7	-0.140426	0.145365	0.648845	-0.0906218	0.346652	0.994998	-0.105119	0.275163	0.839644
CHEK1.2853.68	SL006911	Serine/threonine-protein kinase Chk1	CHEK1	-0.203563	0.189796	0.648845	-0.0966282	0.533009	0.994998	-0.163404	0.292203	0.839644
CHEK2.19328.51	SL003726	Serine/threonine-protein kinase Chk2	CHEK2	-0.147314	0.396076	0.680756	-0.0942041	0.587146	0.995832	0.0710265	0.68221	0.908768
CHFR.11320.29	SL013858	E3 ubiquitin-protein ligase CHFR	CHFR	-0.0187314	0.817042	0.901275	0.0640669	0.4291	0.994998	-0.0137499	0.865143	0.961472
CHGA.8476.11	SL002762	Chromogranin-A	CHGA	-1.38192	0.0629636	0.648845	-2.30104	0.002117	0.371697	-1.84334	0.013429	0.838671
CHGB.8235.48	SL007079	Secretogranin-1	CHGB	-0.189048	0.135083	0.648845	-0.0668612	0.59626	0.995832	0.0906179	0.472868	0.867009
CHI3L1.11104.13	SL003340	Chitinase-3-like protein 1	CHI3L1	0.0255336	0.919761	0.954903	0.317974	0.210547	0.994998	0.221312	0.383038	0.843506
CHI3L2.9383.24	SL012505	Chitinase-3-like protein 2	CHI3L2	-0.163167	0.231582	0.648845	-0.0994651	0.465355	0.994998	-0.165437	0.225176	0.838671
CHIA.16591.71	SL012820	Acidic mammalian chitinase	CHIA	-0.172855	0.131376	0.648845	-0.0424489	0.710282	0.995832	-0.159264	0.164329	0.838671
CHIT1.3600.2	SL006029	Chitotriosidase-1	CHIT1	-0.164286	0.309454	0.652798	-0.17832	0.270051	0.994998	-0.168982	0.295864	0.839644
CHKB.7761.125	SL018256	Choline/ethanolamine kinase	CHKB	-0.263742	0.244816	0.648845	-0.0620346	0.784094	0.995832	-0.145182	0.521549	0.881201
CHL1.8958.51	SL008936	Neural cell adhesion molecule L1-like protein	CHL1	-0.00307631	0.979254	0.989544	0.117078	0.32292	0.994998	0.104385	0.378036	0.843506
CHMP2A.17728.61	SL008404	Charged multivesicular body protein 2a	CHMP2A	-0.311718	0.451532	0.696709	0.140199	0.734762	0.995832	0.36747	0.374931	0.843506
CHMP2B.17350.13	SL009112	Charged multivesicular body protein 2b	CHMP2B	-0.0677545	0.830999	0.907104	0.0730333	0.818056	0.995832	0.34559	0.277012	0.839644
CHP1.12458.79	SL016506	Calcineurin B homologous protein 1	CHP1	-0.0573228	0.655504	0.802849	0.0556546	0.664904	0.995832	-0.030529	0.812159	0.952988
CHRD.13438.115	SL007661	Chordin	CHRD	0.354211	0.205193	0.648845	0.373707	0.181444	0.994998	0.387414	0.166018	0.838671
CHRDL1.3362.61	SL009400	Chordin-like protein 1	CHRDL1	-0.0893126	0.356469	0.664213	0.0583942	0.546338	0.994998	-0.079686	0.410565	0.854252
CHRDL2.6086.15	SL012616	Chordin-like protein 2	CHRDL2	-0.302001	0.00930813	0.648845	-0.153529	0.183448	0.994998	-0.167739	0.1463	0.838671
CHST1.7803.4	SL007015	Carbohydrate sulfotransferase 1	CHST1	-0.136146	0.231993	0.648845	-0.0960322	0.39877	0.994998	-0.111546	0.327164	0.84274
CHST11.7779.86	SL018230	Carbohydrate sulfotransferase 11	CHST11	-0.0268375	0.793091	0.887367	0.0237106	0.816738	0.995832	-0.0800172	0.434488	0.865626
CHST12.6626.81	SL017514	Carbohydrate sulfotransferase 12	CHST12	-0.0975711	0.333292	0.660689	0.0822674	0.414485	0.994998	-0.0868778	0.388866	0.844103
CHST14.7262.191	SL018097	Carbohydrate sulfotransferase 14	CHST14	-0.119668	0.280521	0.648845	-0.0844071	0.446227	0.994998	-0.0595949	0.590579	0.895976
CHST15.4469.78	SL007502	Carbohydrate sulfotransferase 15	CHST15	-0.117186	0.225589	0.648845	0.0200442	0.835512	0.995832	-0.0980139	0.310539	0.839644
CHST2.18863.176	SL013988	Carbohydrate sulfotransferase 2	CHST2	-0.15629	0.21824	0.648845	-0.122191	0.335401	0.994998	-0.0904511	0.475573	0.867042
CHST3.7189.55	SL018098	Carbohydrate sulfotransferase 3	CHST3	-0.258826	0.0602602	0.648845	-0.176518	0.199014	0.994998	-0.187186	0.17331	0.838671
CHST4.18876.77	SL021174	Carbohydrate sulfotransferase 4	CHST4	-0.0884007	0.517773	0.72088	-0.114001	0.404394	0.994998	-0.0106384	0.937927	0.986468
CHST5.7020.13	SL018044	Carbohydrate sulfotransferase 5	CHST5	-0.310965	0.112313	0.648845	-0.293545	0.133761	0.994998	-0.239146	0.221443	0.838671
CHST6.4429.51	SL014130	Carbohydrate sulfotransferase 6	CHST6	-0.227666	0.211932	0.648845	-0.216732	0.234623	0.994998	-0.0926196	0.611006	0.897632
CHST9.11646.4	SL005434	Carbohydrate sulfotransferase 9	CHST9	-0.116861	0.314478	0.653069	-0.0728293	0.530431	0.994998	-0.0856952	0.460492	0.866082
CILP.5717.2	SL004657	Cartilage intermediate layer protein 1	CILP	-0.210223	0.288981	0.649852	-0.0531246	0.788464	0.995832	0.0938708	0.635496	0.897876
CILP2.8841.65	SL008847	Cartilage intermediate layer protein 2	CILP2	-0.148441	0.270018	0.648845	-0.0683572	0.611072	0.995832	-0.0279225	0.835397	0.956428
CINP.19383.131	SL021086	Cyclin-dependent kinase 2-interacting protein	CINP	-0.0529119	0.773529	0.875766	-0.0130921	0.943232	0.996697	-0.0680611	0.711288	0.91575
CIRBP.12724.81	SL005468	Cold-inducible RNA-binding protein	CIRBP	-0.266586	0.293464	0.651855	-0.116882	0.64472	0.995832	0.0757231	0.765108	0.933632
CISD1.7745.3	SL008314	CDGSH iron-sulfur domain-containing protein 1	CISD1	-0.176893	0.224986	0.648845	-0.0985121	0.498675	0.994998	-0.207032	0.155853	0.838671
CISD2.8094.20	SL010824	CDGSH iron-sulfur domain-containing protein 2	CISD2	-0.152392	0.199803	0.648845	-0.12778	0.282064	0.994998	-0.123092	0.300046	0.839644
CKAP2.5345.51	SL006675	Cytoskeleton-associated protein 2	CKAP2	0.0398018	0.708136	0.833461	0.121982	0.251934	0.994998	-0.0334548	0.753005	0.929548
CKAP4.7221.56	SL009149	Cytoskeleton-associated protein 4	CKAP4	-0.177382	0.177577	0.648845	-0.114525	0.383413	0.994998	-0.148092	0.260002	0.838671
CKB.3800.71	SL000377	Creatine kinase B-type	CKB	-0.129575	0.506612	0.716692	-0.162279	0.405698	0.994998	-0.0933079	0.63239	0.897807
CKB.CKM.3714.49	SL000382	Creatine kinase M-type:Creatine kinase B-type heterodimer	CKB CKM	0.151283	0.599778	0.769423	-0.262051	0.36372	0.994998	-0.0212221	0.941303	0.986468
CKMT1A.15542.19	SL013015	Creatine kinase U-type, mitochondrial	CKMT1A	-0.495831	0.0159819	0.648845	-0.216265	0.290524	0.994998	-0.537343	0.00911189	0.837055
CKMT2.18197.97	SL008050	Creatine kinase S-type, mitochondrial	CKMT2	-0.215435	0.165154	0.648845	-0.14823	0.338988	0.994998	-0.242029	0.119159	0.838671
CKS1B.12530.14	SL005032	Cyclin-dependent kinases regulatory subunit 1	CKS1B	-0.147152	0.188195	0.648845	-0.0122472	0.912603	0.996697	-0.0985997	0.377354	0.843506
CLC.11094.104	SL007361	Galectin-10	CLC	-0.00592144	0.968145	0.983876	0.020982	0.887472	0.995832	0.215975	0.146281	0.838671
CLCA1.10496.11	SL009322	Calcium-activated chloride channel regulator 1	CLCA1	-0.43891	0.0640125	0.648845	-0.438498	0.0642605	0.994998	-0.339925	0.150769	0.838671
CLCA2.8950.4	SL018772	Calcium-activated chloride channel regulator 2	CLCA2	-0.0198788	0.82915	0.906386	0.00749183	0.935179	0.996697	-0.048396	0.599438	0.897457
CLEC10A.10955.4	SL014095	C-type lectin domain family 10 member A	CLEC10A	-0.0793181	0.521458	0.722665	-0.0250058	0.839757	0.995832	-0.126869	0.305538	0.839644
CLEC11A.2966.65	SL004362	Stem cell growth factor-beta	CLEC11A	-0.0921952	0.433855	0.692016	0.0574768	0.625461	0.995832	0.0602413	0.60894	0.897632
CLEC11A.4500.50	SL004363	Stem cell growth factor-alpha	CLEC11A	-0.106436	0.405428	0.683003	0.0570869	0.655238	0.995832	0.0791184	0.536131	0.883243
CLEC12A.11187.11	SL018579	C-type lectin domain family 12 member A	CLEC12A	0.0613929	0.857108	0.921643	0.0653362	0.848039	0.995832	-0.0480853	0.887847	0.970044
CLEC1B.4332.6	SL013488	C-type lectin domain family 1 member B	CLEC1B	0.00454102	0.981208	0.990437	0.0324077	0.866508	0.995832	0.0832668	0.665878	0.907385
CLEC2A.10953.14	SL018252	C-type lectin domain family 2 member A	CLEC2A	0.161882	0.102244	0.648845	0.14591	0.140549	0.994998	0.124173	0.209434	0.838671
CLEC2B.7786.83	SL015109	C-type lectin domain family 2 member B	CLEC2B	-0.218799	0.111598	0.648845	-0.159011	0.24687	0.994998	-0.169174	0.21805	0.838671
CLEC2D.7054.87	SL017962	C-type lectin domain family 2 member D	CLEC2D	-0.187678	0.223198	0.648845	-0.107241	0.485882	0.994998	-0.114094	0.458484	0.865785
CLEC2L.8242.9	SL018459	C-type lectin domain family 2 member L	CLEC2L	-0.106486	0.418385	0.685302	-0.0806618	0.539753	0.994998	-0.0267422	0.838841	0.957747
CLEC3B.5701.81	SL001871	Tetranectin	CLEC3B	-0.159848	0.156132	0.648845	-0.018306	0.870667	0.995832	-0.0213513	0.849392	0.959624
CLEC4A.8853.2	SL015340	C-type lectin domain family 4 member A	CLEC4A	-0.216808	0.109802	0.648845	-0.153612	0.256478	0.994998	-0.2508	0.064626	0.838671
CLEC4C.9094.5	SL018818	C-type lectin domain family 4 member C	CLEC4C	-0.251198	0.0655683	0.648845	-0.0375568	0.782217	0.995832	-0.283275	0.0380644	0.838671
CLEC4D.7752.31	SL018250	C-type lectin domain family 4 member D	CLEC4D	-0.144016	0.347139	0.66355	-0.069646	0.649083	0.995832	-0.217509	0.156204	0.838671
CLEC4G.10781.19	SL008886	C-type lectin domain family 4 member G	CLEC4G	-0.0064883	0.93652	0.964624	0.0343969	0.672923	0.995832	-0.0172163	0.832635	0.956285
CLEC4M.3030.3	SL005158	C-type lectin domain family 4 member M	CLEC4M	-0.00303	0.977409	0.98889	0.0545565	0.610256	0.995832	-0.0401308	0.707669	0.915654
CLEC6A.6911.103	SL010453	C-type lectin domain family 6 member A	CLEC6A	-0.146277	0.164409	0.648845	-0.0814981	0.437791	0.994998	-0.104309	0.320886	0.84274
CLEC7A.3603.60	SL007640	C-type lectin domain family 7 member A	CLEC7A	-0.159944	0.368016	0.665034	-0.144337	0.416501	0.994998	0.127526	0.472757	0.867009
CLIC1.5013.2	SL004915	Chloride intracellular channel protein 1	CLIC1	-0.213003	0.414604	0.683586	-0.0351581	0.892797	0.995832	0.123886	0.634966	0.897807
CLIC2.17837.5	SL020908	Chloride intracellular channel protein 2	CLIC2	-0.156771	0.568984	0.751132	0.102749	0.708872	0.995832	0.164897	0.549142	0.887524
CLIC4.15314.49	SL008340	Chloride intracellular channel protein 4	CLIC4	-0.207115	0.249804	0.648845	-0.0405291	0.82155	0.995832	0.0669199	0.709609	0.915654
CLIC5.12475.48	SL019722	Chloride intracellular channel protein 5	CLIC5	-0.0413995	0.743646	0.85723	0.0110427	0.93048	0.996697	0.00170982	0.989222	0.997615
CLINT1.11659.31	SL011224	Clathrin interactor 1	CLINT1	-0.276925	0.301718	0.652798	-0.0547693	0.837953	0.995832	0.29943	0.264235	0.838671
CLK2.11327.56	SL019430	Dual specificity protein kinase CLK2	CLK2	-0.102962	0.686301	0.82403	-0.0947036	0.710266	0.995832	-0.323864	0.204749	0.838671
CLMP.10440.26	SL008621	CXADR-like membrane protein	CLMP	-0.25181	0.0350141	0.648845	-0.185853	0.118793	0.994998	-0.214407	0.0722174	0.838671
CLMP.9585.80	SL008621	CXADR-like membrane protein	CLMP	-0.102459	0.410374	0.68315	-0.103983	0.403458	0.994998	-0.0308236	0.804251	0.951628
CLN5.8874.53	SL008637	Ceroid-lipofuscinosis neuronal protein 5	CLN5	-0.274647	0.0309382	0.648845	-0.273001	0.0319465	0.994998	-0.275793	0.0302529	0.838671
CLPP.17196.5	SL011328	ATP-dependent Clp protease proteolytic subunit, mitochondrial	CLPP	-0.159266	0.241094	0.648845	-0.139421	0.304612	0.994998	-0.0647367	0.633248	0.897807
CLPS.5749.53	SL009329	Colipase	CLPS	-0.168561	0.21347	0.648845	-0.196217	0.147837	0.994998	-0.155959	0.249575	0.838671
CLPSL1.9526.3	SL019000	Colipase-like protein 1	CLPSL1	-0.191957	0.252741	0.648845	-0.0308814	0.853789	0.995832	-0.096868	0.563365	0.888976
CLPSL2.7767.1	SL012589	Colipase-like protein 2	CLPSL2	-0.311679	0.0917893	0.648845	-0.144805	0.432174	0.994998	-0.383717	0.0382644	0.838671
CLSTN1.15521.4	SL008440	Calsyntenin-1	CLSTN1	-0.0926272	0.500544	0.713417	-0.0322816	0.814298	0.995832	-0.000790755	0.995409	0.997813
CLSTN2.18882.7	SL021519	Calsyntenin-2	CLSTN2	-0.127889	0.202728	0.648845	-0.173546	0.0844044	0.994998	-0.0822721	0.411979	0.855369
CLSTN3.6291.55	SL011368	Calsyntenin-3	CLSTN3	-0.237681	0.19577	0.648845	-0.0696366	0.704133	0.995832	0.0423887	0.817173	0.952988
CLTA.19257.11	SL010965	Clathrin light chain A	CLTA	-0.410443	0.00673531	0.648845	-0.378262	0.0123992	0.722522	-0.176911	0.239371	0.838671
CLTC.13711.10	SL008164	Clathrin heavy chain 1	CLTC	-0.183213	0.238816	0.648845	-0.172889	0.266232	0.994998	-0.137782	0.375341	0.843506
CLU.4542.24	SL001896	Clusterin	CLU	-0.107869	0.19422	0.648845	-0.0995328	0.230822	0.994998	-0.154829	0.0629849	0.838671
CMA1.3423.59	SL005250	Chymase	CMA1	0.299939	0.163238	0.648845	0.32767	0.127892	0.994998	0.16061	0.45454	0.865785
CMBL.19115.13	SL015135	Carboxymethylenebutenolidase homolog	CMBL	-0.179254	0.322533	0.656856	0.015336	0.93247	0.996697	0.022217	0.9023	0.975203
CMPK1.18243.9	SL007871	UMP-CMP kinase	CMPK1	-0.352665	0.109141	0.648845	-0.108623	0.620698	0.995832	-0.0946371	0.666341	0.907385
CNDP1.5456.59	SL006694	Beta-Ala-His dipeptidase	CNDP1	0.156738	0.352205	0.664128	0.0668967	0.691063	0.995832	0.374085	0.027146	0.838671
CNDP2.3192.3	SL002695	Cytosolic non-specific dipeptidase	CNDP2	-0.230623	0.312743	0.652798	-0.15761	0.489974	0.994998	-0.273033	0.232276	0.838671
CNEP1R1.13532.25	SL020160	Nuclear envelope phosphatase-regulatory subunit 1	CNEP1R1	-0.01984	0.883187	0.93448	0.0103174	0.939093	0.996697	-0.0312199	0.81716	0.952988
CNGA2.12872.35	SL019961	Cyclic nucleotide-gated olfactory channel	CNGA2	-0.205592	0.0785546	0.648845	-0.0226567	0.845711	0.995832	-0.165141	0.15709	0.838671
CNN1.15566.10	SL004911	Calponin-1	CNN1	-0.194793	0.278183	0.648845	-0.167349	0.351346	0.994998	-0.163944	0.361212	0.84274
CNN2.18877.15	SL008285	Calponin-2	CNN2	-0.113353	0.295996	0.652798	-0.0558145	0.606479	0.995832	-0.0629283	0.561438	0.888268
CNOT1.13482.14	SL020129	CCR4-NOT transcription complex subunit 1	CNOT1	-0.295676	0.0949162	0.648845	-0.132831	0.451866	0.994998	-0.120428	0.495146	0.875917
CNP.6609.22	SL008878	2',3'-cyclic-nucleotide 3'-phosphodiesterase	CNP	-0.252716	0.406698	0.683003	0.0379204	0.900837	0.995832	0.25295	0.406266	0.851517
CNPY3.17327.3	SL017270	Protein canopy homolog 3	CNPY3	-0.489773	0.0245255	0.648845	-0.69081	0.00161755	0.351625	-0.464419	0.0328663	0.838671
CNPY4.15465.79	SL012684	Protein canopy homolog 4	CNPY4	-0.157666	0.329424	0.659861	-0.137767	0.393981	0.994998	-0.0813466	0.614529	0.897807
CNRIP1.18218.48	SL010856	CB1 cannabinoid receptor-interacting protein 1	CNRIP1	-0.207936	0.585811	0.760387	0.0677325	0.859071	0.995832	0.237273	0.534121	0.883243
CNTF.3489.9	SL004331	Ciliary neurotrophic factor	CNTF	0.0331224	0.7048	0.832569	0.0359504	0.680939	0.995832	0.024839	0.776313	0.939022
CNTFR.14101.2	SL005153	Ciliary neurotrophic factor receptor subunit alpha	CNTFR	-0.076537	0.46257	0.700619	0.0235092	0.82137	0.995832	0.030009	0.773197	0.936991
CNTN1.2974.61	SL004855	Contactin-1	CNTN1	0.00401077	0.966634	0.983657	0.00963286	0.919976	0.996697	0.00354685	0.970492	0.993785
CNTN2.3296.92	SL008623	Contactin-2	CNTN2	-0.258881	0.0930554	0.648845	-0.128209	0.404315	0.994998	-0.150563	0.327567	0.84274
CNTN4.3298.52	SL010454	Contactin-4	CNTN4	-0.123319	0.231123	0.648845	-0.0604736	0.556527	0.994998	-0.104457	0.310193	0.839644
CNTN5.3299.29	SL010455	Contactin-5	CNTN5	0.0148437	0.928959	0.960303	0.00757093	0.96373	0.996697	0.010421	0.950092	0.98956
CNTNAP2.6965.19	SL017948	Contactin-associated protein-like 2	CNTNAP2	-0.134999	0.278595	0.648845	-0.0667728	0.591617	0.995832	-0.116875	0.348059	0.84274
CNTNAP5.9044.1	SL018802	Contactin-associated protein-like 5	CNTNAP5	0.00847178	0.951281	0.975207	0.116797	0.40001	0.994998	-0.0033672	0.980626	0.996394
COA3.7888.58	SL018275	Cytochrome c oxidase assembly factor 3 homolog, mitochondrial	COA3	-0.130045	0.455085	0.697966	-0.0332722	0.848342	0.995832	-0.146703	0.399514	0.846091
COCH.7227.75	SL008509	Cochlin	COCH	-0.129117	0.559923	0.743885	-0.1862	0.40074	0.994998	0.0621797	0.778842	0.940337
COG8.9543.131	SL019061	Conserved oligomeric Golgi complex subunit 8	COG8	-0.185889	0.216062	0.648845	-0.116423	0.437946	0.994998	-0.105587	0.481703	0.871227
COL10A1.15653.9	SL006511	Collagen alpha-1(X) chain	COL10A1	-0.0792068	0.507785	0.717659	-0.0639963	0.592506	0.995832	-0.159914	0.181903	0.838671
COL11A2.11278.4	SL009488	Collagen alpha-2(XI) chain	COL11A2	-0.0876382	0.500326	0.713417	-0.0267314	0.83704	0.995832	-0.0517652	0.690452	0.909376
COL13A1.6570.1	SL017501	Collagen alpha-1(XIII) chain	COL13A1	-0.113135	0.179433	0.648845	-0.107127	0.203552	0.994998	-0.14436	0.0871465	0.838671
COL15A1.8974.172	SL007218	Collagen alpha-1(XV) chain	COL15A1	-0.149649	0.0908954	0.648845	-0.0654494	0.458366	0.994998	-0.0497235	0.573075	0.891045
COL18A1.2201.17	SL000403	Endostatin	COL18A1	-0.211256	0.0977549	0.648845	-0.00757151	0.952517	0.996697	-0.0488022	0.701171	0.913242
COL1A1.11140.56	SL007932	Collagen alpha-1(I) chain	COL1A1	-0.151467	0.231257	0.648845	0.0860667	0.495843	0.994998	-0.146911	0.245544	0.838671
COL1A1.13484.69	SL007932	Collagen alpha-1(I) chain	COL1A1	0.124469	0.253476	0.648845	0.118831	0.275548	0.994998	0.0902941	0.407084	0.852255
COL20A1.8804.39	SL012855	Collagen alpha-1(XX) chain	COL20A1	-0.00392325	0.96463	0.98262	0.0245056	0.78181	0.995832	0.00426479	0.961553	0.992427
COL23A1.4543.65	SL014048	Collagen alpha-1(XXIII) chain	COL23A1	-0.189327	0.23701	0.648845	-0.0836182	0.600984	0.995832	-0.0760055	0.634502	0.897807
COL25A1.7006.4	SL006718	Collagen alpha-1(XXV) chain	COL25A1	0.0635861	0.579368	0.756094	0.0354586	0.757178	0.995832	0.0345924	0.762929	0.93329
COL28A1.10702.1	SL012521	Collagen alpha-1(XXVIII) chain	COL28A1	-0.124302	0.244064	0.648845	-0.0467608	0.660774	0.995832	-0.109779	0.303403	0.839644
COL2A1.15569.15	SL002527	Collagen Type II	COL2A1	-0.147912	0.207338	0.648845	0.0622126	0.595277	0.995832	-0.133787	0.253909	0.838671
COL2A1.18875.125	SL021010	Chondrocalcin	COL2A1	-0.173649	0.319323	0.65513	-0.2137	0.220663	0.994998	-0.0522604	0.764148	0.933466
COL3A1.18880.81	SL002805	Collagen Type III	COL3A1	-0.15885	0.17748	0.648845	0.101333	0.389015	0.994998	-0.0395668	0.736411	0.923395
COL4A3BP.13535.2	SL015375	Collagen type IV alpha-3-binding protein	COL4A3BP	-0.0884123	0.663334	0.807929	0.014846	0.941715	0.996697	0.0673865	0.740023	0.923564
COL4A3BP.13950.9	SL015375	Collagen type IV alpha-3-binding protein	COL4A3BP	-0.258141	0.162131	0.648845	-0.0799749	0.664258	0.995832	0.131734	0.474816	0.867042
COL6A1.16828.8	SL002657	Collagen alpha-1(VI) chain	COL6A1	0.225801	0.301077	0.652798	0.376878	0.0850694	0.994998	0.243583	0.264711	0.838671
COL6A2.16753.46	SL007942	Collagen alpha-2(VI) chain	COL6A2	-0.131023	0.190506	0.648845	-0.0643672	0.519486	0.994998	-0.0308588	0.757373	0.931162
COL6A3.11196.31	SL004928	Collagen alpha-3(VI) chain	COL6A3	-0.151411	0.194682	0.648845	-0.0351392	0.762985	0.995832	-0.0889918	0.445308	0.865664
COL6A5.11155.16	SL019315	Collagen alpha-5(VI) chain	COL6A5	-0.0274015	0.842946	0.913375	-0.0213099	0.877543	0.995832	0.0103333	0.940439	0.986468
COL8A1.4807.13	SL008072	Collagen alpha-1(VIII) chain	COL8A1	0.568043	0.0495177	0.648845	0.538726	0.0623749	0.994998	0.433725	0.132931	0.838671
COL9A1.15466.30	SL007148	Collagen alpha-1(IX) chain	COL9A1	-0.0674915	0.527605	0.726623	-0.0612116	0.566684	0.995832	-0.102672	0.336898	0.84274
COL9A1.6631.17	SL007148	Collagen alpha-1(IX) chain	COL9A1	-0.173159	0.192928	0.648845	-0.116579	0.380193	0.994998	-0.0706997	0.594374	0.896617
COLEC10.6558.5	SL012886	Collectin-10	COLEC10	-0.164459	0.257217	0.648845	-0.0761402	0.599447	0.995832	-0.169951	0.241719	0.838671
COLEC11.4430.44	SL006713	Collectin-11	COLEC11	0.140426	0.479741	0.706135	0.215304	0.278963	0.994998	0.0542122	0.784873	0.943507
COLEC12.5457.5	SL007471	Collectin-12	COLEC12	0.0378321	0.765974	0.871183	-0.0667717	0.599439	0.995832	0.0429845	0.735234	0.922624
COLGALT1.5638.23	SL012702	Procollagen galactosyltransferase 1	COLGALT1	-0.220124	0.0556628	0.648845	-0.103948	0.364482	0.994998	-0.173479	0.130858	0.838671
COLGALT2.7234.12	SL018078	Procollagen galactosyltransferase 2	COLGALT2	-0.0191621	0.876737	0.93012	0.000639396	0.99587	0.999156	0.0271595	0.826	0.955223
COMMD1.12509.115	SL019736	COMM domain-containing protein 1	COMMD1	-0.103947	0.666242	0.809743	0.0445291	0.853385	0.995832	-0.115379	0.632135	0.897807
COMMD7.2823.7	SL004704	COMM domain-containing protein 7	COMMD7	-0.280077	0.147241	0.648845	-0.187239	0.331892	0.994998	-0.0821029	0.6702	0.908585
COMMD9.17683.2	SL020090	COMM domain-containing protein 9	COMMD9	-0.197567	0.30218	0.652798	-0.0639324	0.738174	0.995832	0.143221	0.454208	0.865785
COMP.8043.153	SL002530	Cartilage oligomeric matrix protein	COMP	-0.13158	0.340059	0.662018	-0.0485764	0.724422	0.995832	0.0412158	0.764828	0.933555
COMT.18382.109	SL009649	Catechol O-methyltransferase	COMT	0.038733	0.731356	0.848795	0.0937373	0.406377	0.994998	0.100476	0.37354	0.84274
COPE.19310.81	SL014583	Coatomer subunit epsilon	COPE	-0.336358	0.139288	0.648845	-0.219689	0.333481	0.994998	-0.385727	0.090262	0.838671
COPS2.14029.42	SL010966	COP9 signalosome complex subunit 2	COPS2	-0.307953	0.151087	0.648845	0.0156636	0.941639	0.996697	-0.330391	0.123629	0.838671
COPS7B.12384.92	SL019700	COP9 signalosome complex subunit 7b	COPS7B	0.249055	0.392427	0.677445	0.164328	0.572366	0.995832	0.072485	0.803276	0.95122
COTL1.4905.63	SL004814	Coactosin-like protein	COTL1	-0.0653332	0.45438	0.697966	0.0342135	0.695076	0.995832	-0.0549261	0.529291	0.881553
COX4I2.7850.1	SL018273	Cytochrome c oxidase subunit 4 isoform 2, mitochondrial	COX4I2	-0.175695	0.40078	0.681776	-0.0283099	0.892215	0.995832	-0.315756	0.131776	0.838671
COX5A.18226.148	SL005676	Cytochrome c oxidase subunit 5A, mitochondrial	COX5A	-0.30478	0.152441	0.648845	-0.181102	0.394395	0.994998	-0.077938	0.713777	0.916977
COX5B.7887.57	SL014700	Cytochrome c oxidase subunit 5B, mitochondrial	COX5B	-0.131573	0.284285	0.648845	-0.122455	0.318897	0.994998	-0.0966992	0.431018	0.86525
COX6A2.10535.25	SL018731	Cytochrome c oxidase subunit 6A2, mitochondrial	COX6A2	-0.51129	0.0834834	0.648845	-0.571479	0.05326	0.994998	-0.617954	0.0367638	0.838671
CP.17453.34	SL000351	Ceruloplasmin	CP	-0.21471	0.301431	0.652798	-0.122448	0.555292	0.994998	-0.397254	0.0566655	0.838671
CPA2.9276.7	SL009343	Carboxypeptidase A2	CPA2	-0.333103	0.045386	0.648845	-0.149203	0.368198	0.994998	-0.279194	0.0930229	0.838671
CPA4.9267.2	SL012862	Carboxypeptidase A4	CPA4	0.149423	0.68514	0.823286	0.173232	0.638331	0.995832	0.192976	0.600577	0.897509
CPB1.15375.49	SL011428	Carboxypeptidase B	CPB1	0.119379	0.502986	0.715239	0.134373	0.450963	0.994998	0.162485	0.362177	0.84274
CPB2.3518.54	SL004015	Carboxypeptidase B2	CPB2	-0.0225378	0.807606	0.89614	-0.0860631	0.352905	0.994998	0.034509	0.709279	0.915654
CPD.7917.17	SL006413	Carboxypeptidase D	CPD	0.00102518	0.994018	0.996638	0.0688634	0.614638	0.995832	-0.0316313	0.81707	0.952988
CPE.5343.74	SL008703	Carboxypeptidase E	CPE	-0.238693	0.187111	0.648845	-0.217638	0.228882	0.994998	-0.268204	0.13849	0.838671
CPLX1.18332.17	SL020907	Complexin-1	CPLX1	-0.223791	0.104715	0.648845	-0.0691357	0.615186	0.995832	-0.153807	0.264012	0.838671
CPLX2.15321.8	SL019971	Complexin-2	CPLX2	-0.232882	0.0668753	0.648845	-0.120699	0.340773	0.994998	-0.115285	0.362823	0.84274
CPM.9416.77	SL008646	Carboxypeptidase M	CPM	-0.163893	0.175974	0.648845	-0.0159187	0.895195	0.995832	-0.00903088	0.940425	0.986468
CPN1.7142.5	SL018083	Carboxypeptidase N catalytic chain	CPN1	-0.195986	0.216378	0.648845	-0.132482	0.40287	0.994998	-0.185948	0.24075	0.838671
CPN2.6415.90	SL017429	Carboxypeptidase N subunit 2	CPN2	-0.152249	0.134314	0.648845	-0.0369205	0.715826	0.995832	-0.0236662	0.81547	0.952988
CPNE1.5346.24	SL011808	Copine-1	CPNE1	-0.280637	0.532497	0.728453	0.0060789	0.989207	0.999156	0.37886	0.399599	0.846091
CPOX.18241.18	SL020919	Oxygen-dependent coproporphyrinogen-III oxidase, mitochondrial	CPOX	-0.268526	0.0611206	0.648845	-0.202036	0.158074	0.994998	-0.179287	0.210101	0.838671
CPQ.9394.19	SL005492	Carboxypeptidase Q	CPQ	-0.223447	0.115027	0.648845	0.00446855	0.97478	0.996723	-0.167453	0.23695	0.838671
CPT1B.11709.29	SL015112	Carnitine O-palmitoyltransferase 1, muscle isoform	CPT1B	-0.114853	0.411791	0.68315	-0.0166679	0.905112	0.995832	-0.102989	0.461681	0.866082
CPVL.8891.7	SL008949	Probable serine carboxypeptidase CPVL	CPVL	-0.0280751	0.927278	0.959435	0.0131118	0.966	0.996697	-0.0147935	0.961642	0.992427
CPXM1.6255.74	SL012795	Probable carboxypeptidase X1	CPXM1	-0.402581	0.0268293	0.648845	-0.485066	0.00780389	0.657577	-0.31354	0.0839176	0.838671
CPZ.6493.9	SL017462	Carboxypeptidase Z	CPZ	-0.334169	0.0442216	0.648845	-0.238108	0.150682	0.994998	-0.316914	0.0562567	0.838671
CR1.19556.12	SL004554	Complement receptor type 1	CR1	-0.264317	0.0328997	0.648845	-0.244057	0.0486777	0.994998	-0.280224	0.0238128	0.838671
CR2.15570.99	SL004551	Complement receptor type 2	CR2	-0.194779	0.188664	0.648845	-0.139395	0.346327	0.994998	-0.22973	0.121349	0.838671
CRABP1.11967.23	SL013765	Cellular retinoic acid-binding protein 1	CRABP1	-0.212573	0.280176	0.648845	-0.143448	0.465805	0.994998	-0.239522	0.223848	0.838671
CRABP2.11696.7	SL008838	Cellular retinoic acid-binding protein 2	CRABP2	-0.0412277	0.788513	0.884404	-0.0589714	0.701236	0.995832	-0.106092	0.490241	0.875633
CRADD.15322.35	SL007330	Death domain-containing protein CRADD	CRADD	-0.0314418	0.874223	0.928532	0.0634423	0.749442	0.995832	0.14322	0.471148	0.867009
CRAT.12637.7	SL019832	Carnitine O-acetyltransferase	CRAT	-0.139698	0.465427	0.701775	-0.049865	0.794324	0.995832	0.0617123	0.74698	0.925113
CRCP.17771.35	SL020977	DNA-directed RNA polymerase III subunit RPC9	CRCP	-0.263798	0.120846	0.648845	-0.169502	0.318052	0.994998	-0.312579	0.0663735	0.838671
CREB3L1.11198.37	SL012768	Cyclic AMP-responsive element-binding protein 3-like protein 1	CREB3L1	-0.0929023	0.454844	0.697966	-0.0482122	0.697984	0.995832	-0.0891762	0.47311	0.867009
CREB3L2.17336.54	SL019427	Cyclic AMP-responsive element-binding protein 3-like protein 2	CREB3L2	0.00649018	0.96415	0.982474	0.0204567	0.887343	0.995832	0.00738205	0.959227	0.99242
CREB3L4.11308.8	SL019414	Cyclic AMP-responsive element-binding protein 3-like protein 4	CREB3L4	-0.243684	0.0251428	0.648845	-0.221482	0.0416133	0.994998	-0.231657	0.033176	0.838671
CREBBP.13614.6	SL003777	CREB-binding protein	CREBBP	-0.248862	0.0393225	0.648845	-0.136647	0.256085	0.994998	-0.299131	0.0134596	0.838671
CREG1.9357.4	SL008587	Protein CREG1	CREG1	-0.184492	0.265625	0.648845	0.0196838	0.905316	0.995832	-0.163817	0.32278	0.84274
CRELD1.7628.40	SL012774	Cysteine-rich with EGF-like domain protein 1	CRELD1	-0.238786	0.0483109	0.648845	-0.160397	0.183556	0.994998	-0.115492	0.337774	0.84274
CRH.19637.9	SL003526	Corticoliberin	CRH	-0.564761	0.0425242	0.648845	-0.246133	0.37474	0.994998	0.193744	0.48458	0.872697
CRH.5614.44	SL003526	Corticoliberin	CRH	-0.0758352	0.584287	0.759452	0.0128726	0.925978	0.996697	0.0574338	0.678554	0.908768
CRHBP.6039.24	SL017254	Corticotropin-releasing factor-binding protein	CRHBP	-0.00260809	0.983629	0.991666	0.0616948	0.627493	0.995832	-0.191597	0.132775	0.838671
CRIM1.15492.1	SL017465	Cysteine-rich motor neuron 1 protein	CRIM1	-0.0948534	0.398406	0.680915	-0.100489	0.371026	0.994998	-0.0278207	0.804224	0.951628
CRIM1.8699.43	SL017465	Cysteine-rich motor neuron 1 protein	CRIM1	-0.241776	0.181837	0.648845	-0.187266	0.300664	0.994998	-0.0955618	0.597025	0.896694
CRIP1.18275.5	SL014820	Cysteine-rich protein 1	CRIP1	0.0368108	0.830647	0.906937	-0.130954	0.447045	0.994998	-0.144825	0.400487	0.846576
CRIP2.9053.16	SL008130	Cysteine-rich protein 2	CRIP2	0.0747867	0.595593	0.766747	0.0799706	0.570369	0.995832	0.1556	0.270028	0.839644
CRIPT.19294.26	SL006766	Cysteine-rich PDZ-binding protein	CRIPT	-0.181756	0.384608	0.674372	-0.112073	0.591673	0.995832	-0.212269	0.310081	0.839644
CRISP2.9282.12	SL009427	Cysteine-rich secretory protein 2	CRISP2	0.103793	0.425078	0.687625	0.196431	0.131934	0.994998	0.224185	0.0858083	0.838671
CRISP3.3187.52	SL007284	Cysteine-rich secretory protein 3	CRISP3	-0.11791	0.418489	0.685302	-0.0918028	0.528622	0.994998	-0.0364181	0.802535	0.950836
CRISPLD2.5691.2	SL008669	Cysteine-rich secretory protein LCCL domain-containing 2	CRISPLD2	0.00593124	0.990771	0.994694	0.288785	0.573477	0.995832	0.50336	0.326871	0.84274
CRK.4976.57	SL013240	Adapter molecule crk	CRK	-0.287749	0.193273	0.648845	-0.034747	0.874914	0.995832	0.0378094	0.863994	0.961472
CRKL.9877.28	SL013040	Crk-like protein	CRKL	-0.144885	0.401497	0.681976	0.00382424	0.982318	0.998284	0.091669	0.595361	0.896617
CRLF1.14747.9	SL020310	Cytokine receptor-like factor 1	CRLF1	-0.232981	0.139544	0.648845	-0.139944	0.374001	0.994998	-0.169399	0.28209	0.839644
CRLF1.CLCF1.2607.54	SL004692	Cytokine receptor-like factor 1:Cardiotrophin-like cytokine factor 1 Complex	CRLF1 CLCF1	0.0498747	0.682654	0.821597	0.0783784	0.520674	0.994998	0.0461211	0.705367	0.91556
CRLF2.13694.24	SL005226	Cytokine receptor-like factor 2	CRLF2	-0.172048	0.17991	0.648845	-0.180534	0.159468	0.994998	-0.148763	0.245975	0.838671
CROT.13929.27	SL020289	Peroxisomal carnitine O-octanoyltransferase	CROT	-0.26728	0.0539211	0.648845	-0.217828	0.115659	0.994998	-0.168395	0.22333	0.838671
CRP.4337.49	SL000051	C-reactive protein	CRP	-0.127053	0.648139	0.799447	0.358357	0.198841	0.994998	0.234664	0.399596	0.846091
CRTAC1.5632.6	SL012846	Cartilage acidic protein 1	CRTAC1	-0.302417	0.0100937	0.648845	-0.243026	0.0381429	0.994998	-0.154946	0.184829	0.838671
CRTAM.7968.15	SL014208	Cytotoxic and regulatory T-cell molecule	CRTAM	0.0532456	0.687753	0.825137	0.067566	0.610095	0.995832	0.0481404	0.716317	0.917985
CRYBB1.17751.68	SL020925	Beta-crystallin B1	CRYBB1	-0.184182	0.128977	0.648845	-0.117534	0.331835	0.994998	-0.125925	0.29856	0.839644
CRYBB2.10000.28	SL019233	Beta-crystallin B2	CRYBB2	0.13319	0.476155	0.705043	0.095323	0.609991	0.995832	0.0744589	0.690269	0.909376
CRYGD.12366.16	SL008832	Gamma-crystallin D	CRYGD	-0.130444	0.223195	0.648845	-0.118192	0.269583	0.994998	-0.123327	0.249388	0.838671
CRYGS.19311.15	SL019513	Beta-crystallin S	CRYGS	0.311573	0.0393331	0.648845	0.321143	0.0337296	0.994998	0.26898	0.0748562	0.838671
CRYZL1.9207.60	SL018887	Quinone oxidoreductase-like protein 1	CRYZL1	0.136967	0.582197	0.758052	-0.107124	0.666929	0.995832	-0.0885857	0.721905	0.918221
CS.18309.18	SL007981	Citrate synthase, mitochondrial	CS	-0.194368	0.647317	0.799135	0.0180586	0.966087	0.996697	0.263029	0.535936	0.883243
CSAG1.5716.49	SL017101	Putative chondrosarcoma-associated gene 1 protein	CSAG1	-0.200393	0.161769	0.648845	-0.148368	0.29972	0.994998	-0.199985	0.162621	0.838671
CSDC2.12754.14	SL019899	Cold shock domain-containing protein C2	CSDC2	0.0921482	0.54817	0.738198	0.216939	0.158276	0.994998	0.0155718	0.919137	0.981547
CSDE1.12735.39	SL007039	Cold shock domain-containing protein E1	CSDE1	-0.290709	0.0632707	0.648845	-0.0882998	0.571182	0.995832	-0.293801	0.0605366	0.838671
CSF1.3738.54	SL002684	Macrophage colony-stimulating factor 1	CSF1	-0.266326	0.0951892	0.648845	-0.183283	0.249974	0.994998	-0.0634608	0.68997	0.909376
CSF1R.13682.47	SL004153	Macrophage colony-stimulating factor 1 receptor	CSF1R	-0.245341	0.0352393	0.648845	-0.233114	0.045315	0.994998	-0.259497	0.0260369	0.838671
CSF2.4697.59	SL001726	Granulocyte-macrophage colony-stimulating factor	CSF2	-0.239299	0.215298	0.648845	-0.185925	0.335313	0.994998	-0.183492	0.34166	0.84274
CSF2RA.10438.19	SL007128	Granulocyte-macrophage colony-stimulating factor receptor subunit alpha	CSF2RA	-0.0884946	0.397848	0.680839	-0.0887213	0.396642	0.994998	-0.133662	0.20211	0.838671
CSF2RB.10512.13	SL007194	Cytokine receptor common subunit beta	CSF2RB	-0.325689	0.0674394	0.648845	-0.287303	0.106382	0.994998	-0.273382	0.124319	0.838671
CSF2RB.11137.43	SL007194	Cytokine receptor common subunit beta	CSF2RB	-0.0683155	0.617169	0.78052	-0.00741547	0.956716	0.996697	-0.123214	0.367623	0.84274
CSF3R.2719.3	SL004591	Granulocyte colony-stimulating factor receptor	CSF3R	-0.164865	0.276981	0.648845	-0.0630474	0.677224	0.995832	-0.216382	0.15406	0.838671
CSGALNACT2.10772.21	SL017976	Chondroitin sulfate N-acetylgalactosaminyltransferase 2	CSGALNACT2	0.13048	0.361886	0.664905	0.223262	0.119455	0.994998	-0.0327786	0.818658	0.952988
CSH1.CSH2.13103.125	SL009328	Chorionic somatomammotropin hormone	CSH1 CSH2	-0.149975	0.217367	0.648845	-0.182097	0.134538	0.994998	-0.176678	0.146462	0.838671
CSK.3363.31	SL004781	Tyrosine-protein kinase CSK	CSK	-0.00719825	0.984688	0.992076	0.0130871	0.972164	0.996723	0.540812	0.150353	0.838671
CSMD1.9598.23	SL019047	CUB and sushi domain-containing protein 1	CSMD1	-0.133705	0.354011	0.664128	-0.0138201	0.923599	0.996697	0.0141531	0.921764	0.981923
CSMD2.9971.5	SL019222	CUB and sushi domain-containing protein 2	CSMD2	-0.232073	0.139128	0.648845	-0.262414	0.094689	0.994998	-0.127724	0.414762	0.857958
CSNK1D.11289.31	SL019354	Casein kinase I isoform delta	CSNK1D	-0.127777	0.287715	0.648867	-0.105671	0.379071	0.994998	-0.100082	0.40475	0.850344
CSNK1G2.12653.13	SL010497	Casein kinase I isoform gamma-2	CSNK1G2	-0.171327	0.275581	0.648845	-0.124079	0.429429	0.994998	-0.0919717	0.55794	0.887783
CSNK2A1.3427.63	SL007324	Casein kinase II subunit alpha	CSNK2A1	-0.182722	0.262622	0.648845	-0.114548	0.482106	0.994998	-0.0155119	0.92412	0.982989
CSNK2A1.CSNK2B.5225.50	SL016550	Casein kinase II 2-alpha:2-beta heterotetramer	CSNK2A1 CSNK2B	-0.342513	0.479512	0.706135	0.151313	0.75464	0.995832	0.327821	0.498538	0.875917
CSNK2A2.13681.173	SL013751	Casein kinase II subunit alpha'	CSNK2A2	-0.182824	0.261394	0.648845	-0.137714	0.397241	0.994998	-0.156374	0.336544	0.84274
CSNK2B.11330.15	SL013806	Casein kinase II subunit beta	CSNK2B	-0.307094	0.0306827	0.648845	-0.150179	0.288456	0.994998	-0.206674	0.144556	0.838671
CSPG4.8951.162	SL008559	Chondroitin sulfate proteoglycan 4	CSPG4	-0.0617404	0.676291	0.81717	0.0101365	0.945337	0.996697	-0.109959	0.457319	0.865785
CSRP1.15529.33	SL001883	Cysteine and glycine-rich protein 1	CSRP1	0.190746	0.640164	0.794548	0.0898226	0.825732	0.995832	0.772264	0.0594498	0.838671
CSRP2.12968.2	SL008213	Cysteine and glycine-rich protein 2	CSRP2	-0.0393137	0.847912	0.916589	0.0779478	0.703797	0.995832	-0.216815	0.290841	0.839644
CSRP3.9171.11	SL016969	Cysteine and glycine-rich protein 3	CSRP3	-0.165838	0.141785	0.648845	-0.0620867	0.581433	0.995832	-0.0675283	0.548793	0.887524
CST1.5459.33	SL010456	Cystatin-SN	CST1	-0.298712	0.0596415	0.648845	-0.0154179	0.92222	0.996697	-0.230224	0.145897	0.838671
CST2.4324.33	SL008516	Cystatin-SA	CST2	-0.284363	0.115059	0.648845	-0.186308	0.301011	0.994998	-0.237396	0.187907	0.838671
CST3.2609.59	SL001777	Cystatin-C	CST3	-0.197634	0.0468547	0.648845	-0.0668961	0.499241	0.994998	-0.0399181	0.686699	0.908768
CST4.14076.74	SL007888	Cystatin-S	CST4	-0.400866	0.00848186	0.648845	-0.353962	0.0198798	0.872609	-0.216403	0.152831	0.838671
CST5.3803.10	SL008382	Cystatin-D	CST5	-0.0862503	0.626298	0.785411	0.0271096	0.878325	0.995832	0.0829333	0.639622	0.899332
CST7.3302.58	SL007049	Cystatin-F	CST7	-0.339786	0.169701	0.648845	-0.332069	0.179557	0.994998	-0.105675	0.668681	0.907887
CST8.10572.65	SL012372	Cystatin-8	CST8	-0.193368	0.201298	0.648845	-0.176051	0.244496	0.994998	-0.244974	0.105892	0.838671
CSTL1.6368.9	SL012826	Cystatin-like 1	CSTL1	-0.306643	0.266781	0.648845	-0.384046	0.164643	0.994998	-0.176732	0.521728	0.881201
CT55.9363.11	SL017420	Cancer/testis antigen 55	CT55	-0.280367	0.026899	0.648845	-0.109435	0.385276	0.994998	-0.267763	0.0344633	0.838671
CTBP1.11217.16	SL007405	C-terminal-binding protein 1	CTBP1	-0.199026	0.167376	0.648845	-0.147476	0.305764	0.994998	-0.0223619	0.876435	0.965708
CTCF.14624.51	SL011618	Transcriptional repressor CTCF	CTCF	-0.104652	0.427163	0.688099	-0.0959494	0.466545	0.994998	-0.0437431	0.739802	0.923564
CTF1.2889.37	SL002783	Cardiotrophin-1	CTF1	-0.145458	0.222427	0.648845	-0.0674759	0.570849	0.995832	-0.131836	0.268641	0.839263
CTGF.2975.19	SL002655	Connective tissue growth factor	CTGF	-0.297393	0.145872	0.648845	-0.236846	0.246337	0.994998	-0.0762295	0.708646	0.915654
CTHRC1.15467.10	SL009396	Collagen triple helix repeat-containing protein 1	CTHRC1	-0.0401371	0.712961	0.837322	-0.0223633	0.837574	0.995832	0.0398559	0.714884	0.917739
CTLA4.3022.4	SL000384	Cytotoxic T-lymphocyte protein 4	CTLA4	-0.207771	0.410158	0.68315	-0.163923	0.515688	0.994998	0.158409	0.529897	0.881553
CTNNA2.9872.23	SL013023	Catenin alpha-2	CTNNA2	-0.310228	0.192568	0.648845	-0.271741	0.253489	0.994998	-0.260212	0.274124	0.839644
CTNNB1.8424.269	SL002723	Catenin beta-1	CTNNB1	-0.157203	0.518806	0.721263	-0.0234544	0.923275	0.996697	-0.31238	0.2005	0.838671
CTNNB1.9842.2	SL002723	Catenin beta-1	CTNNB1	-0.299362	0.201553	0.648845	-0.286798	0.221051	0.994998	-0.0751542	0.748038	0.925669
CTRB1.5671.1	SL000353	Chymotrypsinogen B	CTRB1	-0.0639377	0.667597	0.810742	-0.0336829	0.820988	0.995832	0.0456386	0.759168	0.932751
CTRB2.5648.28	SL017094	Chymotrypsinogen B2	CTRB2	0.617171	0.0126853	0.648845	0.546224	0.0271335	0.994998	0.547116	0.0268869	0.838671
CTRC.5626.20	SL012801	Chymotrypsin-C	CTRC	-0.096623	0.481113	0.706427	-0.100082	0.465573	0.994998	-0.0344699	0.801453	0.950501
CTRL.9229.9	SL012433	Chymotrypsin-like protease CTRL-1	CTRL	-0.202873	0.395093	0.679806	-0.00473942	0.984135	0.999017	-0.206168	0.387476	0.844103
CTSA.3179.51	SL009213	Lysosomal protective protein	CTSA	-0.147653	0.468691	0.703114	0.180768	0.375167	0.994998	-0.0474585	0.815732	0.952988
CTSB.8007.19	SL000343	Cathepsin B	CTSB	0.110293	0.412777	0.68315	-0.00744661	0.955865	0.996697	-0.0920364	0.494217	0.875633
CTSC.3178.5	SL007280	Dipeptidyl peptidase 1	CTSC	-0.0927408	0.475984	0.705043	-0.0684785	0.598573	0.995832	-0.114493	0.379041	0.843506
CTSE.15376.134	SL007121	Cathepsin E	CTSE	-0.168797	0.153704	0.648845	-0.0942148	0.425089	0.994998	0.0383355	0.745362	0.924279
CTSF.9212.22	SL008381	Cathepsin F	CTSF	-0.0171171	0.906637	0.94731	0.130641	0.371188	0.994998	0.00305141	0.983319	0.99708
CTSG.2431.17	SL000345	Cathepsin G	CTSG	-0.155181	0.41408	0.68315	-0.153502	0.419141	0.994998	0.0901817	0.634863	0.897807
CTSH.8465.52	SL000346	Cathepsin H	CTSH	0.208985	0.208558	0.648845	0.367718	0.0275408	0.994998	0.347918	0.0369422	0.838671
CTSK.9443.137	SL004059	Cathepsin K	CTSK	-0.0980266	0.598019	0.768569	-0.126821	0.495258	0.994998	-0.113434	0.541827	0.884952
CTSS.3181.50	SL004673	Cathepsin S	CTSS	-0.115978	0.253651	0.648845	-0.0209846	0.836115	0.995832	-0.120294	0.236464	0.838671
CTSV.3364.76	SL006910	Cathepsin L2	CTSV	0.13996	0.274124	0.648845	0.0535614	0.675185	0.995832	-0.0248063	0.846092	0.959597
CTSZ.4971.1	SL008380	Cathepsin Z	CTSZ	-0.256649	0.0607162	0.648845	-0.102922	0.450321	0.994998	-0.178369	0.191411	0.838671
CUBN.12904.180	SL004440	cubilin	CUBN	0.170648	0.195033	0.648845	0.246689	0.0616126	0.994998	0.0739436	0.573814	0.891045
CUL1.17797.1	SL010967	Cullin-1	CUL1	-0.145117	0.354704	0.664128	0.0518371	0.740718	0.995832	0.0158655	0.91932	0.981547
CUL3.10045.47	SL010989	Cullin-3	CUL3	0.0151113	0.948809	0.973766	0.0704177	0.764827	0.995832	0.171518	0.466463	0.867009
CUL4B.13743.56	SL020222	Cullin-4B	CUL4B	-0.136132	0.279912	0.648845	-0.06697	0.594631	0.995832	-0.0559686	0.656488	0.904305
CUL9.12991.49	SL019483	Cullin-9	CUL9	-0.150069	0.308654	0.652798	0.0207386	0.887977	0.995832	-0.138442	0.347551	0.84274
CUTC.15315.64	SL019798	Copper homeostasis protein cutC homolog	CUTC	-0.376174	0.0235715	0.648845	-0.278061	0.0932843	0.994998	-0.256132	0.121919	0.838671
CUZD1.7943.16	SL018361	CUB and zona pellucida-like domain-containing protein 1	CUZD1	-0.10296	0.536522	0.731364	-0.0823106	0.621163	0.995832	-0.185833	0.265111	0.838671
CX3CL1.2827.23	SL000427	Fractalkine	CX3CL1	0.137389	0.559714	0.743842	0.267877	0.255997	0.994998	-0.0466744	0.84287	0.958332
CXADR.11204.80	SL009892	Coxsackievirus and adenovirus receptor	CXADR	-0.14146	0.531723	0.728024	-0.103251	0.647986	0.995832	0.0740969	0.743147	0.923564
CXCL10.4141.79	SL003183	C-X-C motif chemokine 10	CXCL10	-0.106011	0.554763	0.740711	0.333844	0.063892	0.994998	0.138546	0.44031	0.865664
CXCL11.3038.9	SL003326	C-X-C motif chemokine 11	CXCL11	0.254785	0.30392	0.652798	0.631474	0.0113665	0.711997	0.383446	0.122423	0.838671
CXCL12.3516.60	SL004712	Stromal cell-derived factor 1	CXCL12	-0.100966	0.311566	0.652798	-0.0431951	0.664744	0.995832	0.0668022	0.502854	0.875917
CXCL12.9278.9	SL004712	Stromal cell-derived factor 1	CXCL12	-0.0614953	0.578521	0.755925	0.000829307	0.99402	0.999156	0.0349718	0.751991	0.928736
CXCL13.3487.32	SL003167	C-X-C motif chemokine 13	CXCL13	-0.0961478	0.697466	0.829008	-0.197827	0.424075	0.994998	-0.120172	0.62709	0.897807
CXCL14.5730.60	SL004000	C-X-C motif chemokine 14	CXCL14	-0.173691	0.267854	0.648845	-0.104086	0.506284	0.994998	-0.0887201	0.570985	0.890487
CXCL16.2436.49	SL004016	C-X-C motif chemokine 16	CXCL16	-0.1666	0.130634	0.648845	-0.00594561	0.956857	0.996697	-0.174184	0.114105	0.838671
CXCL17.9495.10	SL014408	C-X-C motif chemokine 17	CXCL17	-0.0729996	0.616827	0.78052	-0.0597793	0.681968	0.995832	-0.118047	0.418679	0.859771
CXCL5.2979.8	SL003169	C-X-C motif chemokine 5	CXCL5	-0.17134	0.18966	0.648845	-0.135678	0.29861	0.994998	-0.13706	0.293727	0.839644
CXCL6.3495.15	SL003172	C-X-C motif chemokine 6	CXCL6	-0.0249027	0.888325	0.937619	0.107705	0.543799	0.994998	0.0590769	0.739065	0.923564
CXCL8.3447.64	SL000039	Interleukin-8	CXCL8	-0.103135	0.462588	0.700619	0.00964298	0.945206	0.996697	-0.0532214	0.704494	0.915201
CXCL9.11593.21	SL003188	C-X-C motif chemokine 9	CXCL9	-0.0674501	0.560073	0.743885	-0.074147	0.521825	0.994998	-0.0549528	0.634908	0.897807
CXCL9.9188.119	SL003188	C-X-C motif chemokine 9	CXCL9	-0.129462	0.332693	0.660689	0.212667	0.112244	0.994998	-0.0711275	0.59428	0.896617
CYB561D1.13377.3	SL020095	Cytochrome b561 domain-containing protein 1	CYB561D1	-0.165783	0.232535	0.648845	-0.0862823	0.53385	0.994998	-0.182578	0.188742	0.838671
CYB5A.11287.14	SL005251	Cytochrome b5	CYB5A	-0.143603	0.352589	0.664128	-0.0173551	0.910457	0.996697	-0.00488396	0.974752	0.995297
CYB5D2.10924.258	SL018077	Neuferricin	CYB5D2	0.0456018	0.708322	0.833461	0.0673338	0.580753	0.995832	0.0232006	0.849028	0.959597
CYB5R1.18255.6	SL008326	NADH-cytochrome b5 reductase 1	CYB5R1	-0.161033	0.265841	0.648845	-0.126878	0.380377	0.994998	-0.0587106	0.684587	0.908768
CYB5R2.19143.38	SL013157	NADH-cytochrome b5 reductase 2	CYB5R2	-0.156523	0.334094	0.661123	-0.0616824	0.703195	0.995832	-0.036683	0.820721	0.953089
CYB5R3.7215.18	SL003669	NADH-cytochrome b5 reductase 3	CYB5R3	-0.122236	0.473924	0.703446	-0.133523	0.434132	0.994998	-0.205615	0.228903	0.838671
CYCS.2942.50	SL000396	Cytochrome c	CYCS	-0.0659384	0.519025	0.721263	-0.0317799	0.755864	0.995832	-0.0733817	0.473032	0.867009
CYGB.11546.7	SL007558	Cytoglobin	CYGB	-0.171707	0.290801	0.651119	-0.187967	0.247646	0.994998	-0.170751	0.293486	0.839644
CYP3A4.2943.5	SL000398	Cytochrome P450 3A4	CYP3A4	0.141944	0.34747	0.66355	0.0414762	0.78347	0.995832	-0.0994814	0.510012	0.877818
CYP3A4.7879.12	SL000398	Cytochrome P450 3A4	CYP3A4	-0.1378	0.320739	0.656561	-0.0627673	0.650754	0.995832	-0.186512	0.179405	0.838671
CYR61.6264.9	SL010428	Protein CYR61	CYR61	0.461057	0.047652	0.648845	0.501292	0.0314439	0.994998	0.468523	0.0441971	0.838671
CYTH2.12533.135	SL019781	Cytohesin-2	CYTH2	-0.0797061	0.528158	0.726874	-0.020103	0.873531	0.995832	-0.0683318	0.588597	0.895255
CYTH4.12746.4	SL019898	Cytohesin-4	CYTH4	-0.00289745	0.978865	0.989486	0.0354713	0.745727	0.995832	0.00146533	0.98931	0.997615
CYTIP.13612.7	SL020195	Cytohesin-interacting protein	CYTIP	0.117594	0.301941	0.652798	0.134894	0.236548	0.994998	0.0547836	0.630228	0.897807
DAG1.8369.102	SL018467	Dystroglycan	DAG1	-0.147218	0.257086	0.648845	-0.146416	0.259679	0.994998	-0.0649814	0.61646	0.897807
DAO.19120.33	SL014720	D-amino-acid oxidase	DAO	0.217971	0.11765	0.648845	0.264154	0.0582804	0.994998	0.22072	0.113119	0.838671
DAP.19141.22	SL014824	Death-associated protein 1	DAP	-0.362601	0.167094	0.648845	-0.317382	0.226291	0.994998	-0.302556	0.248648	0.838671
DAPK1.13955.33	SL007277	Death-associated protein kinase 1	DAPK1	0.0527719	0.736734	0.851872	0.0601591	0.701552	0.995832	0.204605	0.193295	0.838671
DAPK2.4355.13	SL007752	Death-associated protein kinase 2	DAPK2	-0.252372	0.206027	0.648845	-0.249339	0.21151	0.994998	-0.120494	0.545389	0.885911
DAPP1.11615.16	SL016537	Dual adapter for phosphotyrosine and 3-phosphotyrosine and 3-phosphoinositide	DAPP1	0.00512607	0.992168	0.995658	0.0794495	0.879078	0.995832	0.601948	0.249804	0.838671
DARS.12675.14	SL010893	Aspartate--tRNA ligase, cytoplasmic	DARS	-0.129315	0.78198	0.879897	0.100428	0.829823	0.995832	0.544731	0.244459	0.838671
DARS2.12395.86	SL019677	Aspartate--tRNA ligase, mitochondrial	DARS2	-0.312463	0.495209	0.711137	-0.152578	0.738989	0.995832	0.325076	0.477986	0.867253
DBI.16919.1	SL008480	Acyl-CoA-binding protein	DBI	-0.121815	0.440249	0.694594	0.0400222	0.799703	0.995832	0.0594553	0.70625	0.915654
DBNL.4978.54	SL011628	Drebrin-like protein	DBNL	0.271834	0.0419771	0.648845	0.310555	0.0203479	0.88465	0.207525	0.119731	0.838671
DCAF5.11283.13	SL019361	DDB1- and CUL4-associated factor 5	DCAF5	-0.187253	0.22025	0.648845	-0.0792824	0.603193	0.995832	-0.230325	0.131962	0.838671
DCBLD1.9402.18	SL017500	Discoidin, CUB and LCCL domain-containing protein 1	DCBLD1	-0.204426	0.103335	0.648845	-0.103835	0.406891	0.994998	-0.101062	0.419511	0.860396
DCK.9836.20	SL007169	Deoxycytidine kinase	DCK	-0.189276	0.136644	0.648845	-0.141653	0.264743	0.994998	-0.146979	0.247252	0.838671
DCLK1.17156.72	SL006399	Serine/threonine-protein kinase DCLK1	DCLK1	-0.134139	0.295041	0.652798	-0.0918951	0.472834	0.994998	-0.199918	0.119219	0.838671
DCLK3.7826.1	SL018272	Serine/threonine-protein kinase DCLK3	DCLK3	-0.109578	0.295378	0.652798	-0.102986	0.325311	0.994998	-0.0754623	0.470833	0.867009
DCN.2666.53	SL004081	Decorin	DCN	-0.165456	0.423342	0.686565	-0.132199	0.522245	0.994998	0.210409	0.308837	0.839644
DCP1A.14008.22	SL020295	mRNA-decapping enzyme 1A	DCP1A	-0.170227	0.0686772	0.648845	-0.126804	0.174272	0.994998	-0.161744	0.083541	0.838671
DCTD.17756.69	SL020918	Deoxycytidylate deaminase	DCTD	-0.0405375	0.839791	0.911688	-0.0616544	0.758501	0.995832	0.131347	0.512653	0.877818
DCTN2.5879.51	SL009207	Dynactin subunit 2	DCTN2	-0.0485811	0.580379	0.756763	0.0766658	0.383244	0.994998	0.0183171	0.834832	0.956338
DCTN6.18311.44	SL016368	Dynactin subunit 6	DCTN6	-0.187404	0.511334	0.718843	-0.0238888	0.933245	0.996697	-0.0902223	0.751763	0.928736
DCTPP1.4314.12	SL011809	dCTP pyrophosphatase 1	DCTPP1	-0.197454	0.100409	0.648845	-0.0290483	0.80841	0.995832	-0.145315	0.225934	0.838671
DCUN1D1.17366.6	SL010950	DCN1-like protein 1	DCUN1D1	-0.176947	0.233399	0.648845	-0.0813986	0.583051	0.995832	-0.144009	0.331847	0.84274
DCUN1D2.19511.8	SL020984	DCN1-like protein 2	DCUN1D2	-0.127862	0.28733	0.648867	-0.0893496	0.456845	0.994998	-0.0317185	0.791556	0.94717
DCUN1D3.13553.4	SL020126	DCN1-like protein 3	DCUN1D3	-0.198761	0.118869	0.648845	-0.167752	0.187716	0.994998	-0.0901345	0.478381	0.86728
DCUN1D5.8760.10	SL018682	DCN1-like protein 5	DCUN1D5	0.0725464	0.6543	0.802285	0.00787804	0.961207	0.996697	-0.096512	0.551435	0.887749
DCXR.17758.79	SL009078	L-xylulose reductase	DCXR	-0.426523	0.13083	0.648845	0.0630198	0.822878	0.995832	0.000442793	0.998745	0.998826
DDAH1.19392.6	SL008871	N(G),N(G)-dimethylarginine dimethylaminohydrolase 1	DDAH1	-0.203309	0.248738	0.648845	-0.0750204	0.669953	0.995832	0.0740334	0.674042	0.908585
DDC.3538.26	SL009216	Aromatic-L-amino-acid decarboxylase	DDC	-0.138156	0.210248	0.648845	-0.0773289	0.482555	0.994998	-0.0153313	0.889213	0.970044
DDIT3.19119.10	SL013775	DNA damage-inducible transcript 3 protein	DDIT3	-0.20651	0.233318	0.648845	-0.156863	0.364941	0.994998	-0.130999	0.449144	0.865664
DDOST.17161.1	SL016423	Dolichyl-diphosphooligosaccharide--protein glycosyltransferase 48 kDa subunit	DDOST	-0.152254	0.0799573	0.648845	-0.0748834	0.387789	0.994998	-0.0143273	0.868642	0.961904
DDR1.4122.12	SL004119	Epithelial discoidin domain-containing receptor 1	DDR1	0.0130216	0.900939	0.943949	-0.0317637	0.761428	0.995832	0.142048	0.175476	0.838671
DDR2.15381.45	SL004120	Discoidin domain-containing receptor 2	DDR2	-0.167081	0.197003	0.648845	-0.118954	0.357863	0.994998	-0.187585	0.147704	0.838671
DDT.19237.17	SL004808	D-dopachrome decarboxylase	DDT	-0.108067	0.485151	0.707558	-0.00939451	0.951584	0.996697	-0.0685152	0.657968	0.905203
DDX19A.18813.15	SL021131	ATP-dependent RNA helicase DDX19A	DDX19A	-0.111897	0.550136	0.738347	0.14387	0.442443	0.994998	0.259527	0.166581	0.838671
DDX19B.5460.60	SL004750	ATP-dependent RNA helicase DDX19B	DDX19B	0.18726	0.343395	0.662018	0.285705	0.14889	0.994998	0.227045	0.250895	0.838671
DDX23.13946.8	SL020297	Probable ATP-dependent RNA helicase DDX23	DDX23	-0.171166	0.220978	0.648845	-0.0986794	0.47989	0.994998	-0.190377	0.173608	0.838671
DDX25.13984.23	SL020293	ATP-dependent RNA helicase DDX25	DDX25	-0.141267	0.220784	0.648845	-0.089782	0.435949	0.994998	-0.15578	0.177111	0.838671
DDX39B.9742.59	SL012974	Spliceosome RNA helicase DDX39B	DDX39B	-0.337281	0.240859	0.648845	-0.129537	0.65192	0.995832	0.156054	0.586871	0.894934
DDX46.14216.35	SL019957	Probable ATP-dependent RNA helicase DDX46	DDX46	-0.136747	0.446768	0.694829	-0.0608132	0.734958	0.995832	-0.21367	0.235003	0.838671
DDX58.12382.2	SL019687	Probable ATP-dependent RNA helicase DDX58	DDX58	-0.291193	0.0627399	0.648845	-0.122795	0.430961	0.994998	-0.135117	0.386251	0.844103
DDX6.12869.68	SL019938	Probable ATP-dependent RNA helicase DDX6	DDX6	-0.162757	0.609802	0.776825	-0.102895	0.746914	0.995832	0.334444	0.294808	0.839644
DEAF1.6369.82	SL013514	Deformed epidermal autoregulatory factor 1 homolog	DEAF1	0.122349	0.312315	0.652798	0.197532	0.103532	0.994998	0.0512219	0.671978	0.908585
DECR1.12687.2	SL008215	2,4-dienoyl-CoA reductase, mitochondrial	DECR1	-0.225265	0.382901	0.672804	-0.0494859	0.847856	0.995832	0.104603	0.685126	0.908768
DECR2.18343.10	SL020975	Peroxisomal 2,4-dienoyl-CoA reductase	DECR2	0.00779006	0.950269	0.974608	0.107232	0.391035	0.994998	0.0462141	0.711428	0.91575
DEF6.14090.23	SL020308	Differentially expressed in FDCP 6 homolog	DEF6	-0.0736837	0.729863	0.848224	-0.119436	0.575763	0.995832	0.156754	0.462811	0.866082
DEFA1.19579.5	SL004526	Neutrophil defensin 1	DEFA1	-0.0477912	0.744553	0.857835	-0.0280811	0.84816	0.995832	-0.0207964	0.887238	0.970044
DEFA5.16785.45	SL004530	Defensin-5	DEFA5	-0.145534	0.462531	0.700619	0.0392083	0.843003	0.995832	-0.00296859	0.988035	0.997615
DEFB1.6629.3	SL004532	Beta-defensin 1	DEFB1	0.155114	0.224089	0.648845	0.170909	0.18057	0.994998	0.31502	0.0140818	0.838671
DEFB103A.5679.16	SL004534	Beta-defensin 103	DEFB103A	-0.151482	0.274072	0.648845	-0.15074	0.276422	0.994998	-0.102143	0.460463	0.866082
DEFB104A.5763.67	SL004535	Beta-defensin 104	DEFB104A	-0.231686	0.0686489	0.648845	-0.160336	0.2067	0.994998	-0.175392	0.167363	0.838671
DEFB106A.5664.57	SL012682	Beta-defensin 106	DEFB106A	-0.181031	0.221439	0.648845	-0.0924535	0.531778	0.994998	-0.289254	0.0514002	0.838671
DEFB107A.6399.52	SL012680	Beta-defensin 107	DEFB107A	-0.135745	0.19467	0.648845	-0.132915	0.204098	0.994998	-0.100608	0.336003	0.84274
DEFB108B.5611.56	SL012710	Beta-defensin 108B	DEFB108B	-0.106377	0.408086	0.683003	-0.0894517	0.486544	0.994998	-0.0872498	0.497323	0.875917
DEFB110.8340.9	SL012533	Beta-defensin 110	DEFB110	-0.128525	0.254142	0.648845	-0.136152	0.227129	0.994998	-0.10312	0.359949	0.84274
DEFB112.5689.1	SL012531	Beta-defensin 112	DEFB112	0.324585	0.454971	0.697966	0.97117	0.0261863	0.994998	0.698377	0.108805	0.838671
DEFB113.13374.4	SL012530	Beta-defensin 113	DEFB113	-0.203122	0.172722	0.648845	-0.13126	0.377621	0.994998	0.00622457	0.966595	0.993583
DEFB115.8391.12	SL012528	Beta-defensin 115	DEFB115	0.382103	0.0140065	0.648845	0.390924	0.0119724	0.711997	0.329383	0.033829	0.838671
DEFB116.11144.10	SL012527	Beta-defensin 116	DEFB116	-0.179393	0.202797	0.648845	-0.116321	0.408354	0.994998	-0.146874	0.296747	0.839644
DEFB118.9306.7	SL007604	Beta-defensin 118	DEFB118	0.0334901	0.817069	0.901275	0.0449458	0.756238	0.995832	0.0256284	0.859492	0.960956
DEFB119.8315.5	SL012695	Beta-defensin 119	DEFB119	-0.0723891	0.53369	0.729242	-0.0820603	0.480538	0.994998	-0.0359645	0.757075	0.931162
DEFB121.5765.53	SL012548	Beta-defensin 121	DEFB121	-0.455962	0.0414329	0.648845	-0.354784	0.111863	0.994998	-0.399435	0.0736974	0.838671
DEFB125.9486.13	SL012693	Beta-defensin 125	DEFB125	-0.245592	0.13897	0.648845	-0.190327	0.251006	0.994998	-0.175805	0.288883	0.839644
DEFB128.6360.7	SL012642	Beta-defensin 128	DEFB128	-0.184336	0.228129	0.648845	-0.100044	0.512521	0.994998	-0.227153	0.137873	0.838671
DEFB129.8347.222	SL012830	Beta-defensin 129	DEFB129	-0.0989389	0.411883	0.68315	-0.0521845	0.664964	0.995832	-0.0245778	0.838351	0.957747
DEFB132.9022.49	SL012641	Beta-defensin 132	DEFB132	-0.202208	0.453939	0.697721	-0.0562927	0.834753	0.995832	-0.458808	0.0902015	0.838671
DEFB135.6411.58	SL012524	Beta-defensin 135	DEFB135	-0.135567	0.342129	0.662018	0.0129208	0.927778	0.996697	-0.128919	0.366273	0.84274
DEFB4A.13397.88	SL004533	Beta-defensin 4A	DEFB4A	-0.466676	0.188818	0.648845	-0.34506	0.330768	0.994998	-0.256668	0.469183	0.867009
DENR.19287.59	SL007009	Density-regulated protein	DENR	-0.246614	0.265857	0.648845	-0.101887	0.645324	0.995832	0.0447614	0.839722	0.957857
DEPP.7178.59	SL018104	Protein DEPP	DEPP	-0.0477106	0.838665	0.911332	-0.222972	0.341856	0.994998	-0.174731	0.456164	0.865785
DERL1.13393.46	SL015189	Derlin-1	DERL1	-0.0772117	0.642029	0.79535	0.0562884	0.734659	0.995832	-0.00984682	0.952713	0.990466
DES.12030.82	SL004900	Desmin	DES	0.0796241	0.724989	0.844338	0.209312	0.355509	0.994998	-0.0622287	0.783349	0.943283
DGCR14.11356.19	SL019423	Protein DGCR14	DGCR14	-0.165847	0.298621	0.652798	-0.113629	0.476068	0.994998	-0.137281	0.389388	0.844103
DGCR2.8055.33	SL018370	Integral membrane protein DGCR2/IDD	DGCR2	-0.147368	0.203089	0.648845	-0.113609	0.326089	0.994998	-0.171898	0.137917	0.838671
DGCR6.9444.70	SL019049	Protein DGCR6	DGCR6	-0.127628	0.458364	0.698875	-0.0307608	0.858063	0.995832	-0.181124	0.292963	0.839644
DGKB.12895.28	SL019952	Diacylglycerol kinase beta	DGKB	-0.223629	0.0181363	0.648845	-0.102422	0.276565	0.994998	-0.132087	0.160957	0.838671
DHFR.9823.2	SL013732	Dihydrofolate reductase	DHFR	-0.10291	0.397132	0.680839	0.0232007	0.84848	0.995832	-0.0832963	0.492977	0.875633
DHRS9.17467.1	SL015172	Dehydrogenase/reductase SDR family member 9	DHRS9	0.0333365	0.722916	0.843059	0.0695569	0.459654	0.994998	0.0167103	0.85892	0.960956
DHX38.13645.14	SL020202	Pre-mRNA-splicing factor ATP-dependent RNA helicase PRP16	DHX38	-0.164088	0.296692	0.652798	-0.100568	0.522095	0.994998	-0.225278	0.152427	0.838671
DHX58.14012.17	SL007593	Probable ATP-dependent RNA helicase DHX58	DHX58	-0.389521	0.0500141	0.648845	-0.312151	0.11567	0.994998	-0.35283	0.0756114	0.838671
DHX8.11601.26	SL019516	ATP-dependent RNA helicase DHX8	DHX8	-0.202873	0.151781	0.648845	-0.196449	0.165105	0.994998	-0.158216	0.263191	0.838671
DHX9.10527.22	SL013075	ATP-dependent RNA helicase A	DHX9	-0.300817	0.054303	0.648845	-0.160734	0.302254	0.994998	-0.291412	0.0622142	0.838671
DIABLO.3122.6	SL003733	Diablo homolog, mitochondrial	DIABLO	0.196864	0.239096	0.648845	0.268292	0.109143	0.994998	0.241151	0.149624	0.838671
DIDO1.14329.4	SL011624	Death-inducer obliterator 1	DIDO1	-0.12278	0.415591	0.683899	-0.130628	0.38647	0.994998	-0.0804213	0.5937	0.896617
DIMT1.12694.28	SL019801	Probable dimethyladenosine transferase	DIMT1	-0.195716	0.333568	0.66091	-0.185328	0.359804	0.994998	0.0562695	0.780783	0.942233
DIRAS1.17793.4	SL020986	GTP-binding protein Di-Ras1	DIRAS1	-0.179763	0.166111	0.648845	-0.129327	0.318567	0.994998	-0.145211	0.262907	0.838671
DIRAS3.12406.119	SL000635	GTP-binding protein Di-Ras3	DIRAS3	-0.0991088	0.367758	0.665034	-0.0893026	0.416954	0.994998	-0.102205	0.353013	0.84274
DIXDC1.13441.30	SL020107	Dixin	DIXDC1	-0.0781289	0.353832	0.664128	-0.0734805	0.38314	0.994998	-0.122773	0.145742	0.838671
DKK1.3535.84	SL004367	Dickkopf-related protein 1	DKK1	-0.127547	0.52757	0.726623	-0.271218	0.179924	0.994998	-0.022354	0.9118	0.979494
DKK2.15678.71	SL009413	Dickkopf-related protein 2	DKK2	-0.0976444	0.591382	0.763262	-0.249331	0.171277	0.994998	-0.0844668	0.642342	0.899332
DKK3.3607.71	SL009412	Dickkopf-related protein 3	DKK3	-0.078099	0.498051	0.711613	0.121072	0.293926	0.994998	0.0953647	0.408169	0.852255
DKK4.3365.7	SL010612	Dickkopf-related protein 4	DKK4	-0.12791	0.449108	0.695961	-0.170451	0.313413	0.994998	-0.0246398	0.883997	0.968256
DKKL1.16309.30	SL010381	Dickkopf-like protein 1	DKKL1	-0.239537	0.202682	0.648845	-0.119481	0.524517	0.994998	-0.291303	0.121676	0.838671
DLD.15527.90	SL008018	Dihydrolipoyl dehydrogenase, mitochondrial	DLD	-0.154519	0.168231	0.648845	-0.054736	0.624768	0.995832	-0.0971665	0.385558	0.844103
DLG2.19620.16	SL021282	Disks large homolog 2	DLG2	-0.170528	0.326246	0.658405	-0.0600304	0.729384	0.995832	0.119691	0.490537	0.875633
DLG3.7897.75	SL006681	Disks large homolog 3	DLG3	-0.125964	0.341838	0.662018	-0.0855424	0.518345	0.994998	-0.080349	0.544035	0.885707
DLG4.8070.88	SL018372	Disks large homolog 4	DLG4	-0.150037	0.379991	0.671126	-0.141881	0.406385	0.994998	-0.197295	0.248649	0.838671
DLK1.6373.54	SL000679	Protein delta homolog 1	DLK1	0.0554253	0.717516	0.840077	-0.0139528	0.927422	0.996697	-0.191178	0.212873	0.838671
DLK1.6496.60	SL000679	Protein delta homolog 1	DLK1	0.00777276	0.957711	0.978283	-0.0298413	0.838688	0.995832	-0.189072	0.198007	0.838671
DLK1.8380.244	SL000679	Protein delta homolog 1	DLK1	-0.168652	0.178473	0.648845	-0.0793985	0.525738	0.994998	-0.156551	0.21155	0.838671
DLK2.9359.9	SL008677	Protein delta homolog 2	DLK2	-0.0405915	0.763186	0.869099	-0.0158235	0.906492	0.995832	-0.0717267	0.594531	0.896617
DLL1.5349.69	SL006970	Delta-like protein 1	DLL1	-0.0541272	0.581341	0.757369	0.105555	0.28272	0.994998	-0.0345665	0.724667	0.91994
DLL3.9974.8	SL007726	Delta-like protein 3	DLL3	-0.178785	0.238965	0.648845	-0.177429	0.242532	0.994998	-0.168661	0.266523	0.838671
DLL4.3305.6	SL010457	Delta-like protein 4	DLL4	-0.126719	0.264507	0.648845	-0.078962	0.486468	0.994998	-0.0650427	0.566396	0.888976
DLX3.11422.2	SL019446	Homeobox protein DLX-3	DLX3	0.0916694	0.471581	0.703446	0.12859	0.312862	0.994998	0.133292	0.295544	0.839644
DLX4.11910.27	SL019039	Homeobox protein DLX-4	DLX4	-0.239732	0.240115	0.648845	-0.127178	0.532665	0.994998	0.0559325	0.78369	0.943445
DMBT1.19212.4	SL007745	Deleted in malignant brain tumors 1 protein	DMBT1	-0.0179709	0.89092	0.938839	-0.0295737	0.821453	0.995832	-0.0175107	0.893696	0.971131
DMKN.5963.9	SL010588	Dermokine	DMKN	-0.0127383	0.896339	0.942165	0.0866563	0.375895	0.994998	-0.0235194	0.809908	0.952895
DMKN.8535.102	SL010588	Dermokine	DMKN	-0.197769	0.101408	0.648845	-0.144304	0.231277	0.994998	-0.160762	0.18252	0.838671
DNAI1.11396.39	SL019451	Dynein intermediate chain 1, axonemal	DNAI1	-0.166126	0.226189	0.648845	-0.102235	0.455898	0.994998	-0.253377	0.0655517	0.838671
DNAJA2.11582.63	SL007975	DnaJ homolog subfamily A member 2	DNAJA2	-0.202603	0.252882	0.648845	-0.128715	0.46717	0.994998	-0.0257059	0.884474	0.968256
DNAJA4.9744.139	SL019145	DnaJ homolog subfamily A member 4	DNAJA4	-0.222744	0.514636	0.718843	0.104831	0.758991	0.995832	0.228092	0.504604	0.876546
DNAJB1.3852.19	SL000449	DnaJ homolog subfamily B member 1	DNAJB1	-0.156111	0.589258	0.762894	0.0427697	0.882368	0.995832	0.377546	0.192411	0.838671
DNAJB11.7110.2	SL011305	DnaJ homolog subfamily B member 11	DNAJB11	-0.219324	0.0743343	0.648845	-0.0807327	0.509818	0.994998	-0.0839133	0.493307	0.875633
DNAJB12.8006.12	SL018358	DnaJ homolog subfamily B member 12	DNAJB12	-0.177994	0.0688771	0.648845	-0.113957	0.243	0.994998	-0.103023	0.291046	0.839644
DNAJB14.8053.16	SL018412	DnaJ homolog subfamily B member 14	DNAJB14	-0.36083	0.0065847	0.648845	-0.270415	0.0409154	0.994998	-0.290127	0.0283998	0.838671
DNAJB2.11438.6	SL019476	DnaJ homolog subfamily B member 2	DNAJB2	-0.28834	0.177022	0.648845	-0.0667727	0.754061	0.995832	0.00160481	0.993992	0.997615
DNAJB4.18884.22	SL021230	DnaJ homolog subfamily B member 4	DNAJB4	-0.269842	0.439103	0.694436	-0.000405717	0.999071	0.999645	0.21913	0.529703	0.881553
DNAJB6.11606.22	SL019538	DnaJ homolog subfamily B member 6	DNAJB6	-0.119483	0.530574	0.727764	-0.0552004	0.77194	0.995832	0.0391893	0.836962	0.957337
DNAJB9.11214.40	SL019363	DnaJ homolog subfamily B member 9	DNAJB9	0.0518068	0.689691	0.825929	0.199997	0.124248	0.994998	0.193377	0.137124	0.838671
DNAJC10.8297.8	SL018461	DnaJ homolog subfamily C member 10	DNAJC10	-0.152002	0.0863128	0.648845	-0.0473649	0.591811	0.995832	-0.0459967	0.602552	0.897509
DNAJC11.9783.75	SL019128	DnaJ homolog subfamily C member 11	DNAJC11	-0.122447	0.359245	0.664905	-0.117543	0.378775	0.994998	-0.0141962	0.915265	0.981025
DNAJC15.7197.2	SL018091	DnaJ homolog subfamily C member 15	DNAJC15	0.29604	0.0152829	0.648845	0.291629	0.0168496	0.80481	0.341583	0.00523603	0.753106
DNAJC16.10454.99	SL018290	DnaJ homolog subfamily C member 16	DNAJC16	-0.147816	0.428765	0.688538	-0.141983	0.447178	0.994998	-0.000887712	0.996205	0.997887
DNAJC17.14655.1	SL020140	DnaJ homolog subfamily C member 17	DNAJC17	0.265368	0.348796	0.664128	0.434485	0.125707	0.994998	0.601104	0.0346069	0.838671
DNAJC18.8033.1	SL018389	DnaJ homolog subfamily C member 18	DNAJC18	-0.0277907	0.838397	0.911258	-0.0470355	0.729988	0.995832	-0.0362595	0.790175	0.946261
DNAJC19.4545.53	SL006197	Mitochondrial import inner membrane translocase subunit TIM14	DNAJC19	-0.179768	0.292248	0.651855	-0.141209	0.407822	0.994998	-0.0223717	0.895581	0.972326
DNAJC27.12799.65	SL019880	DnaJ homolog subfamily C member 27	DNAJC27	-0.224422	0.183984	0.648845	-0.149158	0.376644	0.994998	-0.181977	0.280983	0.839644
DNAJC30.7866.11	SL018279	DnaJ homolog subfamily C member 30	DNAJC30	-0.0571937	0.731032	0.848795	-0.0094074	0.954904	0.996697	-0.044824	0.787605	0.945168
DNAJC4.8016.19	SL018376	DnaJ homolog subfamily C member 4	DNAJC4	0.264265	0.121308	0.648845	0.32762	0.0551476	0.994998	0.167087	0.326435	0.84274
DNAJC4.8653.132	SL018376	DnaJ homolog subfamily C member 4	DNAJC4	-0.37479	0.0515863	0.648845	-0.160162	0.403704	0.994998	-0.442285	0.0218505	0.838671
DNASE1L2.6324.11	SL012757	Deoxyribonuclease-1-like 2	DNASE1L2	-0.207082	0.0810159	0.648845	-0.106579	0.36786	0.994998	-0.0437429	0.711464	0.91575
DNASE2B.6533.20	SL017464	Deoxyribonuclease-2-beta	DNASE2B	-0.170994	0.184885	0.648845	-0.174408	0.176307	0.994998	-0.133008	0.301975	0.839644
DNER.11442.1	SL008968	Delta and Notch-like epidermal growth factor-related receptor	DNER	-0.291784	0.116761	0.648845	-0.248346	0.181509	0.994998	-0.194446	0.295089	0.839644
DNER.9769.48	SL008968	Delta and Notch-like epidermal growth factor-related receptor	DNER	0.118995	0.22126	0.648845	0.10203	0.294036	0.994998	0.0803617	0.408298	0.852255
DNM2.11572.4	SL010968	Dynamin-2	DNM2	-0.339482	0.308848	0.652798	-0.0849292	0.798807	0.995832	0.196844	0.554812	0.887783
DNMT3L.19142.39	SL018889	DNA (cytosine-5)-methyltransferase 3-like	DNMT3L	-0.229401	0.142789	0.648845	-0.152583	0.328973	0.994998	-0.240744	0.124163	0.838671
DOC2B.7997.118	SL018346	Double C2-like domain-containing protein beta	DOC2B	-0.146769	0.266054	0.648845	-0.141518	0.283489	0.994998	-0.126759	0.336585	0.84274
DOCK9.14002.18	SL020303	Dedicator of cytokinesis protein 9	DOCK9	-0.167233	0.201476	0.648845	-0.120429	0.357182	0.994998	-0.122819	0.34774	0.84274
DOK1.16831.7	SL019539	Docking protein 1	DOK1	-0.143247	0.382308	0.672279	-0.116372	0.477723	0.994998	-0.0833219	0.611111	0.897632
DOK2.14246.50	SL016379	Docking protein 2	DOK2	-0.0290529	0.896387	0.942165	0.0283065	0.899034	0.995832	0.161418	0.469625	0.867009
DOK2.19578.19	SL016379	Docking protein 2	DOK2	0.00558111	0.986414	0.992986	-0.0299119	0.927284	0.996697	0.478557	0.145306	0.838671
DOS.9123.18	SL018808	Protein Dos	DOS	-0.206658	0.213351	0.648845	-0.239116	0.150171	0.994998	-0.202004	0.2238	0.838671
DOT1L.12692.56	SL019837	Histone-lysine N-methyltransferase, H3 lysine-79 specific	DOT1L	-0.17196	0.21898	0.648845	-0.135828	0.331233	0.994998	-0.20483	0.143446	0.838671
DPEP1.8794.13	SL008734	Dipeptidase 1	DPEP1	0.0223505	0.836732	0.909881	-0.00707739	0.947969	0.996697	0.0226452	0.83461	0.956338
DPEP2.8327.26	SL018483	Dipeptidase 2	DPEP2	-0.233857	0.0630215	0.648845	-0.382407	0.00253846	0.413705	-0.309651	0.0141367	0.838671
DPP10.7890.68	SL018287	Inactive dipeptidyl peptidase 10	DPP10	-0.169314	0.237951	0.648845	-0.165623	0.248304	0.994998	-0.12163	0.396177	0.845139
DPP4.15460.9	SL003281	Dipeptidyl peptidase 4	DPP4	-0.25321	0.113738	0.648845	-0.117348	0.462485	0.994998	-0.21083	0.187457	0.838671
DPP7.8346.9	SL008916	Dipeptidyl peptidase 2	DPP7	-0.0408532	0.778743	0.877673	-0.0804155	0.580344	0.995832	-0.0606606	0.676584	0.908585
DPT.4979.34	SL008178	Dermatopontin	DPT	-0.00145488	0.989875	0.994694	0.077909	0.497035	0.994998	0.116936	0.308366	0.839644
DPY30.13943.38	SL020276	Protein dpy-30 homolog	DPY30	-0.154834	0.19148	0.648845	0.0652889	0.581123	0.995832	0.0423432	0.720409	0.917985
DPYSL2.13567.1	SL008214	Dihydropyrimidinase-related protein 2	DPYSL2	0.202055	0.575529	0.754101	0.354143	0.326788	0.994998	0.346042	0.337949	0.84274
DPYSL3.12707.26	SL008196	Dihydropyrimidinase-related protein 3	DPYSL3	-0.139151	0.324615	0.658405	0.00504856	0.971458	0.996723	0.0114242	0.935469	0.98624
DPYSL5.12683.156	SL019830	Dihydropyrimidinase-related protein 5	DPYSL5	-0.023399	0.852827	0.919715	0.0253558	0.840679	0.995832	-0.0557551	0.658524	0.905203
DRAXIN.7084.1	SL018070	Draxin	DRAXIN	-0.0332728	0.797222	0.890244	-0.0473014	0.714927	0.995832	0.0130663	0.919622	0.981547
DRG1.17849.6	SL021009	Developmentally-regulated GTP-binding protein 1	DRG1	-0.180967	0.428523	0.688538	-0.110995	0.627087	0.995832	0.136898	0.549093	0.887524
DRGX.8034.6	SL018398	Dorsal root ganglia homeobox protein	DRGX	-0.297145	0.06271	0.648845	-0.256482	0.107774	0.994998	-0.277986	0.0814811	0.838671
DSC1.10882.12	SL005718	Desmocollin-1	DSC1	-0.2378	0.0826393	0.648845	-0.16898	0.216624	0.994998	-0.248085	0.070288	0.838671
DSC2.13126.52	SL008631	Desmocollin-2	DSC2	-0.146386	0.134582	0.648845	-0.0603461	0.536418	0.994998	-0.0204737	0.833794	0.956338
DSCAM.9175.48	SL018891	Down syndrome cell adhesion molecule	DSCAM	-0.132747	0.232635	0.648845	-0.0451814	0.684095	0.995832	-0.135587	0.222826	0.838671
DSCAML1.18886.28	SL006667	Down syndrome cell adhesion molecule-like protein 1	DSCAML1	-0.188073	0.202707	0.648845	-0.21748	0.141002	0.994998	-0.186678	0.206064	0.838671
DSG1.2976.58	SL004856	Desmoglein-1	DSG1	0.240133	0.328289	0.659457	0.339868	0.166987	0.994998	0.00693186	0.977461	0.996229
DSG2.9484.75	SL004857	Desmoglein-2	DSG2	-0.0193152	0.869004	0.926372	0.103777	0.376008	0.994998	0.0222967	0.849012	0.959597
DSG3.16317.20	SL004969	Desmoglein-3	DSG3	-0.0590243	0.839639	0.911688	-0.237967	0.414953	0.994998	-0.0373958	0.897983	0.973733
DSTN.18883.4	SL008142	Destrin	DSTN	0.211041	0.377588	0.66943	0.365255	0.127459	0.994998	0.548523	0.0225575	0.838671
DTD1.19194.9	SL015828	D-tyrosyl-tRNA(Tyr) deacylase 1	DTD1	-0.127822	0.714071	0.837977	0.049461	0.88724	0.995832	0.4359	0.212289	0.838671
DTD2.18280.29	SL020956	Putative D-tyrosyl-tRNA(Tyr) deacylase 2	DTD2	-0.207053	0.46943	0.703446	0.0809739	0.777129	0.995832	0.188071	0.511078	0.877818
DTX1.11430.49	SL007518	E3 ubiquitin-protein ligase DTX1	DTX1	-0.164438	0.296704	0.652798	-0.210616	0.181737	0.994998	-0.23366	0.138663	0.838671
DTX3L.11643.73	SL019554	E3 ubiquitin-protein ligase DTX3L	DTX3L	-0.100856	0.446123	0.694829	-0.0382222	0.772644	0.995832	-0.0818255	0.536387	0.883243
DTYMK.19504.22	SL021087	Thymidylate kinase	DTYMK	-0.415087	0.362088	0.664905	-0.023299	0.959159	0.996697	0.233213	0.608359	0.897632
DUSP13.6525.17	SL012566	Dual specificity protein phosphatase 13 isoform A	DUSP13	-0.165621	0.354109	0.664128	-0.00706742	0.968425	0.996697	-0.11883	0.505927	0.877132
DUSP15.12838.28	SL019935	Dual specificity protein phosphatase 15	DUSP15	-0.124033	0.287347	0.648867	-0.0691883	0.552464	0.994998	-0.107545	0.356085	0.84274
DUSP16.14631.22	SL020115	Dual specificity protein phosphatase 16	DUSP16	-0.0259637	0.845642	0.914776	0.0508369	0.703102	0.995832	-0.107523	0.420459	0.861487
DUSP23.17326.44	SL019563	Dual specificity protein phosphatase 23	DUSP23	0.0489823	0.750806	0.860947	0.0835102	0.588294	0.995832	0.0195386	0.899184	0.974154
DUSP26.8967.6	SL018795	Dual specificity protein phosphatase 26	DUSP26	0.0415871	0.834724	0.909418	0.0190086	0.924019	0.996697	-0.0616911	0.756948	0.931162
DUSP28.9940.35	SL019220	Dual specificity phosphatase 28	DUSP28	0.201983	0.426901	0.688099	0.297371	0.242541	0.994998	0.382722	0.132986	0.838671
DUSP3.3480.7	SL008122	Dual specificity protein phosphatase 3	DUSP3	-0.150875	0.421597	0.686565	-0.128517	0.493526	0.994998	-0.00201272	0.991439	0.997615
DUSP4.10035.6	SL007389	Dual specificity protein phosphatase 4	DUSP4	-0.134045	0.212376	0.648845	-0.102463	0.340086	0.994998	-0.138338	0.198153	0.838671
DUSP6.12341.8	SL007465	Dual specificity protein phosphatase 6	DUSP6	-0.323802	0.0171155	0.648845	-0.0844622	0.531322	0.994998	-0.246579	0.0686166	0.838671
DUT.9995.6	SL013164	Deoxyuridine 5'-triphosphate nucleotidohydrolase, mitochondrial	DUT	-0.242706	0.166692	0.648845	-0.0899133	0.607701	0.995832	-0.071316	0.683842	0.908768
DVL2.13575.40	SL020209	Segment polarity protein dishevelled homolog DVL-2	DVL2	-0.0130993	0.917563	0.953705	0.191443	0.131434	0.994998	0.0870951	0.491585	0.875633
DYNLL1.3881.49	SL003753	Dynein light chain 1, cytoplasmic	DYNLL1	0.134033	0.376697	0.66916	0.257074	0.0908071	0.994998	0.25792	0.0897574	0.838671
DYNLL2.11493.169	SL019474	Dynein light chain 2, cytoplasmic	DYNLL2	-0.368818	0.35212	0.664128	0.0564618	0.88661	0.995832	0.20183	0.610349	0.897632
DYNLRB1.3845.51	SL011530	Dynein light chain roadblock-type 1	DYNLRB1	0.146513	0.484551	0.707558	0.17335	0.408328	0.994998	0.089682	0.668632	0.907887
DYNLRB2.17827.53	SL009441	Dynein light chain roadblock-type 2	DYNLRB2	-0.132077	0.411676	0.68315	-0.15571	0.333277	0.994998	-0.122762	0.445383	0.865664
DYNLT3.12867.40	SL019922	Dynein light chain Tctex-type 3	DYNLT3	-0.120664	0.51093	0.718843	-0.0717756	0.695668	0.995832	-0.0258498	0.887946	0.970044
DYRK3.4359.87	SL013570	Dual specificity tyrosine-phosphorylation-regulated kinase 3	DYRK3	-0.117038	0.413934	0.68315	-0.0522398	0.715184	0.995832	-0.164377	0.251577	0.838671
EBAG9.19323.1	SL013709	Receptor-binding cancer antigen expressed on SiSo cells	EBAG9	-0.062853	0.738655	0.853445	-0.124564	0.50865	0.994998	-0.111049	0.555662	0.887783
EBI3.10851.77	SL007417	Interleukin-27 subunit beta	EBI3	-0.146379	0.240097	0.648845	-0.173713	0.163576	0.994998	-0.0586699	0.63727	0.898667
ECE1.8767.44	SL004060	Endothelin-converting enzyme 1	ECE1	-0.210709	0.236647	0.648845	-0.0747398	0.674196	0.995832	-0.240736	0.176588	0.838671
ECEL1.7076.17	SL017977	Endothelin-converting enzyme-like 1	ECEL1	-0.0946127	0.495948	0.711137	-0.0640349	0.644821	0.995832	-0.0853589	0.538984	0.883638
ECH1.12662.82	SL004998	Delta(3,5)-Delta(2,4)-dienoyl-CoA isomerase, mitochondrial	ECH1	-0.0987957	0.557548	0.742372	-0.0572383	0.733944	0.995832	-0.132793	0.430673	0.86525
ECHS1.17787.1	SL005677	Enoyl-CoA hydratase, mitochondrial	ECHS1	-0.325353	0.308129	0.652798	0.130919	0.68141	0.995832	0.0783335	0.805936	0.951901
ECI2.12859.33	SL007038	Enoyl-CoA delta isomerase 2, mitochondrial	ECI2	-0.242366	0.131409	0.648845	-0.13818	0.388847	0.994998	-0.168973	0.292222	0.839644
ECM1.3366.51	SL006550	Extracellular matrix protein 1	ECM1	-0.0736886	0.43971	0.694436	0.0743127	0.435851	0.994998	-0.016738	0.860581	0.961277
EDA.14024.196	SL004644	Ectodysplasin-A, secreted form	EDA	-0.142436	0.348219	0.664031	-0.0767318	0.61305	0.995832	-0.176935	0.244196	0.838671
EDA.2826.53	SL004644	Ectodysplasin-A, secreted form	EDA	-0.0613977	0.735277	0.851057	0.0259572	0.88632	0.995832	-0.131161	0.470333	0.867009
EDA2R.3083.71	SL005233	Tumor necrosis factor receptor superfamily member 27	EDA2R	-0.286054	0.129795	0.648845	-0.201227	0.285883	0.994998	-0.128607	0.494843	0.875905
EDAR.2977.7	SL004872	Tumor necrosis factor receptor superfamily member EDAR	EDAR	-0.208292	0.225618	0.648845	-0.126575	0.461013	0.994998	0.0888214	0.604823	0.897632
EDC4.13066.42	SL015023	Enhancer of mRNA-decapping protein 4	EDC4	0.0104807	0.906317	0.947227	0.0349359	0.694898	0.995832	-0.0195022	0.82667	0.955223
EDDM3A.9536.16	SL012501	Epididymal secretory protein E3-alpha	EDDM3A	-0.057232	0.713436	0.837448	0.0147394	0.924637	0.996697	-0.0476875	0.759593	0.932751
EDDM3B.7782.34	SL012453	Epididymal secretory protein E3-beta	EDDM3B	-0.00716115	0.952403	0.975383	0.0110704	0.926481	0.996697	0.0600617	0.616744	0.897807
EDF1.12415.122	SL011710	Endothelial differentiation-related factor 1	EDF1	-0.255109	0.132497	0.648845	-0.155323	0.358873	0.994998	-0.234468	0.166601	0.838671
EDIL3.9360.33	SL012367	EGF-like repeat and discoidin I-like domain-containing protein 3	EDIL3	-0.00742978	0.948052	0.973427	-0.0291966	0.79794	0.995832	0.0943178	0.408573	0.852439
EDN1.6495.14	SL000404	Endothelin-1	EDN1	-0.167505	0.213997	0.648845	-0.128331	0.340702	0.994998	-0.0551192	0.682099	0.908768
EDN2.12574.36	SL000405	Endothelin-2	EDN2	-0.144741	0.443068	0.694594	-0.231519	0.220387	0.994998	-0.359959	0.0573785	0.838671
EDN3.15383.200	SL004700	Endothelin-3	EDN3	-0.105824	0.582616	0.758381	-0.12257	0.524481	0.994998	-0.185316	0.336228	0.84274
EEA1.14043.12	SL008204	Early endosome antigen 1	EEA1	-0.23611	0.226194	0.648845	-0.163517	0.401512	0.994998	-0.326769	0.0944924	0.838671
EEF1B2.5882.34	SL005685	Elongation factor 1-beta	EEF1B2	-0.300776	0.178203	0.648845	-0.116587	0.601081	0.995832	0.0452953	0.838987	0.957747
EEF1D.17826.341	SL011186	Elongation factor 1-delta	EEF1D	-0.257942	0.482343	0.707523	-0.0643761	0.860736	0.995832	0.379582	0.301552	0.839644
EEF2K.12332.7	SL019680	Eukaryotic elongation factor 2 kinase	EEF2K	-0.073601	0.778376	0.877673	-0.133199	0.610602	0.995832	-0.388157	0.138773	0.838671
EFCAB14.10830.5	SL018596	EF-hand calcium-binding domain-containing protein 14	EFCAB14	-0.222027	0.145852	0.648845	-0.140919	0.355227	0.994998	-0.140834	0.355519	0.84274
EFEMP1.8480.29	SL006527	EGF-containing fibulin-like extracellular matrix protein 1	EFEMP1	-0.227864	0.0315529	0.648845	-0.071317	0.498796	0.994998	-0.083881	0.426397	0.86525
EFHA1.6226.69	SL017253	Calcium uptake protein 2, mitochondrial	EFHA1	-0.161869	0.265069	0.648845	-0.13286	0.360081	0.994998	-0.023631	0.870561	0.962552
EFHA2.6912.6	SL017966	Calcium uptake protein 3, mitochondrial	EFHA2	0.10072	0.534599	0.730016	0.145701	0.369252	0.994998	0.176945	0.275755	0.839644
EFHD1.19616.100	SL008702	EF-hand domain-containing protein D1	EFHD1	0.0861795	0.422096	0.686565	0.241763	0.0250921	0.994998	0.14082	0.190178	0.838671
EFNA2.14124.6	SL004843	Ephrin-A2	EFNA2	-0.0822574	0.364183	0.664905	-0.006174	0.945645	0.996697	-0.0567339	0.531188	0.882093
EFNA3.14153.8	SL004139	Ephrin-A3	EFNA3	0.00400044	0.970491	0.984729	0.0770371	0.476513	0.994998	0.0819586	0.448846	0.865664
EFNA4.2614.28	SL004140	Ephrin-A4	EFNA4	-0.154939	0.20353	0.648845	-0.0651963	0.592004	0.995832	-0.0650517	0.592826	0.896617
EFNA5.2615.60	SL004141	Ephrin-A5	EFNA5	-0.055108	0.496945	0.711461	0.0443717	0.584331	0.995832	-0.0175619	0.828526	0.956285
EFNB1.13104.32	SL008614	Ephrin-B1	EFNB1	-0.0424502	0.61642	0.780354	0.0290189	0.731981	0.995832	-0.0117959	0.889263	0.970044
EFNB2.14131.37	SL007274	Ephrin-B2	EFNB2	-0.108136	0.258118	0.648845	-0.0621489	0.515293	0.994998	-0.108039	0.258543	0.838671
EFNB2.8772.5	SL007274	Ephrin-B2	EFNB2	-0.190747	0.120907	0.648845	-0.120248	0.327339	0.994998	-0.06051	0.621783	0.897807
EFNB3.2514.65	SL004142	Ephrin-B3	EFNB3	-0.150179	0.422518	0.686565	-0.191432	0.30684	0.994998	0.161017	0.389878	0.844103
EFNB3.7785.1	SL004142	Ephrin-B3	EFNB3	-0.137434	0.441768	0.694594	0.0243353	0.891584	0.995832	-0.238771	0.182062	0.838671
EFS.12572.236	SL019783	Embryonal Fyn-associated substrate	EFS	-0.00852388	0.939329	0.966862	0.0694813	0.535164	0.994998	-0.00971773	0.930851	0.984566
EGF.5509.7	SL000084	Epidermal growth factor	EGF	-0.355293	0.0179624	0.648845	-0.154078	0.302081	0.994998	-0.011773	0.937067	0.986468
EGFL6.17454.15	SL006311	Epidermal growth factor-like protein 6	EGFL6	0.0277694	0.865936	0.925837	0.12592	0.444271	0.994998	0.139515	0.396742	0.845139
EGFLAM.12338.27	SL019671	Pikachurin	EGFLAM	-0.163452	0.140278	0.648845	-0.0979148	0.376179	0.994998	-0.137927	0.212981	0.838671
EGFR.19567.1	SL016828	Epidermal growth factor receptor variant III	EGFR	-0.410412	0.00651296	0.648845	-0.268851	0.0732007	0.994998	-0.354263	0.0185748	0.838671
EGFR.2677.1	SL002644	Epidermal growth factor receptor	EGFR	-0.0448525	0.569957	0.751354	-0.0448563	0.569924	0.995832	-0.0372267	0.637224	0.898667
EGLN1.9901.28	SL007650	Egl nine homolog 1	EGLN1	-0.0865262	0.648453	0.799618	-0.029828	0.875086	0.995832	0.0338802	0.858286	0.960956
EHBP1.12813.18	SL006654	EH domain-binding protein 1	EHBP1	0.0885265	0.379878	0.671126	0.154443	0.126262	0.994998	0.112777	0.263563	0.838671
EHD4.11421.10	SL008304	EH domain-containing protein 4	EHD4	-0.0936405	0.544133	0.736112	-0.0243746	0.87449	0.995832	-0.125544	0.41625	0.858011
EHF.13387.55	SL015293	ETS homologous factor	EHF	-0.303139	0.195692	0.648845	-0.265341	0.25716	0.994998	-0.231957	0.321718	0.84274
EHMT2.5843.60	SL003542	Histone-lysine N-methyltransferase EHMT2	EHMT2	0.0011936	0.992789	0.996062	0.0957844	0.468604	0.994998	0.193949	0.143033	0.838671
EID3.8079.39	SL018383	EP300-interacting inhibitor of differentiation 3	EID3	-0.176786	0.133959	0.648845	-0.152046	0.197098	0.994998	-0.172994	0.142459	0.838671
EIF1AD.13545.97	SL013206	Probable RNA-binding protein EIF1AD	EIF1AD	-0.099447	0.512259	0.718843	-0.0463991	0.759694	0.995832	-0.00404512	0.978723	0.996394
EIF1AX.9850.38	SL014805	Eukaryotic translation initiation factor 1A, X-chromosomal	EIF1AX	-0.119984	0.340772	0.662018	-0.0968229	0.441865	0.994998	-0.0800012	0.525049	0.881553
EIF1AY.19224.5	SL012984	Eukaryotic translation initiation factor 1A, Y-chromosomal	EIF1AY	-0.284014	0.466992	0.701933	0.0615572	0.874653	0.995832	0.323114	0.408033	0.852255
EIF1B.12701.1	SL019791	Eukaryotic translation initiation factor 1b	EIF1B	-0.034666	0.911312	0.950252	-0.0237583	0.939151	0.996697	0.434937	0.16327	0.838671
EIF2B1.10080.9	SL019240	Translation initiation factor eIF-2B subunit alpha	EIF2B1	-0.532887	0.0898596	0.648845	-0.287888	0.35829	0.994998	-0.165174	0.597899	0.896694
EIF3G.11454.87	SL012996	Eukaryotic translation initiation factor 3 subunit G	EIF3G	-0.410237	0.178613	0.648845	-0.182746	0.548347	0.994998	0.0230652	0.939585	0.986468
EIF3J.13497.34	SL020138	Eukaryotic translation initiation factor 3 subunit J	EIF3J	-0.148514	0.627959	0.786316	0.136191	0.656747	0.995832	0.146888	0.631727	0.897807
EIF4A1.18829.4	SL008140	Eukaryotic initiation factor 4A-I	EIF4A1	-0.58938	0.214701	0.648845	-0.0425355	0.928515	0.996697	0.0244459	0.958879	0.99242
EIF4A2.18824.7	SL021460	Eukaryotic initiation factor 4A-II	EIF4A2	-0.36768	0.19139	0.648845	-0.0214412	0.939143	0.996697	-0.116106	0.679357	0.908768
EIF4A3.4997.19	SL011616	Eukaryotic initiation factor 4A-III	EIF4A3	-0.0906981	0.58288	0.758509	-0.0269782	0.870196	0.995832	0.0585724	0.722787	0.918831
EIF4B.14675.20	SL011011	Eukaryotic translation initiation factor 4B	EIF4B	-0.39544	0.351365	0.664128	-0.0551094	0.896555	0.995832	0.244576	0.564088	0.888976
EIF4E.19263.147	SL007081	Eukaryotic translation initiation factor 4E	EIF4E	-0.196109	0.610079	0.776851	0.115386	0.764092	0.995832	0.264848	0.491119	0.875633
EIF4EBP2.4184.43	SL008378	Eukaryotic translation initiation factor 4E-binding protein 2	EIF4EBP2	-0.0532358	0.724659	0.844325	0.00629955	0.966748	0.996697	0.0615859	0.683664	0.908768
EIF4G2.4230.1	SL011211	Eukaryotic translation initiation factor 4 gamma 2	EIF4G2	-0.12216	0.724177	0.843979	-0.0409749	0.905767	0.995832	0.347672	0.315753	0.839644
EIF4G3.13991.47	SL020285	Eukaryotic translation initiation factor 4 gamma 3	EIF4G3	-0.223746	0.15025	0.648845	-0.169739	0.274581	0.994998	-0.208474	0.179952	0.838671
EIF4H.5885.55	SL004924	Eukaryotic translation initiation factor 4H	EIF4H	-0.00123769	0.99672	0.998428	0.309764	0.30414	0.994998	0.424049	0.159985	0.838671
EIF5.2612.5	SL004759	Eukaryotic translation initiation factor 5	EIF5	-0.276594	0.279827	0.648845	-0.0700262	0.784104	0.995832	-0.102158	0.689416	0.909376
EIF5A.5888.29	SL005687	Eukaryotic translation initiation factor 5A-1	EIF5A	-0.294615	0.462425	0.700619	0.119814	0.764926	0.995832	0.275551	0.491852	0.875633
EIF5A2.11355.10	SL008435	Eukaryotic translation initiation factor 5A-2	EIF5A2	-0.157694	0.638317	0.793334	0.0854379	0.798939	0.995832	0.0746787	0.823809	0.954306
ELANE.13671.40	SL000401	Neutrophil elastase	ELANE	-0.0428201	0.803183	0.893494	-0.034504	0.84083	0.995832	0.146986	0.392656	0.845139
ELAVL1.11592.1	SL011997	ELAV-like protein 1	ELAVL1	0.0185229	0.915566	0.952932	0.0470241	0.787827	0.995832	0.0769718	0.659598	0.905203
ELF5.13457.33	SL020109	ETS-related transcription factor Elf-5	ELF5	-0.0377494	0.649705	0.800514	-0.0241788	0.771094	0.995832	-0.0309871	0.709264	0.915654
ELK1.10006.25	SL019228	ETS domain-containing protein Elk-1	ELK1	-0.109682	0.29923	0.652798	-0.0715962	0.497682	0.994998	-0.0194184	0.853996	0.960421
ELK3.5707.55	SL013780	ETS domain-containing protein Elk-3	ELK3	-0.318985	0.203068	0.648845	-0.10526	0.673921	0.995832	0.0776166	0.756334	0.931139
ELL.11459.81	SL007290	RNA polymerase II elongation factor ELL	ELL	-0.164531	0.244321	0.648845	-0.121786	0.388451	0.994998	-0.157846	0.263952	0.838671
ELL2.11494.4	SL019480	RNA polymerase II elongation factor ELL2	ELL2	-0.142235	0.295247	0.652798	-0.144936	0.286195	0.994998	-0.164845	0.225319	0.838671
ELMO1.12764.3	SL019856	Engulfment and cell motility protein 1	ELMO1	0.0147363	0.951683	0.97536	0.0347831	0.886275	0.995832	-0.0202091	0.933775	0.985442
EMC1.11989.35	SL019200	ER membrane protein complex subunit 1	EMC1	-0.139969	0.187033	0.648845	-0.179916	0.090339	0.994998	-0.190298	0.0733581	0.838671
EMC4.13516.46	SL016509	ER membrane protein complex subunit 4	EMC4	-0.143002	0.235405	0.648845	-0.193654	0.1086	0.994998	-0.271759	0.0247807	0.838671
EMC8.17770.42	SL020938	ER membrane protein complex subunit 8	EMC8	-0.168854	0.15443	0.648845	-0.1214	0.305322	0.994998	-0.183756	0.121375	0.838671
EMID1.9547.29	SL012763	EMI domain-containing protein 1	EMID1	-0.157816	0.210334	0.648845	-0.101205	0.421269	0.994998	-0.110264	0.380991	0.843506
ENAH.9757.29	SL019147	Protein enabled homolog	ENAH	-0.0978257	0.581048	0.757203	-0.0940268	0.595807	0.995832	0.09336	0.598415	0.896837
ENDOU.5656.53	SL012424	Poly(U)-specific endoribonuclease	ENDOU	-0.07321	0.557305	0.742372	-0.0894227	0.473584	0.994998	-0.105179	0.399379	0.846091
ENG.4908.6	SL004482	Endoglin	ENG	-0.19693	0.0520423	0.648845	-0.176551	0.0812783	0.994998	-0.206016	0.0422014	0.838671
ENGASE.16781.2	SL012928	Cytosolic endo-beta-N-acetylglucosaminidase	ENGASE	-0.138457	0.356699	0.664353	-0.000857054	0.995443	0.999156	-0.0139507	0.925933	0.983171
ENO1.11105.171	SL003650	Alpha-enolase	ENO1	0.0507936	0.870481	0.926372	-0.0346067	0.911545	0.996697	0.313313	0.315129	0.839644
ENO2.10339.48	SL001731	Gamma-enolase	ENO2	-0.0782158	0.661524	0.807233	0.0758602	0.671106	0.995832	0.0863596	0.628834	0.897807
ENO3.16616.137	SL007119	Beta-enolase	ENO3	-0.0864507	0.585208	0.760022	0.0577066	0.715563	0.995832	-0.0366795	0.816818	0.952988
ENOX2.13422.66	SL012509	Ecto-NOX disulfide-thiol exchanger 2	ENOX2	0.0425088	0.715969	0.839505	0.106262	0.363475	0.994998	-0.0195702	0.866952	0.961748
ENPEP.15558.63	SL008525	Glutamyl aminopeptidase	ENPEP	-0.0779848	0.589752	0.7631	0.109527	0.449041	0.994998	-0.0736071	0.610789	0.897632
ENPP2.16892.23	SL008778	Ectonucleotide pyrophosphatase/phosphodiesterase family member 2	ENPP2	0.0507454	0.807226	0.89614	-0.0788336	0.704667	0.995832	-0.0429348	0.836436	0.957215
ENPP5.6556.5	SL012863	Ectonucleotide pyrophosphatase/phosphodiesterase family member 5	ENPP5	-0.197975	0.0802526	0.648845	-0.138312	0.220796	0.994998	-0.167958	0.137393	0.838671
ENPP6.15579.26	SL008780	Ectonucleotide pyrophosphatase/phosphodiesterase family member 6	ENPP6	-0.154906	0.310823	0.652798	-0.106068	0.48741	0.994998	-0.189964	0.214208	0.838671
ENPP7.4435.66	SL009045	Ectonucleotide pyrophosphatase/phosphodiesterase family member 7	ENPP7	0.360938	0.117521	0.648845	0.535172	0.0207469	0.893485	0.261334	0.256401	0.838671
ENTHD2.7947.19	SL018328	AP-4 complex accessory subunit tepsin	ENTHD2	0.0200258	0.859237	0.922921	0.0572566	0.612213	0.995832	0.0242594	0.829896	0.956285
ENTPD1.3182.38	SL010371	Ectonucleoside triphosphate diphosphohydrolase 1	ENTPD1	-0.192475	0.258982	0.648845	-0.111061	0.514392	0.994998	-0.206188	0.226686	0.838671
ENTPD1.7999.23	SL010371	Ectonucleoside triphosphate diphosphohydrolase 1	ENTPD1	-0.147302	0.246591	0.648845	-0.24116	0.0585284	0.994998	-0.180352	0.156345	0.838671
ENTPD2.18887.7	SL015373	Ectonucleoside triphosphate diphosphohydrolase 2	ENTPD2	0.390427	0.0123117	0.648845	0.406478	0.00920571	0.667049	0.280104	0.0714674	0.838671
ENTPD3.4436.1	SL014093	Ectonucleoside triphosphate diphosphohydrolase 3	ENTPD3	-0.234649	0.339151	0.662018	-0.183043	0.455693	0.994998	-0.201326	0.412018	0.855369
ENTPD5.4437.56	SL014028	Ectonucleoside triphosphate diphosphohydrolase 5	ENTPD5	-0.000241493	0.998325	0.998605	0.0717187	0.53316	0.994998	-0.0260779	0.820662	0.953089
ENTPD6.8932.1	SL014128	Ectonucleoside triphosphate diphosphohydrolase 6	ENTPD6	-0.0837482	0.447213	0.694829	0.00776414	0.943784	0.996697	-0.139954	0.204597	0.838671
EPB41.4706.17	SL010830	Protein 4.1	EPB41	-0.235885	0.551672	0.739236	0.0899066	0.820451	0.995832	0.20484	0.605178	0.897632
EPB41L1.13993.20	SL020300	Band 4.1-like protein 1	EPB41L1	-0.254101	0.570198	0.751354	0.0787692	0.860243	0.995832	0.27835	0.534012	0.883243
EPDR1.9040.144	SL008893	Mammalian ependymin-related protein 1	EPDR1	-0.0778888	0.624811	0.78445	-0.0495224	0.755806	0.995832	-0.00615747	0.969152	0.993785
EPHA1.3431.54	SL004137	Ephrin type-A receptor 1	EPHA1	0.00462712	0.974169	0.986925	0.205695	0.151073	0.994998	0.00204014	0.988609	0.997615
EPHA10.5076.53	SL014294	Ephrin type-A receptor 10	EPHA10	-0.063216	0.720846	0.842033	-0.0511476	0.772484	0.995832	0.051952	0.769007	0.935008
EPHA2.4834.61	SL002654	Ephrin type-A receptor 2	EPHA2	-0.158158	0.130839	0.648845	-0.0369187	0.723635	0.995832	-0.110478	0.290576	0.839644
EPHA3.3432.21	SL010498	Ephrin type-A receptor 3	EPHA3	-0.116423	0.230721	0.648845	-0.097126	0.317119	0.994998	-0.0672139	0.488469	0.875142
EPHA4.16288.17	SL013797	Ephrin type-A receptor 4	EPHA4	-0.161873	0.0985035	0.648845	-0.0998168	0.307303	0.994998	-0.132211	0.176725	0.838671
EPHA5.3806.55	SL004844	Ephrin type-A receptor 5	EPHA5	-0.175013	0.11929	0.648845	-0.132174	0.238811	0.994998	-0.086582	0.439882	0.865664
EPHA7.15580.2	SL008537	Ephrin type-A receptor 7	EPHA7	0.245198	0.147077	0.648845	0.250302	0.138886	0.994998	0.21704	0.199091	0.838671
EPHB1.17680.12	SL016438	Ephrin type-B receptor 1	EPHB1	-0.291941	0.0273507	0.648845	-0.256539	0.0521926	0.994998	-0.248015	0.0604357	0.838671
EPHB2.8225.86	SL007179	Ephrin type-B receptor 2	EPHB2	-0.258248	0.0192396	0.648845	0.0157509	0.885708	0.995832	-0.167215	0.128101	0.838671
EPHB3.9220.7	SL008895	Ephrin type-B receptor 3	EPHB3	0.0989159	0.379858	0.671126	0.15707	0.16379	0.994998	0.0802624	0.475978	0.867042
EPHB4.15530.33	SL004845	Ephrin type-B receptor 4	EPHB4	-0.241251	0.0156329	0.648845	-0.188023	0.0588479	0.994998	-0.256112	0.0103483	0.838671
EPHB6.5078.82	SL008414	Ephrin type-B receptor 6	EPHB6	-0.0860384	0.304703	0.652798	0.030011	0.720024	0.995832	-0.076275	0.362728	0.84274
EPO.5813.58	SL000408	Erythropoietin	EPO	-0.183357	0.284272	0.648845	-0.0887484	0.603874	0.995832	-0.0998032	0.559615	0.887783
EPS15L1.4212.5	SL012188	Epidermal growth factor receptor substrate 15-like 1	EPS15L1	-0.198459	0.2466	0.648845	-0.0870735	0.610729	0.995832	0.0587336	0.731285	0.921292
EQTN.11162.37	SL019313	Equatorin	EQTN	-0.162951	0.268992	0.648845	-0.0796486	0.588562	0.995832	-0.179989	0.222251	0.838671
ERAP1.4964.67	SL007729	Endoplasmic reticulum aminopeptidase 1	ERAP1	0.0943547	0.678978	0.819333	0.170659	0.454348	0.994998	0.227571	0.318687	0.841754
ERAP2.8960.3	SL010614	Endoplasmic reticulum aminopeptidase 2	ERAP2	-0.108457	0.465925	0.701933	-0.103749	0.485481	0.994998	-0.0477868	0.747887	0.925669
ERBB3.2617.56	SL002519	Receptor tyrosine-protein kinase erbB-3	ERBB3	-0.070181	0.395226	0.679806	-0.059675	0.469627	0.994998	-0.139083	0.092859	0.838671
ERBB4.2618.10	SL003803	Receptor tyrosine-protein kinase erbB-4	ERBB4	-0.128703	0.156279	0.648845	-0.0726039	0.423072	0.994998	-0.0761174	0.401018	0.846576
ERCC1.12585.39	SL009589	DNA excision repair protein ERCC-1	ERCC1	-0.0832905	0.493038	0.710774	-0.0144868	0.905043	0.995832	-0.130715	0.282428	0.839644
ERH.11614.29	SL013071	Enhancer of rudimentary homolog	ERH	-0.185468	0.479532	0.706135	-0.152337	0.56133	0.994998	0.0776272	0.767164	0.933977
ERLEC1.8957.72	SL012771	Endoplasmic reticulum lectin 1	ERLEC1	-0.206459	0.14856	0.648845	-0.100175	0.482478	0.994998	-0.0533151	0.708438	0.915654
ERLIN1.8776.10	SL018683	Erlin-1	ERLIN1	-0.286762	0.0636698	0.648845	-0.215354	0.162938	0.994998	-0.29421	0.0571412	0.838671
ERMAP.8631.13	SL009002	Erythroid membrane-associated protein	ERMAP	-0.24033	0.0502786	0.648845	-0.142844	0.24318	0.994998	-0.167814	0.17062	0.838671
ERN1.11229.16	SL007036	Serine/threonine-protein kinase/endoribonuclease IRE1	ERN1	-0.0346412	0.789744	0.885141	0.0730955	0.573797	0.995832	0.031405	0.808984	0.952567
ERO1L.7060.2	SL009007	ERO1-like protein alpha	ERO1L	-0.172803	0.183973	0.648845	-0.110141	0.396479	0.994998	-0.127002	0.328347	0.84274
ERO1LB.7994.41	SL018326	ERO1-like protein beta	ERO1LB	-0.00936008	0.953187	0.975627	-0.0611909	0.701192	0.995832	0.116003	0.467174	0.867009
ERP27.9333.59	SL017394	Endoplasmic reticulum resident protein 27	ERP27	-0.00963163	0.952991	0.975627	-0.0413549	0.800194	0.995832	-0.00581243	0.971621	0.994249
ERP29.13728.19	SL003522	Endoplasmic reticulum resident protein 29	ERP29	-0.0761688	0.729456	0.847967	-0.0366469	0.86783	0.995832	0.208384	0.344517	0.84274
ERVV1.12531.5	SL019768	Endogenous retrovirus group V member 1 Env polyprotein	ERVV-1	-0.235164	0.126897	0.648845	-0.0898963	0.558581	0.994998	-0.282595	0.06695	0.838671
ESAM.7841.84	SL005160	Endothelial cell-selective adhesion molecule	ESAM	-0.167556	0.0765522	0.648845	-0.118596	0.209127	0.994998	-0.172119	0.0689269	0.838671
ESD.4984.83	SL006378	S-formylglutathione hydrolase	ESD	-0.0921182	0.484221	0.707558	0.0475081	0.718153	0.995832	-0.0440129	0.738091	0.923395
ESM1.3805.16	SL010458	Endothelial cell-specific molecule 1	ESM1	0.0687085	0.624025	0.783679	0.357069	0.0114718	0.711997	0.229995	0.101877	0.838671
ESRP1.8828.21	SL018672	Epithelial splicing regulatory protein 1	ESRP1	-0.102732	0.316099	0.653069	-0.0126264	0.901819	0.995832	-0.0431028	0.673722	0.908585
ESRRA.9873.17	SL003804	Steroid hormone receptor ERR1	ESRRA	0.0592322	0.571363	0.751981	0.0254266	0.807955	0.995832	-0.0289249	0.782164	0.942709
ETFA.17435.43	SL008038	Electron transfer flavoprotein subunit alpha, mitochondrial	ETFA	-0.163383	0.282954	0.648845	-0.0894427	0.556279	0.994998	-0.191838	0.207658	0.838671
ETHE1.3847.56	SL011532	Persulfide dioxygenase ETHE1, mitochondrial	ETHE1	-0.040167	0.85987	0.923167	-0.155286	0.49515	0.994998	-0.0997413	0.661175	0.905401
ETNK1.8328.9	SL018489	Ethanolamine kinase 1	ETNK1	-0.107036	0.435057	0.692964	-0.0909939	0.506873	0.994998	0.0351868	0.797354	0.949504
ETS2.12350.86	SL018899	Protein C-ets-2	ETS2	-0.0512797	0.650386	0.800701	-0.0397904	0.725052	0.995832	-0.0413271	0.714892	0.917739
ETV5.13403.5	SL013779	ETS translocation variant 5	ETV5	-0.102839	0.388642	0.675353	-0.0747013	0.531	0.994998	-0.0579715	0.626776	0.897807
EVA1B.8062.15	SL018371	Protein eva-1 homolog B	EVA1B	-0.168326	0.324662	0.658405	-0.138468	0.417638	0.994998	-0.227609	0.183356	0.838671
EVA1C.8877.22	SL017995	Protein eva-1 homolog C	EVA1C	-0.216627	0.0997479	0.648845	-0.0627817	0.632281	0.995832	-0.232075	0.0779687	0.838671
EVL.11656.110	SL007751	Ena/VASP-like protein	EVL	-0.169542	0.396814	0.680839	-0.0508596	0.799197	0.995832	-0.191674	0.338214	0.84274
EWSR1.12988.49	SL007342	RNA-binding protein EWS	EWSR1	-0.0764303	0.632107	0.789054	-0.00518932	0.974061	0.996723	0.076152	0.633347	0.897807
EXOSC1.7930.3	SL018327	Exosome complex component CSL4	EXOSC1	-0.124436	0.328356	0.659457	-0.111644	0.380404	0.994998	-0.0713271	0.574996	0.891045
EXOSC3.12605.1	SL005742	Exosome complex component RRP40	EXOSC3	-0.0242368	0.91472	0.952485	0.0463194	0.837846	0.995832	0.0569714	0.801268	0.950501
EXOSC8.18909.11	SL019371	Exosome complex component RRP43	EXOSC8	-0.171943	0.11631	0.648845	-0.0337368	0.757292	0.995832	-0.117011	0.284405	0.839644
EXTL2.6528.95	SL008379	Exostosin-like 2	EXTL2	-0.0266575	0.870769	0.926372	0.0742181	0.650673	0.995832	-0.0776954	0.635477	0.897876
EYS.9365.91	SL017443	Protein eyes shut homolog	EYS	0.168372	0.287258	0.648867	0.235986	0.136357	0.994998	0.0660483	0.675994	0.908585
EZR.9753.17	SL003645	Ezrin	EZR	-0.0165318	0.911035	0.950252	0.149462	0.313014	0.994998	0.179011	0.227151	0.838671
F10.3077.66	SL003324	Coagulation factor Xa	F10	-0.130849	0.235769	0.648845	-0.115714	0.29423	0.994998	-0.0261478	0.812407	0.952988
F10.4878.3	SL000360	Coagulation Factor X	F10	-0.153036	0.186125	0.648845	-0.107834	0.351016	0.994998	0.0157153	0.891774	0.970813
F11.2190.55	SL002662	Coagulation Factor XI	F11	-0.0982417	0.399818	0.681776	-0.0464124	0.690608	0.995832	0.0524517	0.652855	0.902296
F13A1.F13B.16927.9	SL003003	Coagulation factor XIII	F13A1 F13B	-0.146019	0.199766	0.648845	-0.0590762	0.603315	0.995832	0.0699513	0.538412	0.883484
F13B.5658.64	SL003991	Coagulation factor XIII B chain	F13B	-0.0608736	0.473543	0.703446	-0.0604021	0.476972	0.994998	0.0685698	0.419549	0.860396
F2.5316.54	SL000558	Prothrombin	F2	0.0615819	0.562003	0.745155	0.00869251	0.934739	0.996697	0.0828897	0.435245	0.865626
F3.4931.59	SL000024	Tissue Factor	F3	-0.151801	0.224927	0.648845	-0.117096	0.34887	0.994998	-0.149224	0.232867	0.838671
F7.3184.25	SL000358	Coagulation factor VII	F7	0.0206635	0.869235	0.926372	-0.00404847	0.974268	0.996723	0.0240516	0.848038	0.959597
F8.13499.30	SL000359	Coagulation Factor VIII	F8	-0.238029	0.2031	0.648845	0.00849308	0.963706	0.996697	-0.148117	0.427799	0.86525
F9.4876.32	SL000357	Coagulation factor IX	F9	-0.108133	0.284375	0.648845	-0.132869	0.18868	0.994998	-0.0586081	0.561365	0.888268
F9.5307.12	SL004400	Coagulation factor IXab	F9	-0.0680819	0.499891	0.713126	-0.0944613	0.349487	0.994998	-0.0675117	0.503484	0.875917
FAAH2.8396.42	SL018476	Fatty-acid amide hydrolase 2	FAAH2	-0.278185	0.157449	0.648845	-0.229624	0.242871	0.994998	0.250147	0.203439	0.838671
FABP1.11516.7	SL006131	Fatty acid-binding protein, liver	FABP1	0.0251291	0.86121	0.923679	0.179422	0.212772	0.994998	0.0349998	0.807618	0.952144
FABP12.18888.37	SL021138	Fatty acid-binding protein 12	FABP12	0.00893121	0.948385	0.97355	0.0235423	0.864511	0.995832	-0.0248688	0.856958	0.960956
FABP2.15385.116	SL004848	Fatty acid-binding protein, intestinal	FABP2	-0.499634	0.00637246	0.648845	-0.278783	0.125581	0.994998	-0.420067	0.0214671	0.838671
FABP3.5437.63	SL001774	Fatty acid-binding protein, heart	FABP3	-0.0279727	0.853928	0.919991	0.0393377	0.795712	0.995832	-0.107562	0.479231	0.867787
FABP4.15386.7	SL005086	Fatty acid-binding protein, adipocyte	FABP4	-0.0057362	0.968359	0.983876	-0.0248687	0.863465	0.995832	-0.082736	0.567389	0.888976
FABP6.6450.8	SL017471	Gastrotropin	FABP6	-0.162681	0.229385	0.648845	-0.181694	0.179652	0.994998	-0.108209	0.423551	0.862789
FABP9.18194.18	SL020932	Fatty acid-binding protein 9	FABP9	0.111297	0.626913	0.78555	0.284722	0.214424	0.994998	-0.0345996	0.879858	0.966883
FADD.16593.3	SL003820	FAS-associated death domain protein	FADD	-0.0184123	0.818944	0.902354	-0.0195548	0.807924	0.995832	0.0187566	0.81562	0.952988
FAF2.9738.7	SL017982	FAS-associated factor 2	FAF2	-0.218638	0.427505	0.688381	-0.0526167	0.848452	0.995832	0.207809	0.450713	0.865664
FAH.11424.4	SL008049	Fumarylacetoacetase	FAH	0.0353626	0.774819	0.875766	0.159941	0.196577	0.994998	0.141336	0.253593	0.838671
FAHD1.17819.30	SL020941	Acylpyruvase FAHD1, mitochondrial	FAHD1	-0.417361	0.131753	0.648845	-0.477697	0.0847751	0.994998	-0.186787	0.499003	0.875917
FAIM3.6574.11	SL008605	Fas apoptotic inhibitory molecule 3	FAIM3	0.0732335	0.639915	0.794455	0.147774	0.345577	0.994998	0.164109	0.295007	0.839644
FAM107A.2760.2	SL004752	Protein FAM107A	FAM107A	-0.109284	0.347691	0.66355	-0.0761232	0.512796	0.994998	-0.0906739	0.435731	0.865626
FAM134B.8556.5	SL018572	Protein FAM134B	FAM134B	-0.172817	0.369782	0.665638	-0.129586	0.501065	0.994998	-0.25854	0.180205	0.838671
FAM150B.6284.7	SL012605	ALK and LTK ligand 2	FAM150B	-0.125338	0.531666	0.728024	-0.0252478	0.899692	0.995832	0.20601	0.304329	0.839644
FAM151A.7856.51	SL018294	Protein FAM151A	FAM151A	0.110851	0.633883	0.789759	0.349397	0.134276	0.994998	0.314061	0.178072	0.838671
FAM162A.6531.29	SL015128	Protein FAM162A	FAM162A	-0.153354	0.266771	0.648845	-0.19438	0.159625	0.994998	-0.0892764	0.517533	0.879938
FAM162B.11163.7	SL019316	Protein FAM162B	FAM162B	-0.193565	0.14937	0.648845	-0.137018	0.306837	0.994998	-0.146853	0.273508	0.839644
FAM163B.10880.38	SL018034	Protein FAM163B	FAM163B	-0.000502751	0.997143	0.998428	0.051663	0.712943	0.995832	0.108318	0.440749	0.865664
FAM171A2.13479.8	SL020149	Protein FAM171A2	FAM171A2	-0.0934602	0.387318	0.675191	-0.0356343	0.741498	0.995832	-0.140441	0.19444	0.838671
FAM171B.8061.102	SL018413	Protein FAM171B	FAM171B	-0.109418	0.346531	0.66355	-0.121043	0.29783	0.994998	-0.144978	0.212676	0.838671
FAM171B.8786.6	SL018413	Protein FAM171B	FAM171B	-0.131498	0.207614	0.648845	-0.193508	0.0642841	0.994998	-0.203303	0.0520154	0.838671
FAM172A.5615.62	SL017090	Protein FAM172A	FAM172A	-0.067754	0.693346	0.827653	-0.0478666	0.78055	0.995832	0.0500195	0.770951	0.935262
FAM173A.7148.42	SL018110	Protein FAM173A	FAM173A	-0.0600946	0.632607	0.789246	-0.0198148	0.874717	0.995832	-0.065927	0.599981	0.897457
FAM174A.6597.24	SL008903	Membrane protein FAM174A	FAM174A	0.0828107	0.684817	0.823114	0.141812	0.487165	0.994998	0.0856296	0.674697	0.908585
FAM175A.8784.7	SL018684	BRCA1-A complex subunit Abraxas	FAM175A	0.0227873	0.823587	0.904421	0.0159634	0.875892	0.995832	0.016976	0.86809	0.961853
FAM175B.8945.7	SL018680	BRISC complex subunit Abro1	FAM175B	-0.213407	0.0788127	0.648845	-0.104901	0.386239	0.994998	-0.16527	0.17281	0.838671
FAM177A1.8039.41	SL018368	Protein FAM177A1	FAM177A1	-0.143739	0.398075	0.680839	-0.172442	0.310858	0.994998	-0.223821	0.188766	0.838671
FAM189A2.5719.66	SL014977	Protein FAM189A2	FAM189A2	-0.226625	0.0926734	0.648845	-0.165717	0.218121	0.994998	-0.201769	0.134103	0.838671
FAM19A2.6430.36	SL017425	Protein FAM19A2	FAM19A2	-0.111954	0.478548	0.706135	-0.0869382	0.582024	0.995832	-0.102783	0.51527	0.878017
FAM19A3.7839.99	SL012637	Protein FAM19A3	FAM19A3	0.2195	0.153787	0.648845	0.218119	0.15638	0.994998	0.246015	0.110142	0.838671
FAM19A4.6511.17	SL012781	Protein FAM19A4	FAM19A4	-0.179979	0.151096	0.648845	-0.111898	0.371329	0.994998	-0.148972	0.234329	0.838671
FAM19A5.5609.92	SL012636	Protein FAM19A5	FAM19A5	-0.153589	0.171425	0.648845	-0.0983169	0.380672	0.994998	-0.111678	0.319484	0.842057
FAM209B.7066.199	SL018032	Protein FAM209B	FAM209B	-0.11286	0.260098	0.648845	-0.0594736	0.552434	0.994998	-0.0917172	0.35984	0.84274
FAM20A.6433.57	SL012782	Pseudokinase FAM20A	FAM20A	-0.146957	0.154445	0.648845	-0.0387197	0.706869	0.995832	-0.0631188	0.539967	0.884023
FAM20B.7198.197	SL012378	Glycosaminoglycan xylosylkinase	FAM20B	-0.0111546	0.904455	0.94633	0.0118853	0.89823	0.995832	0.00177445	0.984765	0.997615
FAM210A.14593.152	SL020072	Protein FAM210A	FAM210A	-0.276529	0.0693546	0.648845	-0.331196	0.0299068	0.994998	-0.355553	0.019861	0.838671
FAM213A.13423.94	SL008291	Redox-regulatory protein FAM213A	FAM213A	-0.159579	0.406308	0.683003	-0.0308108	0.872516	0.995832	-0.171405	0.372481	0.84274
FAM24B.8775.61	SL018676	Protein FAM24B	FAM24B	-0.254261	0.162582	0.648845	-0.186906	0.304114	0.994998	-0.248552	0.172181	0.838671
FAM3B.5618.50	SL007306	Protein FAM3B	FAM3B	-0.281201	0.100327	0.648845	0.0529844	0.756087	0.995832	-0.242564	0.15599	0.838671
FAM3B.9177.6	SL007306	Protein FAM3B	FAM3B	-0.111807	0.408605	0.683003	0.0391511	0.772141	0.995832	0.106391	0.431641	0.86525
FAM3D.13102.1	SL012769	Protein FAM3D	FAM3D	-0.295448	0.174543	0.648845	-0.044069	0.839157	0.995832	-0.113887	0.600009	0.897457
FAM49B.19176.27	SL011300	Protein FAM49B	FAM49B	-0.128213	0.360747	0.664905	0.0769447	0.583112	0.995832	0.00320216	0.98177	0.996394
FAM69C.14341.8	SL019767	Protein FAM69C	FAM69C	-0.105631	0.34379	0.662018	-0.040325	0.717539	0.995832	-0.186236	0.0958606	0.838671
FANCF.11336.9	SL019434	Fanconi anemia group F protein	FANCF	0.0198393	0.866523	0.925837	0.0162291	0.890642	0.995832	0.0141737	0.90442	0.976442
FANCL.10063.10	SL019237	E3 ubiquitin-protein ligase FANCL	FANCL	-0.135493	0.279963	0.648845	-0.081174	0.517071	0.994998	-0.0709434	0.571201	0.890487
FANK1.15581.16	SL019927	Fibronectin type 3 and ankyrin repeat domains protein 1	FANK1	-0.340181	0.172644	0.648845	-0.319918	0.199541	0.994998	-0.364123	0.144496	0.838671
FAP.5029.3	SL006528	Prolyl endopeptidase FAP	FAP	-0.132607	0.233881	0.648845	-0.0934176	0.401272	0.994998	-0.141477	0.204176	0.838671
FARS2.13941.82	SL020259	Phenylalanine--tRNA ligase, mitochondrial	FARS2	-0.184609	0.129572	0.648845	-0.109643	0.367107	0.994998	-0.190379	0.118079	0.838671
FAS.9459.7	SL002731	Tumor necrosis factor receptor superfamily member 6	FAS	-0.0787599	0.480118	0.706135	0.0396367	0.722199	0.995832	0.0748353	0.502241	0.875917
FASLG.3052.8	SL000633	Tumor necrosis factor ligand superfamily member 6, soluble form	FASLG	0.295606	0.0217338	0.648845	0.307666	0.0169705	0.80481	0.235624	0.0667102	0.838671
FASN.8403.18	SL000073	Fatty acid synthase	FASN	-0.262918	0.318918	0.654771	-0.0239416	0.927596	0.996697	0.196188	0.456802	0.865785
FATE1.7740.33	SL018229	Fetal and adult testis-expressed transcript protein	FATE1	-0.11137	0.426487	0.688099	-0.0667971	0.633227	0.995832	0.0274553	0.844467	0.958937
FAXDC2.9074.6	SL018848	Fatty acid hydroxylase domain-containing protein 2	FAXDC2	-0.169647	0.148679	0.648845	-0.125687	0.28407	0.994998	-0.127992	0.275358	0.839644
FBL.13994.1	SL020302	rRNA 2'-O-methyltransferase fibrillarin	FBL	-0.232523	0.176768	0.648845	-0.157056	0.360987	0.994998	-0.278361	0.106204	0.838671
FBLN1.6470.19	SL004461	Fibulin-1	FBLN1	-0.0861386	0.345516	0.66355	-0.0704724	0.440092	0.994998	0.0336471	0.712262	0.91575
FBLN5.15585.304	SL004460	Fibulin-5	FBLN5	-0.197179	0.0254677	0.648845	0.0177098	0.839995	0.995832	-0.0307102	0.726283	0.920108
FBP1.7206.20	SL007096	Fructose-1,6-bisphosphatase 1	FBP1	-0.102104	0.625036	0.784517	0.312103	0.136158	0.994998	0.172991	0.407911	0.852255
FBP2.9867.23	SL019156	Fructose-1,6-bisphosphatase isozyme 2	FBP2	-0.117885	0.479718	0.706135	-0.0938879	0.573426	0.995832	-0.11578	0.487589	0.87424
FBXL4.11416.23	SL018669	F-box/LRR-repeat protein 4	FBXL4	-0.0627745	0.452398	0.696709	0.030428	0.715542	0.995832	-0.0443988	0.59497	0.896617
FBXL4.9951.36	SL018669	F-box/LRR-repeat protein 4	FBXL4	0.288856	0.111753	0.648845	0.375792	0.0389622	0.994998	0.287923	0.112908	0.838671
FBXL5.12846.3	SL019936	F-box/LRR-repeat protein 5	FBXL5	-0.153059	0.417428	0.68496	-0.0918815	0.626237	0.995832	-0.191697	0.310048	0.839644
FCAMR.9568.289	SL012746	High affinity immunoglobulin alpha and immunoglobulin mu Fc receptor	FCAMR	0.132339	0.590807	0.763128	0.258232	0.294592	0.994998	0.274853	0.264697	0.838671
FCAR.4987.17	SL010373	Immunoglobulin alpha Fc receptor	FCAR	-0.210593	0.134663	0.648845	-0.131922	0.347891	0.994998	-0.11057	0.431274	0.86525
FCER1A.9254.18	SL007113	High affinity immunoglobulin epsilon receptor subunit alpha	FCER1A	-0.154877	0.528598	0.726955	-0.0528696	0.829609	0.995832	-0.394211	0.109675	0.838671
FCER2.3291.30	SL002706	Low affinity immunoglobulin epsilon Fc receptor	FCER2	-0.160055	0.209065	0.648845	-0.00656416	0.958834	0.996697	-0.0437671	0.730763	0.921292
FCGR1A.3312.64	SL010461	High affinity immunoglobulin gamma Fc receptor I	FCGR1A	0.103989	0.615765	0.780175	0.0789137	0.703281	0.995832	0.129856	0.53093	0.882093
FCGR2A.3309.2	SL010459	Low affinity immunoglobulin gamma Fc region receptor II-a	FCGR2A	0.103959	0.815334	0.90012	0.182532	0.681796	0.995832	0.0378444	0.932241	0.984973
FCGR2B.3310.62	SL010460	Low affinity immunoglobulin gamma Fc region receptor II-b	FCGR2B	-0.0273434	0.89775	0.942872	0.100411	0.63709	0.995832	-0.0108665	0.95927	0.99242
FCGR3A.15388.24	SL004561	Low affinity immunoglobulin gamma Fc region receptor III-A	FCGR3A	-0.203962	0.768508	0.872831	-0.136879	0.843409	0.995832	-0.309673	0.655012	0.90309
FCGR3B.3311.27	SL008609	Low affinity immunoglobulin gamma Fc region receptor III-B	FCGR3B	-0.239952	0.0639477	0.648845	-0.00275579	0.982953	0.998284	-0.144939	0.26186	0.838671
FCN1.15582.25	SL010462	Ficolin-1	FCN1	-0.142489	0.161617	0.648845	-0.00705953	0.944582	0.996697	-0.0753922	0.458175	0.865785
FCN2.13717.15	SL006542	Ficolin-2	FCN2	-0.119199	0.444578	0.694594	-0.0189939	0.902976	0.995832	-0.267728	0.0868762	0.838671
FCN3.5462.62	SL002086	Ficolin-3	FCN3	-0.0442836	0.783379	0.880819	0.0868969	0.589663	0.995832	-0.0219616	0.891544	0.970813
FCRL1.5728.60	SL012780	Fc receptor-like protein 1	FCRL1	-0.327455	0.00556433	0.648845	-0.152378	0.1937	0.994998	-0.285337	0.0154662	0.838671
FCRL3.4440.15	SL014088	Fc receptor-like protein 3	FCRL3	-0.0907208	0.499842	0.713126	-0.0371294	0.782334	0.995832	-0.0540345	0.687663	0.908768
FCRL4.8973.23	SL018774	Fc receptor-like protein 4	FCRL4	-0.173909	0.262996	0.648845	-0.0178614	0.908336	0.995832	-0.15402	0.321368	0.84274
FCRL4.8991.115	SL018774	Fc receptor-like protein 4	FCRL4	-0.135493	0.472164	0.703446	-0.203956	0.279529	0.994998	-0.143807	0.445452	0.865664
FCRL5.6103.70	SL012789	Fc receptor-like protein 5	FCRL5	-0.166756	0.127369	0.648845	-0.13761	0.207943	0.994998	-0.124338	0.255038	0.838671
FCRL6.6617.12	SL017506	Fc receptor-like protein 6	FCRL6	-0.166055	0.336464	0.662018	-0.0460916	0.789414	0.995832	-0.154816	0.370118	0.84274
FCRLB.15583.18	SL012568	Fc receptor-like B	FCRLB	0.495873	0.0340878	0.648845	0.512853	0.0284693	0.994998	0.560849	0.0167096	0.838671
FDCSP.17346.61	SL012716	Follicular dendritic cell secreted peptide	FDCSP	-0.515269	0.00889591	0.648845	-0.615185	0.00185628	0.353079	-0.432483	0.0277248	0.838671
FDX1L.11231.12	SL019364	Adrenodoxin-like protein, mitochondrial	FDX1L	-0.0113344	0.94182	0.968554	-0.00408505	0.979015	0.99759	-0.0625927	0.686981	0.908768
FEN1.12577.100	SL002091	Flap endonuclease 1	FEN1	0.251467	0.0748225	0.648845	0.295644	0.0364901	0.994998	0.169784	0.228045	0.838671
FETUB.3367.8	SL006777	Fetuin-B	FETUB	-0.188866	0.107031	0.648845	-0.04633	0.691702	0.995832	0.0141445	0.903622	0.97617
FEV.12740.55	SL019853	Protein FEV	FEV	-0.122794	0.646124	0.798473	-0.0485081	0.856036	0.995832	0.231022	0.387987	0.844103
FGA.FGB.FGG.2796.62	SL000424	Fibrinogen	FGA FGB FGG	-0.0610213	0.527657	0.726623	0.068001	0.481592	0.994998	0.11309	0.242357	0.838671
FGA.FGB.FGG.4907.56	SL000022	D-dimer	FGA FGB FGG	-0.112927	0.374035	0.668075	0.103802	0.413795	0.994998	0.0705262	0.578552	0.89226
FGB.18890.227	SL006118	Fibrinogen beta chain	FGB	-0.0210143	0.866451	0.925837	0.0153219	0.902411	0.995832	-0.106279	0.395449	0.845139
FGF1.3486.58	SL000299	Fibroblast growth factor 1	FGF1	-0.118137	0.201949	0.648845	-0.0681585	0.461014	0.994998	-0.0932935	0.313243	0.839644
FGF10.2441.2	SL004333	Fibroblast growth factor 10	FGF10	-0.210125	0.0619989	0.648845	-0.144628	0.19793	0.994998	-0.115762	0.302421	0.839644
FGF12.4392.54	SL005161	Fibroblast growth factor 12	FGF12	0.00333237	0.985523	0.992699	-0.0101618	0.955872	0.996697	0.108583	0.55451	0.887783
FGF16.4393.3	SL004334	Fibroblast growth factor 16	FGF16	-0.263148	0.46274	0.700619	-0.00994149	0.977853	0.99759	0.304748	0.395192	0.845139
FGF17.3494.71	SL004335	Fibroblast growth factor 17	FGF17	-0.0998573	0.352499	0.664128	-0.0541092	0.614135	0.995832	-0.0891984	0.406149	0.851517
FGF18.2761.49	SL004336	Fibroblast growth factor 18	FGF18	-0.189416	0.130849	0.648845	-0.153986	0.218943	0.994998	-0.103093	0.410005	0.853865
FGF19.13724.27	SL004337	Fibroblast growth factor 19	FGF19	-0.217114	0.480655	0.706135	-0.488795	0.113235	0.994998	-0.0148846	0.961414	0.992427
FGF2.3025.50	SL000004	Fibroblast growth factor 2	FGF2	0.491182	0.181501	0.648845	0.642127	0.0811492	0.994998	0.616042	0.094189	0.838671
FGF20.2763.66	SL004338	Fibroblast growth factor 20	FGF20	-0.0929302	0.485141	0.707558	-0.0927592	0.485944	0.994998	0.0271252	0.838458	0.957747
FGF22.9513.9	SL007681	Fibroblast growth factor 22	FGF22	0.0234508	0.896553	0.942165	0.0375458	0.835107	0.995832	0.133669	0.458933	0.865785
FGF23.3807.1	SL007651	Fibroblast growth factor 23	FGF23	0.0417649	0.825803	0.904678	0.0197237	0.917215	0.996697	0.0933971	0.622682	0.897807
FGF3.7894.155	SL005162	Fibroblast growth factor 3	FGF3	-0.171116	0.224526	0.648845	-0.131075	0.351818	0.994998	-0.0896276	0.524114	0.881553
FGF4.4123.60	SL003171	Fibroblast growth factor 4	FGF4	-0.138646	0.386222	0.674704	-0.122086	0.445374	0.994998	0.0252565	0.874468	0.965171
FGF5.3065.65	SL004339	Fibroblast growth factor 5	FGF5	-0.196036	0.223129	0.648845	-0.189238	0.239535	0.994998	-0.0408705	0.799163	0.94982
FGF6.4130.71	SL004340	Fibroblast growth factor 6	FGF6	-0.197645	0.333311	0.660689	-0.0582335	0.775375	0.995832	0.0471173	0.817401	0.952988
FGF7.4487.1	SL001691	Fibroblast growth factor 7	FGF7	-0.198682	0.384684	0.674372	-0.0472835	0.835961	0.995832	0.228253	0.318092	0.840818
FGF8.17166.4	SL014309	Fibroblast growth factor 8 isoform F	FGF8	0.186876	0.18896	0.648845	0.135934	0.338812	0.994998	0.0462081	0.744822	0.924195
FGF8.19570.12	SL004341	Fibroblast growth factor 8	FGF8	-0.0753542	0.456997	0.697966	-0.0463964	0.646838	0.995832	-0.0642797	0.525686	0.881553
FGF8.2443.10	SL004342	Fibroblast growth factor 8 isoform B	FGF8	-0.10763	0.603422	0.771318	-0.0584436	0.777829	0.995832	-0.103344	0.61791	0.897807
FGF8.4394.71	SL014308	Fibroblast growth factor 8 isoform A	FGF8	-0.207341	0.31645	0.653069	-0.0866723	0.675077	0.995832	0.116253	0.574008	0.891045
FGF9.19584.33	SL003849	Fibroblast growth factor 9	FGF9	-0.0934232	0.311754	0.652798	-0.0499401	0.588357	0.995832	-0.0181165	0.8443	0.958937
FGFBP1.15494.11	SL011828	Fibroblast growth factor-binding protein 1	FGFBP1	-0.208189	0.414644	0.683586	-0.316448	0.21549	0.994998	-0.326492	0.201331	0.838671
FGFBP3.11219.95	SL012727	Fibroblast growth factor-binding protein 3	FGFBP3	0.172146	0.150201	0.648845	0.180315	0.131881	0.994998	0.200918	0.0933939	0.838671
FGFR1.5532.53	SL003060	Fibroblast growth factor receptor 1	FGFR1	-0.198795	0.0352224	0.648845	-0.0928411	0.323321	0.994998	-0.114583	0.223154	0.838671
FGFR2.3808.76	SL003990	Fibroblast growth factor receptor 2	FGFR2	-0.0922769	0.520389	0.722207	-0.12338	0.390314	0.994998	-0.112598	0.432983	0.86525
FGFR3.3809.1	SL004063	Fibroblast growth factor receptor 3	FGFR3	-0.186931	0.219896	0.648845	-0.162426	0.286213	0.994998	-0.0923345	0.543964	0.885707
FGFR4.4988.49	SL002036	Fibroblast growth factor receptor 4	FGFR4	0.0199731	0.931543	0.96068	0.185304	0.425813	0.994998	0.104084	0.654473	0.90309
FGFRL1.6237.11	SL017269	Fibroblast growth factor receptor-like 1	FGFRL1	-0.175792	0.147077	0.648845	-0.165268	0.172714	0.994998	-0.1144	0.344672	0.84274
FGG.4989.7	SL003341	Fibrinogen gamma chain	FGG	-0.126578	0.321305	0.656561	0.105973	0.40618	0.994998	0.0791795	0.534694	0.883243
FGL1.5581.28	SL012486	Fibrinogen-like protein 1	FGL1	-0.382733	0.0398135	0.648845	-0.149091	0.421212	0.994998	-0.429152	0.0213387	0.838671
FGL2.19635.69	SL008693	Fibroleukin	FGL2	-0.063929	0.674766	0.815759	0.018584	0.902895	0.995832	-0.183293	0.229666	0.838671
FHIT.9826.135	SL002513	Bis(5'-adenosyl)-triphosphatase	FHIT	-0.230184	0.453664	0.697533	0.00586902	0.984746	0.999156	0.135249	0.659593	0.905203
FHL1.16814.13	SL002083	Four and a half LIM domains protein 1	FHL1	-0.187985	0.265387	0.648845	-0.162591	0.335215	0.994998	-0.198094	0.240619	0.838671
FIBCD1.9378.6	SL017513	Fibrinogen C domain-containing protein 1	FIBCD1	0.0684083	0.683573	0.822269	0.208284	0.215378	0.994998	0.0298001	0.859049	0.960956
FIBP.19169.88	SL007005	Acidic fibroblast growth factor intracellular-binding protein	FIBP	-0.247163	0.242257	0.648845	-0.0212869	0.919646	0.996697	0.0391726	0.85273	0.960421
FIG4.6948.82	SL017959	Polyphosphoinositide phosphatase	FIG4	-0.0708166	0.662776	0.807681	-0.0255387	0.87501	0.995832	-0.0758286	0.640549	0.899332
FIGF.13098.93	SL003320	Vascular endothelial growth factor D	FIGF	0.146341	0.437294	0.694436	0.40877	0.0308581	0.994998	0.254468	0.177438	0.838671
FIGF.14705.1	SL003320	Vascular endothelial growth factor D	FIGF	-0.130988	0.398103	0.680839	-0.0930382	0.5482	0.994998	-0.157713	0.309145	0.839644
FIS1.17746.77	SL010882	Mitochondrial fission 1 protein	FIS1	-0.112807	0.357838	0.664905	-0.0269013	0.826269	0.995832	-0.0207439	0.865596	0.961656
FJX1.7921.65	SL006317	Four-jointed box protein 1	FJX1	0.226745	0.117146	0.648845	0.25387	0.0796068	0.994998	0.0761974	0.597528	0.896694
FKBP14.9340.17	SL017408	Peptidyl-prolyl cis-trans isomerase FKBP14	FKBP14	-0.123447	0.253024	0.648845	-0.022997	0.831118	0.995832	-0.00251116	0.98142	0.996394
FKBP1B.11568.2	SL007323	Peptidyl-prolyl cis-trans isomerase FKBP1B	FKBP1B	-0.181009	0.184028	0.648845	-0.0769674	0.571473	0.995832	-0.0723895	0.594553	0.896617
FKBP2.9339.204	SL008070	Peptidyl-prolyl cis-trans isomerase FKBP2	FKBP2	-0.25853	0.145297	0.648845	-0.108125	0.541595	0.994998	-0.180047	0.30982	0.839644
FKBP3.18383.9	SL008165	Peptidyl-prolyl cis-trans isomerase FKBP3	FKBP3	-0.151296	0.73147	0.848795	0.205247	0.641584	0.995832	0.429617	0.330323	0.84274
FKBP4.17722.5	SL002795	Peptidyl-prolyl cis-trans isomerase FKBP4	FKBP4	-0.337339	0.233608	0.648845	-0.0494715	0.861096	0.995832	0.0551098	0.845456	0.959597
FKBP6.12529.32	SL019753	Inactive peptidyl-prolyl cis-trans isomerase FKBP6	FKBP6	-0.171681	0.342689	0.662018	0.0289812	0.872606	0.995832	-0.189063	0.296167	0.839644
FKBP7.9288.7	SL017255	Peptidyl-prolyl cis-trans isomerase FKBP7	FKBP7	-0.213397	0.0795242	0.648845	-0.0868308	0.474155	0.994998	-0.0615005	0.612084	0.897632
FLII.12677.164	SL006530	Protein flightless-1 homolog	FLII	-0.17453	0.362456	0.664905	-0.0879856	0.645906	0.995832	-0.00946627	0.960565	0.992427
FLNA.11171.25	SL005845	Filamin-A	FLNA	-0.150429	0.231382	0.648845	-0.0524291	0.676114	0.995832	-0.0315671	0.801373	0.950501
FLRT1.4547.59	SL014071	Leucine-rich repeat transmembrane protein FLRT1	FLRT1	-0.265997	0.141167	0.648845	-0.0715741	0.691427	0.995832	-0.0870413	0.629345	0.897807
FLRT2.13122.19	SL008360	Leucine-rich repeat transmembrane protein FLRT2	FLRT2	-0.100397	0.281211	0.648845	-0.0632705	0.496697	0.994998	-0.0467398	0.615498	0.897807
FLRT3.13123.3	SL008372	Leucine-rich repeat transmembrane protein FLRT3	FLRT3	0.108841	0.217445	0.648845	0.0762117	0.387352	0.994998	0.0989606	0.261968	0.838671
FLRT3.9128.34	SL008372	Leucine-rich repeat transmembrane protein FLRT3	FLRT3	-0.186487	0.173327	0.648845	-0.118089	0.387931	0.994998	-0.159877	0.242804	0.838671
FLT1.16315.105	SL003321	Vascular endothelial growth factor receptor 1	FLT1	-0.0730661	0.773753	0.875766	-0.368647	0.147952	0.994998	0.200425	0.430684	0.86525
FLT1.8231.122	SL003321	Vascular endothelial growth factor receptor 1	FLT1	-0.10422	0.655073	0.802794	-0.3047	0.192352	0.994998	0.188796	0.418629	0.859771
FLT3.3437.80	SL004636	Receptor-type tyrosine-protein kinase FLT3	FLT3	-0.231783	0.287326	0.648867	-0.0945133	0.66402	0.995832	-0.363187	0.0961413	0.838671
FLT3LG.14093.10	SL004343	Fms-related tyrosine kinase 3 ligand	FLT3LG	-0.110656	0.342704	0.662018	-0.0705241	0.545101	0.994998	-0.116226	0.319014	0.841792
FLT4.16035.8	SL003322	Vascular endothelial growth factor receptor 3	FLT4	-0.388812	0.123293	0.648845	-0.644775	0.0109986	0.711997	-0.568282	0.0247656	0.838671
FMOD.6367.66	SL004659	fibromodulin	FMOD	-0.112127	0.354187	0.664128	-0.0234273	0.846352	0.995832	-0.0412132	0.733213	0.921993
FMR1.7713.102	SL018148	Fragile X mental retardation protein 1	FMR1	-0.1456	0.270404	0.648845	-0.077216	0.558467	0.994998	-0.0440809	0.738284	0.923395
FN1.3435.53	SL010348	Fibronectin Fragment 4	FN1	-0.0649168	0.602953	0.771219	0.0887367	0.4772	0.994998	-0.0364578	0.77014	0.935024
FNDC4.13451.2	SL006734	Fibronectin type III domain-containing protein 4	FNDC4	-0.308314	0.119112	0.648845	-0.207892	0.292525	0.994998	-0.347166	0.0795146	0.838671
FOLH1.5478.50	SL000158	Glutamate carboxypeptidase 2	FOLH1	0.227823	0.441352	0.694594	0.177047	0.549512	0.994998	0.308635	0.297237	0.839644
FOLR2.15587.20	SL009334	Folate receptor beta	FOLR2	-0.142794	0.188061	0.648845	0.0948532	0.381335	0.994998	-0.115215	0.287832	0.839644
FOLR3.15495.9	SL012435	Folate receptor gamma	FOLR3	-0.264377	0.313508	0.652904	-0.301848	0.250019	0.994998	-0.0939734	0.719858	0.917985
FOXC2.14051.54	SL007629	Forkhead box protein C2	FOXC2	-0.0482563	0.699058	0.82953	-0.0675299	0.588575	0.995832	-0.0361918	0.771844	0.936096
FOXJ2.14204.55	SL019533	Forkhead box protein J2	FOXJ2	-0.229207	0.0864609	0.648845	-0.269524	0.0440983	0.994998	-0.265195	0.0475761	0.838671
FOXL2.11375.49	SL019436	Forkhead box protein L2	FOXL2	-0.0159483	0.884784	0.934746	0.0316822	0.773464	0.995832	-0.00848902	0.938517	0.986468
FOXM1.10056.5	SL007372	Forkhead box protein M1	FOXM1	-0.348298	0.271001	0.648845	-0.124845	0.692788	0.995832	0.147263	0.641229	0.899332
FOXO3.11540.37	SL012328	Forkhead box protein O3	FOXO3	-0.273902	0.226213	0.648845	-0.0275801	0.90284	0.995832	0.0314586	0.889261	0.970044
FREM2.7246.4	SL008818	FRAS1-related extracellular matrix protein 2	FREM2	-0.074627	0.540308	0.733425	-0.0537795	0.658936	0.995832	-0.048226	0.692236	0.909631
FRS2.13025.4	SL019541	Fibroblast growth factor receptor substrate 2	FRS2	-0.146934	0.231937	0.648845	-0.0975842	0.426801	0.994998	-0.088351	0.471779	0.867009
FRZB.13740.51	SL004650	Secreted frizzled-related protein 3	FRZB	0.0325412	0.801231	0.892004	0.0428458	0.7403	0.995832	-0.0463051	0.720186	0.917985
FSHB.8036.75	SL018408	Follitropin subunit beta	FSHB	-0.14856	0.156299	0.648845	-0.11056	0.290887	0.994998	-0.196026	0.0618795	0.838671
FST.4132.27	SL000674	Follistatin	FST	-0.0571019	0.705085	0.832569	-0.0169651	0.910458	0.996697	-0.117148	0.437746	0.865664
FSTL1.13112.179	SL009349	Follistatin-related protein 1	FSTL1	-0.229846	0.0233122	0.648845	-0.162204	0.108313	0.994998	-0.161487	0.10987	0.838671
FSTL3.3438.10	SL009324	Follistatin-related protein 3	FSTL3	-0.283599	0.035051	0.648845	-0.11321	0.397955	0.994998	0.0338181	0.800496	0.950501
FSTL5.7099.33	SL012691	Follistatin-related protein 5	FSTL5	0.0894034	0.463507	0.700974	0.0392201	0.74763	0.995832	-0.00436917	0.971402	0.994249
FTH1.FTL.5934.1	SL000420	Ferritin	FTH1 FTL	0.383471	0.240859	0.648845	0.536825	0.101167	0.994998	0.239691	0.46304	0.866082
FTL.15324.58	SL005628	Ferritin light chain	FTL	0.370126	0.264815	0.648845	0.556021	0.0945389	0.994998	0.235901	0.476868	0.867042
FTMT.8048.9	SL018378	Ferritin, mitochondrial	FTMT	0.158207	0.354492	0.664128	0.161757	0.343822	0.994998	-0.101318	0.552958	0.887783
FURIN.6276.16	SL005252	Furin	FURIN	-0.183825	0.0879687	0.648845	-0.126086	0.240991	0.994998	-0.099222	0.355856	0.84274
FUT10.7156.2	SL018125	Alpha-(1,3)-fucosyltransferase 10	FUT10	-0.0809318	0.364813	0.665031	-0.0746858	0.40292	0.994998	-0.0392449	0.660094	0.905203
FUT2.9121.28	SL018813	Galactoside 2-alpha-L-fucosyltransferase 2	FUT2	0.125925	0.259829	0.648845	0.137203	0.219688	0.994998	0.145434	0.193364	0.838671
FUT3.4548.4	SL005575	Galactoside 3(4)-L-fucosyltransferase	FUT3	-0.125992	0.359193	0.664905	-0.0695582	0.612455	0.995832	-0.00101279	0.994113	0.997615
FUT5.4549.78	SL014008	Alpha-(1,3)-fucosyltransferase 5	FUT5	-0.0860536	0.510488	0.718843	-0.0335916	0.797178	0.995832	-0.0245081	0.851259	0.960421
FUT8.8244.16	SL007643	Alpha-(1,6)-fucosyltransferase	FUT8	0.0500854	0.643232	0.796192	0.0523734	0.628151	0.995832	0.0831545	0.442103	0.865664
FUT9.6991.24	SL006795	Alpha-(1,3)-fucosyltransferase 9	FUT9	-0.224041	0.102113	0.648845	-0.113342	0.407097	0.994998	-0.224897	0.100819	0.838671
FXN.15389.1	SL012513	Frataxin, mitochondrial	FXN	-0.122914	0.335473	0.661813	-0.120234	0.346094	0.994998	-0.174352	0.172366	0.838671
FXR1.13076.4	SL018149	Fragile X mental retardation syndrome-related protein 1	FXR1	0.224201	0.384785	0.674372	0.32416	0.209357	0.994998	0.103223	0.688833	0.909348
FYN.3813.3	SL006913	Tyrosine-protein kinase Fyn	FYN	-0.162327	0.343073	0.662018	-0.12163	0.477238	0.994998	0.0149651	0.930271	0.984566
G0S2.8931.124	SL014751	G0/G1 switch protein 2	G0S2	-0.312603	0.125022	0.648845	-0.122278	0.547488	0.994998	-0.284283	0.162789	0.838671
G3BP1.19266.35	SL013328	Ras GTPase-activating protein-binding protein 1	G3BP1	-0.329098	0.241042	0.648845	-0.0157443	0.955196	0.996697	0.150718	0.590825	0.89599
G3BP2.9831.12	SL015343	Ras GTPase-activating protein-binding protein 2	G3BP2	-0.334013	0.13557	0.648845	0.00691863	0.97527	0.996723	0.161279	0.470189	0.867009
G6B.7065.1	SL011113	Protein G6b	G6B	-0.0430627	0.873329	0.928446	-0.0763264	0.77751	0.995832	0.237636	0.379405	0.843506
G6B.8659.68	SL011113	Protein G6b	G6B	-0.156024	0.181211	0.648845	-0.135545	0.245167	0.994998	-0.136559	0.241666	0.838671
G6PD.19297.4	SL007111	Glucose-6-phosphate 1-dehydrogenase	G6PD	-0.303434	0.4124	0.68315	-0.0400038	0.913875	0.996697	0.326224	0.378249	0.843506
GAA.9385.4	SL005431	Lysosomal alpha-glucosidase	GAA	-0.102519	0.374899	0.668075	-0.148481	0.199216	0.994998	-0.144708	0.210827	0.838671
GABARAP.17735.130	SL020978	Gamma-aminobutyric acid receptor-associated protein	GABARAP	-0.198444	0.188184	0.648845	0.00732748	0.961162	0.996697	-0.0359351	0.811266	0.952988
GABARAPL1.12661.44	SL019788	Gamma-aminobutyric acid receptor-associated protein-like 1	GABARAPL1	-0.183979	0.208409	0.648845	0.00186002	0.989833	0.999156	-0.0152142	0.916988	0.981547
GABARAPL2.12494.99	SL019741	Gamma-aminobutyric acid receptor-associated protein-like 2	GABARAPL2	-0.386194	0.185701	0.648845	-0.0526864	0.856424	0.995832	0.0528741	0.855918	0.960951
GABBR1.11279.42	SL019373	Gamma-aminobutyric acid type B receptor subunit 1	GABBR1	-0.0952434	0.505353	0.715995	-0.115765	0.418284	0.994998	-0.011324	0.936843	0.986468
GABBR2.9930.48	SL019207	Gamma-aminobutyric acid type B receptor subunit 2	GABBR2	-0.14142	0.368451	0.665121	-0.0609499	0.698066	0.995832	-0.20751	0.187444	0.838671
GAD1.11280.6	SL019348	Glutamate decarboxylase 1	GAD1	0.130006	0.343254	0.662018	0.130544	0.341265	0.994998	0.0712499	0.603188	0.897509
GADD45GIP1.9302.90	SL012725	Growth arrest and DNA damage-inducible proteins-interacting protein 1	GADD45GIP1	-0.0943939	0.40307	0.682499	-0.0939858	0.405104	0.994998	-0.0973169	0.38869	0.844103
GAGE2D.18273.14	SL021008	G antigen 2D	GAGE2D	-0.162016	0.266478	0.648845	-0.0961213	0.509311	0.994998	-0.13526	0.353342	0.84274
GAL.15390.3	SL004430	Galanin	GAL	-0.215319	0.170994	0.648845	-0.106231	0.498655	0.994998	-0.246042	0.117992	0.838671
GAL3ST1.8696.15	SL016050	Galactosylceramide sulfotransferase	GAL3ST1	-0.0445073	0.883944	0.93448	-0.0659376	0.828793	0.995832	-0.425407	0.163946	0.838671
GALE.11457.53	SL014942	UDP-glucose 4-epimerase	GALE	-0.136208	0.400189	0.681776	-0.109284	0.499548	0.994998	-0.297369	0.0671441	0.838671
GALNT1.7090.17	SL018090	Polypeptide N-acetylgalactosaminyltransferase 1	GALNT1	-0.0946642	0.287942	0.648867	-0.0292438	0.742392	0.995832	-0.103581	0.245061	0.838671
GALNT10.7003.4	SL018035	Polypeptide N-acetylgalactosaminyltransferase 10	GALNT10	-0.0784242	0.530834	0.727764	-0.0945154	0.450152	0.994998	-0.0612723	0.624308	0.897807
GALNT11.8700.325	SL018621	Polypeptide N-acetylgalactosaminyltransferase 11	GALNT11	-0.189153	0.189802	0.648845	-0.1052	0.465212	0.994998	-0.164488	0.253961	0.838671
GALNT13.10908.2	SL017992	Polypeptide N-acetylgalactosaminyltransferase 13	GALNT13	-0.151846	0.372691	0.667191	-0.139356	0.413218	0.994998	-0.124942	0.463112	0.866082
GALNT16.8923.94	SL018707	Polypeptide N-acetylgalactosaminyltransferase 16	GALNT16	-0.0430118	0.701788	0.831472	-0.0193547	0.86318	0.995832	-0.00384296	0.972704	0.994417
GALNT2.5764.4	SL009348	Polypeptide N-acetylgalactosaminyltransferase 2	GALNT2	-0.170226	0.176206	0.648845	-0.124712	0.321231	0.994998	-0.184721	0.142346	0.838671
GALNT3.6593.5	SL017504	Polypeptide N-acetylgalactosaminyltransferase 3	GALNT3	-0.22157	0.201043	0.648845	-0.196055	0.257699	0.994998	-0.120222	0.48722	0.87424
GALP.9398.30	SL012858	Galanin-like peptide	GALP	-0.338467	0.027893	0.648845	-0.193446	0.207046	0.994998	-0.300225	0.0508409	0.838671
GAN.10054.3	SL019232	Gigaxonin	GAN	-0.0362721	0.803397	0.893494	-0.0223067	0.878312	0.995832	0.00201019	0.988991	0.997615
GAP43.15325.14	SL007137	Neuromodulin	GAP43	-0.18553	0.485759	0.707558	-0.189943	0.475455	0.994998	0.0396839	0.881408	0.96745
GAPDHS.8004.15	SL009421	Glyceraldehyde-3-phosphate dehydrogenase, testis-specific	GAPDHS	-0.0561812	0.557319	0.742372	-0.041991	0.660886	0.995832	-0.0924561	0.334528	0.84274
GAS1.5463.22	SL000658	Growth arrest-specific protein 1	GAS1	-0.0817232	0.413051	0.68315	-0.0481803	0.629215	0.995832	-0.0196118	0.844153	0.958937
GAS6.15391.114	SL005707	Growth arrest-specific protein 6	GAS6	-0.0488327	0.620059	0.78158	0.124518	0.206929	0.994998	-0.0258389	0.793027	0.947924
GAS7.17721.82	SL004797	Growth arrest-specific protein 7	GAS7	-0.136798	0.138018	0.648845	-0.105469	0.252301	0.994998	-0.121178	0.18864	0.838671
GBP1.15326.64	SL006479	Guanylate-binding protein 1	GBP1	-0.0297616	0.869801	0.926372	0.379265	0.0377306	0.994998	0.0926168	0.610094	0.897632
GBP6.7818.101	SL018271	Guanylate-binding protein 6	GBP6	-0.161173	0.444601	0.694594	-0.0734253	0.727497	0.995832	-0.307729	0.145172	0.838671
GC.15589.1	SL000431	Vitamin D-binding protein	GC	-0.0646407	0.456874	0.697966	-0.0231467	0.789797	0.995832	0.0470103	0.588332	0.895255
GCA.12594.5	SL019772	Grancalcin	GCA	-0.286647	0.124183	0.648845	-0.272177	0.144221	0.994998	-0.0670756	0.718282	0.917985
GCDH.19258.24	SL015122	Glutaryl-CoA dehydrogenase, mitochondrial	GCDH	-0.180581	0.282233	0.648845	-0.147788	0.378614	0.994998	-0.00621033	0.970458	0.993785
GCG.4891.50	SL000433	Glucagon	GCG	-0.855109	0.00377129	0.605796	-1.03043	0.000511506	0.257765	-0.499092	0.0887166	0.838671
GCH1.11185.145	SL019341	GTP cyclohydrolase 1	GCH1	-0.126256	0.397766	0.680839	-0.0228364	0.878334	0.995832	-0.133621	0.370866	0.84274
GCK.12960.9	SL007208	Glucokinase	GCK	-0.104835	0.513632	0.718843	0.0408731	0.798893	0.995832	-0.206008	0.199969	0.838671
GCKR.5223.59	SL015728	Glucokinase regulatory protein	GCKR	-0.000134864	0.999138	0.999138	0.0255712	0.837628	0.995832	0.0651755	0.601552	0.897509
GCNT1.7016.12	SL017969	Beta-1,3-galactosyl-O-glycosyl-glycoprotein beta-1,6-N-acetylglucosaminyltransferase	GCNT1	0.190382	0.200192	0.648845	0.169937	0.252661	0.994998	0.257027	0.0842434	0.838671
GCNT2.7143.9	SL018109	N-acetyllactosaminide beta-1,6-N-acetylglucosaminyl-transferase, isoform C	GCNT2	-0.126978	0.392624	0.677445	-0.135116	0.363061	0.994998	0.0035417	0.98096	0.996394
GCNT4.10842.7	SL018620	Beta-1,3-galactosyl-O-glycosyl-glycoprotein beta-1,6-N-acetylglucosaminyltransferase 4	GCNT4	-0.179212	0.203512	0.648845	-0.0903728	0.520746	0.994998	-0.163213	0.246669	0.838671
GCSH.10956.82	SL009212	Glycine cleavage system H protein, mitochondrial	GCSH	-0.241451	0.11447	0.648845	-0.22251	0.145596	0.994998	-0.144553	0.343722	0.84274
GDA.12667.2	SL009095	Guanine deaminase	GDA	-0.0125032	0.899463	0.943268	-0.00367918	0.970344	0.996723	-0.0955485	0.334849	0.84274
GDF10.16749.79	SL005151	Growth/differentiation factor 10	GDF10	-0.169766	0.308567	0.652798	-0.108793	0.513746	0.994998	-0.193185	0.246757	0.838671
GDF10.6517.14	SL005151	Growth/differentiation factor 10	GDF10	-0.131168	0.350481	0.664128	-0.0754365	0.591031	0.995832	-0.176436	0.209556	0.838671
GDF11.14587.16	SL004345	Growth/differentiation factor 11	GDF11	0.00212415	0.993272	0.99625	0.0902579	0.720144	0.995832	0.00480488	0.984781	0.997615
GDF11.MSTN.2765.4	SL021043	Growth/differentiation factor 11/8	GDF11 MSTN	-0.098449	0.366851	0.665034	0.0562849	0.605674	0.995832	0.103566	0.342526	0.84274
GDF15.4374.45	SL003869	Growth/differentiation factor 15	GDF15	-0.0390007	0.741141	0.854803	-0.0734711	0.533877	0.994998	0.0878799	0.456907	0.865785
GDF2.4880.21	SL007756	Growth/differentiation factor 2	GDF2	0.172412	0.300662	0.652798	0.325021	0.0518187	0.994998	0.219705	0.187556	0.838671
GDF3.16755.195	SL004675	Growth/differentiation factor 3	GDF3	-0.104716	0.551177	0.73895	-0.0581246	0.740706	0.995832	-0.0148621	0.93256	0.984992
GDF7.16756.30	SL007504	Growth/differentiation factor 7	GDF7	-0.262308	0.0564183	0.648845	-0.234215	0.088193	0.994998	-0.25212	0.0666075	0.838671
GDF9.3067.67	SL005234	Growth/differentiation factor 9	GDF9	-0.255663	0.26359	0.648845	-0.271827	0.234681	0.994998	-0.0917952	0.687732	0.908768
GDI1.16810.3	SL002794	Rab GDP dissociation inhibitor alpha	GDI1	-0.290669	0.346997	0.66355	-0.00893318	0.976917	0.997233	0.200816	0.515636	0.87823
GDI2.2647.66	SL003648	Rab GDP dissociation inhibitor beta	GDI2	-0.222261	0.497092	0.711461	0.173039	0.596943	0.995832	0.187432	0.566811	0.888976
GDNF.5822.22	SL004248	Glial cell line-derived neurotrophic factor	GDNF	-0.0891247	0.531997	0.728024	-0.0900074	0.527946	0.994998	-0.017742	0.900945	0.975203
GEM.12817.1	SL019954	GTP-binding protein GEM	GEM	-0.400893	0.119129	0.648845	-0.047317	0.853633	0.995832	-0.482885	0.0608393	0.838671
GFAP.3034.1	SL004271	Glial fibrillary acidic protein	GFAP	-0.0887059	0.494231	0.710826	-0.0700328	0.589327	0.995832	-0.127257	0.327045	0.84274
GFER.15398.2	SL006727	FAD-linked sulfhydryl oxidase ALR	GFER	-0.259626	0.15272	0.648845	-0.17038	0.347333	0.994998	-0.229088	0.206772	0.838671
GFRA1.3314.74	SL004858	GDNF family receptor alpha-1	GFRA1	-0.191024	0.161925	0.648845	-0.171231	0.209731	0.994998	-0.128495	0.346166	0.84274
GFRA2.2515.14	SL004143	GDNF family receptor alpha-2	GFRA2	-0.0826598	0.432948	0.691968	-0.0430405	0.682883	0.995832	-0.0534924	0.611676	0.897632
GFRA3.2505.49	SL004144	GDNF family receptor alpha-3	GFRA3	-0.300864	0.126073	0.648845	-0.177705	0.365331	0.994998	-0.0798805	0.683824	0.908768
GFRAL.6920.1	SL018027	GDNF family receptor alpha-like	GFRAL	-0.090534	0.473346	0.703446	-0.0864487	0.493516	0.994998	-0.0955033	0.44944	0.865664
GGA1.13594.158	SL020181	ADP-ribosylation factor-binding protein GGA1	GGA1	-0.326656	0.202343	0.648845	-0.07752	0.761794	0.995832	0.165287	0.51824	0.880776
GGA3.11683.19	SL019567	ADP-ribosylation factor-binding protein GGA3	GGA3	-0.276705	0.260044	0.648845	-0.0703623	0.774252	0.995832	0.164976	0.501466	0.875917
GGH.9370.69	SL006682	Gamma-glutamyl hydrolase	GGH	0.0293743	0.825123	0.904554	0.159978	0.229625	0.994998	0.00747728	0.955143	0.991186
GGPS1.17786.5	SL020915	Geranylgeranyl pyrophosphate synthase	GGPS1	-0.140349	0.318087	0.653941	-0.028837	0.837277	0.995832	0.0745093	0.595765	0.896617
GGT2.6334.9	SL017390	Inactive gamma-glutamyltranspeptidase 2	GGT2	0.215353	0.417306	0.68496	-0.108405	0.682876	0.995832	-0.021034	0.936805	0.986468
GH1.8462.18	SL000442	Somatotropin	GH1	-0.11843	0.393018	0.67754	-0.0305116	0.825681	0.995832	-0.00131522	0.992425	0.997615
GH2.10978.39	SL009327	Growth hormone variant	GH2	-0.187123	0.162925	0.648845	-0.265032	0.0486654	0.994998	-0.12801	0.339207	0.84274
GHDC.9730.22	SL019117	GH3 domain-containing protein	GHDC	0.0453955	0.829827	0.906511	0.0989782	0.639421	0.995832	-0.0338178	0.872792	0.96402
GHR.2948.58	SL005168	Growth hormone receptor	GHR	0.00630865	0.955731	0.97678	0.0753502	0.507539	0.994998	0.0667721	0.557001	0.887783
GHRH.16293.1	SL005255	Somatoliberin	GHRH	-0.30778	0.0401895	0.648845	-0.200916	0.179149	0.994998	-0.260913	0.0815274	0.838671
GHRH.9487.60	SL005255	Somatoliberin	GHRH	-0.18608	0.172887	0.648845	-0.0983884	0.470383	0.994998	-0.208276	0.127337	0.838671
GHRL.6518.85	SL004269	Appetite-regulating hormone	GHRL	-0.323964	0.122176	0.648845	-0.24471	0.242388	0.994998	-0.174327	0.404569	0.850344
GHRL.8447.11	SL004269	Appetite-regulating hormone	GHRL	-0.209491	0.0910255	0.648845	-0.177062	0.152765	0.994998	-0.128755	0.297891	0.839644
GIF.17672.184	SL006288	Gastric intrinsic factor	GIF	0.063502	0.648914	0.799755	0.143709	0.303372	0.994998	0.0843838	0.54527	0.885911
GIMAP6.19302.7	SL020997	GTPase IMAP family member 6	GIMAP6	-0.179689	0.175742	0.648845	-0.144941	0.27439	0.994998	-0.148242	0.26364	0.838671
GIP.16292.288	SL011908	Gastric inhibitory polypeptide	GIP	-0.233632	0.169173	0.648845	-0.0452037	0.78977	0.995832	-0.245636	0.148415	0.838671
GJA1.9937.7	SL007134	Gap junction alpha-1 protein	GJA1	-0.146566	0.327662	0.659222	-0.12804	0.392358	0.994998	-0.0502003	0.737165	0.923395
GJA8.12711.19	SL007244	Gap junction alpha-8 protein	GJA8	0.0314724	0.856028	0.921209	0.113624	0.512661	0.994998	0.0874385	0.614311	0.897807
GJD2.11678.105	SL019586	Gap junction delta-2 protein	GJD2	-0.0302837	0.80346	0.893494	0.0523071	0.667345	0.995832	-0.0918511	0.450632	0.865664
GKN1.15374.15	SL005611	Gastrokine-1	GKN1	-0.0434654	0.71234	0.836807	0.00477126	0.96771	0.996697	-0.0473866	0.68771	0.908768
GLA.15588.17	SL009217	Alpha-galactosidase A	GLA	-0.128241	0.321268	0.656561	-0.0921312	0.475853	0.994998	-0.0485572	0.706957	0.915654
GLCE.7808.5	SL018260	D-glucuronyl C5-epimerase	GLCE	-0.0272584	0.776088	0.876884	0.0488875	0.610058	0.995832	0.00314243	0.97384	0.995076
GLIPR1.9265.10	SL017117	Glioma pathogenesis-related protein 1	GLIPR1	-0.204404	0.209939	0.648845	-0.17063	0.295013	0.994998	-0.168515	0.301021	0.839644
GLIPR2.15522.2	SL008305	Golgi-associated plant pathogenesis-related protein 1	GLIPR2	-0.0957433	0.353965	0.664128	0.0491838	0.633692	0.995832	0.021451	0.835319	0.956428
GLO1.9883.29	SL002802	Lactoylglutathione lyase	GLO1	-0.0803609	0.848076	0.916589	0.0556705	0.894417	0.995832	0.340784	0.416919	0.858011
GLP1R.13085.18	SL007231	Glucagon-like peptide 1 receptor	GLP1R	-0.266387	0.0649207	0.648845	-0.180607	0.209744	0.994998	-0.286635	0.0471669	0.838671
GLRX.18386.36	SL008860	Glutaredoxin-1	GLRX	-0.126644	0.362081	0.664905	-0.035715	0.796972	0.995832	-0.0745183	0.591518	0.896094
GLRX2.12486.8	SL007708	Glutaredoxin-2, mitochondrial	GLRX2	-0.209644	0.0748625	0.648845	-0.0880886	0.452721	0.994998	-0.159687	0.17413	0.838671
GLRX3.16596.25	SL012999	Glutaredoxin-3	GLRX3	-0.338121	0.488284	0.709017	-0.213058	0.662215	0.995832	0.350463	0.472569	0.867009
GLRX5.16597.11	SL013189	Glutaredoxin-related protein 5, mitochondrial	GLRX5	0.0706378	0.597307	0.768302	0.155302	0.246078	0.994998	0.0876978	0.51199	0.877818
GLT8D1.8955.60	SL018797	Glycosyltransferase 8 domain-containing protein 1	GLT8D1	-0.123263	0.334972	0.661682	-0.0557942	0.662247	0.995832	-0.115047	0.368112	0.84274
GLTP.12513.8	SL008826	Glycolipid transfer protein	GLTP	-0.0899788	0.461731	0.700619	-0.0599954	0.623478	0.995832	-0.0776264	0.525384	0.881553
GLTPD2.7948.129	SL010876	Glycolipid transfer protein domain-containing protein 2	GLTPD2	-0.00917625	0.941448	0.968389	0.111874	0.371002	0.994998	0.0682136	0.585199	0.894383
GLUL.19238.12	SL008477	Glutamine synthetase	GLUL	-0.385601	0.0796756	0.648845	-0.0281891	0.897671	0.995832	-0.0248007	0.909915	0.978486
GLYAT.19506.6	SL015017	Glycine N-acyltransferase	GLYAT	-0.219441	0.26538	0.648845	-0.0754455	0.701396	0.995832	-0.389469	0.0488045	0.838671
GM2A.15441.6	SL008548	Ganglioside GM2 activator	GM2A	-0.0894105	0.428949	0.688538	-0.00549899	0.96117	0.996697	-0.0670284	0.553058	0.887783
GMDS.18337.4	SL014629	GDP-mannose 4,6 dehydratase	GMDS	-0.268194	0.219863	0.648845	-0.0718385	0.742002	0.995832	-0.243429	0.265294	0.838671
GMEB2.12804.5	SL019919	Glucocorticoid modulatory element-binding protein 2	GMEB2	-0.163984	0.361615	0.664905	-0.107972	0.547819	0.994998	-0.0570958	0.750539	0.92801
GMFB.17784.23	SL013389	Glia maturation factor beta	GMFB	-0.0406465	0.842711	0.913338	0.115924	0.571587	0.995832	-0.072239	0.724376	0.91994
GMFG.13062.4	SL016378	Glia maturation factor gamma	GMFG	-0.25881	0.302055	0.652798	0.0600531	0.810511	0.995832	0.0149216	0.95249	0.99046
GMNN.17703.40	SL013724	Geminin	GMNN	0.117359	0.293585	0.651855	0.127879	0.252563	0.994998	0.0530034	0.634887	0.897807
GMPR.19254.125	SL010923	GMP reductase 1	GMPR	-0.0719532	0.884327	0.93448	-0.0541045	0.912887	0.996697	0.521949	0.29191	0.839644
GMPR2.19446.1	SL020976	GMP reductase 2	GMPR2	-0.314894	0.2963	0.652798	-0.0581366	0.846904	0.995832	0.11942	0.691712	0.909631
GNAI1.19271.64	SL005571	Guanine nucleotide-binding protein G(i) subunit alpha-1	GNAI1	-0.128671	0.354647	0.664128	-0.11206	0.420057	0.994998	-0.0769462	0.579649	0.8925
GNAI3.12650.43	SL008873	Guanine nucleotide-binding protein G(k) subunit alpha	GNAI3	-0.100182	0.303016	0.652798	0.00501309	0.958841	0.996697	-0.0472404	0.626838	0.897807
GNAS.5757.45	SL017107	Neuroendocrine secretory protein 55	GNAS	-0.206644	0.127662	0.648845	-0.0992168	0.463533	0.994998	-0.0696294	0.606823	0.897632
GNG11.18282.1	SL007316	Guanine nucleotide-binding protein G(I)/G(S)/G(O) subunit gamma-11	GNG11	-0.184112	0.281914	0.648845	-0.0539584	0.752179	0.995832	-0.247125	0.149117	0.838671
GNGT2.10917.40	SL006983	Guanine nucleotide-binding protein G(I)/G(S)/G(O) subunit gamma-T2	GNGT2	-0.212316	0.088279	0.648845	-0.150165	0.227149	0.994998	-0.145319	0.242447	0.838671
GNLY.3195.50	SL000678	Granulysin	GNLY	-0.20454	0.200751	0.648845	0.00684177	0.965795	0.996697	-0.0126567	0.936772	0.986468
GNMT.14006.36	SL020278	Glycine N-methyltransferase	GNMT	-0.0503966	0.72139	0.84245	0.114232	0.419221	0.994998	0.0428698	0.761619	0.933116
GNPDA1.8909.77	SL018714	Glucosamine-6-phosphate isomerase 1	GNPDA1	-0.255523	0.244665	0.648845	0.00892068	0.967548	0.996697	-0.00100109	0.996357	0.997887
GNPTG.10666.7	SL012791	N-acetylglucosamine-1-phosphotransferase subunit gamma	GNPTG	-0.0575835	0.50899	0.71809	0.0311134	0.721116	0.995832	-0.00720266	0.93413	0.985511
GNRH1.5627.53	SL007071	Progonadoliberin-1	GNRH1	-0.222783	0.21449	0.648845	-0.436868	0.0154696	0.788921	-0.353263	0.0496794	0.838671
GNRH2.10708.3	SL007007	Progonadoliberin-2	GNRH2	-0.468468	0.0274201	0.648845	-0.422545	0.0464266	0.994998	-0.435038	0.0403862	0.838671
GNS.3616.3	SL008504	N-acetylglucosamine-6-sulfatase	GNS	-0.123674	0.309587	0.652798	-0.0783268	0.519567	0.994998	-0.0232645	0.848234	0.959597
GOLGA7.19174.141	SL010781	Golgin subfamily A member 7	GOLGA7	-0.100964	0.527643	0.726623	-0.131481	0.410942	0.994998	-0.100434	0.529809	0.881553
GOLM1.17456.53	SL010628	Golgi membrane protein 1	GOLM1	-0.218434	0.110312	0.648845	-0.00938619	0.945125	0.996697	-0.291146	0.0337381	0.838671
GOLM1.8983.7	SL010628	Golgi membrane protein 1	GOLM1	-0.309571	0.0486357	0.648845	-0.133988	0.391584	0.994998	-0.386488	0.0140815	0.838671
GORAB.7247.1	SL018123	RAB6-interacting golgin	GORAB	0.194628	0.422653	0.686565	0.204801	0.398856	0.994998	0.149764	0.537106	0.883243
GOSR1.7805.52	SL004933	Golgi SNAP receptor complex member 1	GOSR1	-0.216442	0.177185	0.648845	-0.105247	0.510974	0.994998	-0.244869	0.127071	0.838671
GOT1.4912.17	SL000280	Aspartate aminotransferase, cytoplasmic	GOT1	0.0380141	0.808099	0.896252	0.316476	0.0442105	0.994998	0.256171	0.10279	0.838671
GP1BA.4990.87	SL006460	Platelet glycoprotein Ib alpha chain	GP1BA	-0.0915164	0.374941	0.668075	-0.060092	0.55995	0.994998	-0.0614578	0.551072	0.887749
GP5.7185.29	SL006482	Platelet glycoprotein V	GP5	0.0367886	0.794163	0.887844	0.0509901	0.717652	0.995832	0.131333	0.352108	0.84274
GP6.3194.36	SL008759	Platelet glycoprotein VI	GP6	-0.0785546	0.652332	0.801803	0.0658925	0.70548	0.995832	0.105207	0.546336	0.886305
GPC1.8697.38	SL000069	Glypican-1	GPC1	-0.320927	0.00411384	0.605796	-0.150576	0.174804	0.994998	-0.266666	0.016775	0.838671
GPC2.3315.15	SL010463	Glypican-2	GPC2	-0.147349	0.258947	0.648845	-0.111744	0.391624	0.994998	-0.018985	0.884178	0.968256
GPC3.4842.62	SL000070	Glypican-3	GPC3	0.208031	0.147679	0.648845	-0.0288805	0.840306	0.995832	0.0233507	0.870579	0.962552
GPC4.18892.48	SL008883	Glypican-4	GPC4	-0.150863	0.15015	0.648845	-0.113994	0.276368	0.994998	-0.109366	0.296281	0.839644
GPC5.4991.12	SL012469	Glypican-5	GPC5	-0.0284342	0.853158	0.919855	-0.0548957	0.720869	0.995832	-0.0467847	0.760733	0.933023
GPC6.5350.14	SL012881	Glypican-6	GPC6	-0.123174	0.271761	0.648845	0.0251351	0.8223	0.995832	-0.043251	0.699193	0.91191
GPCPD1.12786.61	SL015257	Glycerophosphocholine phosphodiesterase GPCPD1	GPCPD1	-0.220341	0.139884	0.648845	-0.0998428	0.502637	0.994998	-0.0615226	0.679455	0.908768
GPD1.13697.51	SL007151	Glycerol-3-phosphate dehydrogenase [NAD(+)], cytoplasmic	GPD1	-0.154167	0.307083	0.652798	0.130229	0.388089	0.994998	0.15897	0.292298	0.839644
GPD1L.12420.10	SL019684	Glycerol-3-phosphate dehydrogenase 1-like protein	GPD1L	-0.104839	0.720256	0.841774	-0.0178412	0.951397	0.996697	-0.417871	0.154429	0.838671
GPHA2.6395.58	SL012797	Glycoprotein hormone alpha-2	GPHA2	-0.256737	0.180836	0.648845	-0.233301	0.223795	0.994998	-0.250494	0.191626	0.838671
GPI.4272.46	SL000539	Glucose-6-phosphate isomerase	GPI	-0.26888	0.20684	0.648845	-0.0164471	0.938333	0.996697	0.0447072	0.833444	0.956338
GPN1.16599.38	SL018803	GPN-loop GTPase 1	GPN1	0.142392	0.491209	0.710237	0.230788	0.264987	0.994998	0.295269	0.154235	0.838671
GPNMB.8289.8	SL007429	Transmembrane glycoprotein NMB	GPNMB	-0.179811	0.0763287	0.648845	-0.154254	0.128003	0.994998	-0.16623	0.101122	0.838671
GPNMB.8606.39	SL007429	Transmembrane glycoprotein NMB	GPNMB	-0.177358	0.138238	0.648845	-0.224285	0.0612634	0.994998	-0.200602	0.0938562	0.838671
GPR101.11371.1	SL019419	Probable G-protein coupled receptor 101	GPR101	0.115681	0.371155	0.666794	0.131957	0.307806	0.994998	0.0154045	0.905112	0.976563
GPR107.12963.1	SL015007	Protein GPR107	GPR107	-0.164321	0.147261	0.648845	-0.126094	0.265577	0.994998	-0.166508	0.141979	0.838671
GPR135.11465.4	SL019454	Probable G-protein coupled receptor 135	GPR135	-0.150347	0.36018	0.664905	-0.12319	0.453258	0.994998	-0.146417	0.372849	0.84274
GPR26.13540.1	SL020159	G-protein coupled receptor 26	GPR26	-0.222335	0.203759	0.648845	-0.107906	0.536739	0.994998	-0.267139	0.12709	0.838671
GPR56.18893.26	SL009016	Adhesion G-protein coupled receptor G1	GPR56	-0.0911532	0.543855	0.736062	-0.0305467	0.838749	0.995832	-0.154742	0.303218	0.839644
GPR64.10767.52	SL018836	G-protein coupled receptor 64	GPR64	-0.183736	0.251374	0.648845	0.138897	0.385558	0.994998	-0.0474672	0.766639	0.933977
GPR68.12503.5	SL007451	Ovarian cancer G-protein coupled receptor 1	GPR68	-0.186113	0.170599	0.648845	-0.0814664	0.547887	0.994998	-0.21673	0.110848	0.838671
GPT.16015.19	SL000617	Alanine aminotransferase 1	GPT	-0.0555848	0.794294	0.887844	0.0909421	0.66972	0.995832	-0.298591	0.162298	0.838671
GPX1.15591.28	SL001812	Glutathione peroxidase 1	GPX1	-0.0906786	0.787907	0.884385	0.105469	0.754355	0.995832	0.122574	0.716133	0.917985
GPX2.18894.1	SL007141	Glutathione peroxidase 2	GPX2	-0.0301601	0.810947	0.897666	-0.00743008	0.953006	0.996697	-0.0496004	0.694068	0.910751
GPX5.9475.22	SL007043	Epididymal secretory glutathione peroxidase	GPX5	0.0831189	0.709496	0.834325	0.0716134	0.748226	0.995832	0.0801846	0.719307	0.917985
GPX7.8345.27	SL007609	Glutathione peroxidase 7	GPX7	-0.136029	0.293515	0.651855	-0.112213	0.385991	0.994998	-0.0505577	0.695889	0.911284
GRAMD1C.8336.267	SL014534	GRAM domain-containing protein 1C	GRAMD1C	-0.104625	0.415245	0.683837	-0.126646	0.32423	0.994998	-0.00259837	0.983844	0.99739
GRAMD1C.8842.16	SL014534	GRAM domain-containing protein 1C	GRAMD1C	-0.0796864	0.532024	0.728024	-0.0777335	0.542114	0.994998	-0.00624637	0.960912	0.992427
GRAP.12820.1	SL019920	GRB2-related adapter protein	GRAP	-0.149137	0.353545	0.664128	-0.0309565	0.847141	0.995832	-0.195212	0.22496	0.838671
GRAP2.16074.12	SL005725	GRB2-related adapter protein 2	GRAP2	0.131618	0.381644	0.67171	0.225082	0.135325	0.994998	0.115233	0.4436	0.865664
GRAP2.5265.12	SL005725	GRB2-related adapter protein 2	GRAP2	-0.2903	0.0942966	0.648845	-0.294008	0.0901932	0.994998	-0.219598	0.204968	0.838671
GRB10.11358.15	SL013823	Growth factor receptor-bound protein 10	GRB10	-0.139319	0.563794	0.746412	-0.0461415	0.848337	0.995832	0.353511	0.143908	0.838671
GRB14.13628.58	SL020196	Growth factor receptor-bound protein 14	GRB14	-0.0819012	0.403482	0.682688	0.0261629	0.789411	0.995832	-0.0831394	0.396423	0.845139
GRB2.5464.52	SL003792	Growth factor receptor-bound protein 2	GRB2	-0.133509	0.612189	0.778209	0.0451083	0.863964	0.995832	0.324567	0.218506	0.838671
GRB7.11281.6	SL002520	Growth factor receptor-bound protein 7	GRB7	-0.172829	0.35355	0.664128	-0.107984	0.561901	0.994998	-0.239293	0.199405	0.838671
GREM1.18878.15	SL007024	Gremlin-1	GREM1	-0.0301847	0.822067	0.903805	-0.0209562	0.875925	0.995832	-0.000500373	0.997025	0.998119
GREM2.5598.3	SL007665	Gremlin-2	GREM2	-0.0939358	0.350249	0.664128	-0.0481188	0.632026	0.995832	0.0934791	0.352591	0.84274
GRHPR.18295.102	SL008323	Glyoxylate reductase/hydroxypyruvate reductase	GRHPR	-0.213266	0.252414	0.648845	0.0745777	0.688573	0.995832	0.111887	0.54774	0.887524
GRID1.13493.5	SL020164	Glutamate receptor ionotropic, delta-1	GRID1	0.154963	0.227162	0.648845	0.215839	0.0930909	0.994998	0.061087	0.633502	0.897807
GRID2.12758.47	SL019871	Glutamate receptor ionotropic, delta-2	GRID2	-0.168207	0.190975	0.648845	-0.0866532	0.499856	0.994998	-0.241735	0.0607722	0.838671
GRN.4992.49	SL007173	Granulins	GRN	-0.0997319	0.412418	0.68315	0.00919908	0.939686	0.996697	-0.128063	0.292838	0.839644
GRP.5897.58	SL002071	Gastrin-releasing peptide	GRP	-0.111403	0.229774	0.648845	-0.118458	0.201711	0.994998	-0.11038	0.234067	0.838671
GRP.8400.74	SL002071	Gastrin-releasing peptide	GRP	-0.241257	0.0790821	0.648845	-0.246798	0.0724869	0.994998	-0.249111	0.0698708	0.838671
GRPEL1.7113.1	SL018115	GrpE protein homolog 1, mitochondrial	GRPEL1	-0.184361	0.288578	0.649265	-0.0875014	0.6141	0.995832	-0.0435266	0.801905	0.950501
GSK3A.3441.64	SL003723	Glycogen synthase kinase-3 alpha	GSK3A	-0.257725	0.349752	0.664128	-0.0721626	0.793261	0.995832	0.0950516	0.729955	0.921292
GSKIP.12849.25	SL019958	GSK3-beta interaction protein	GSKIP	-0.0505563	0.670199	0.811958	-0.00777322	0.947781	0.996697	0.0201591	0.86513	0.961472
GSN.16607.78	SL005572	Gelsolin	GSN	-0.052334	0.599338	0.769423	-0.00357962	0.971325	0.996723	0.0998594	0.316567	0.839703
GSN.4775.34	SL005572	Gelsolin	GSN	-0.156873	0.0792913	0.648845	-0.0285481	0.748576	0.995832	0.00561401	0.949736	0.98956
GSR.19273.3	SL000434	Glutathione reductase, mitochondrial	GSR	-0.186367	0.0344427	0.648845	-0.126849	0.148823	0.994998	-0.148224	0.0919103	0.838671
GSS.15526.33	SL007246	Glutathione synthetase	GSS	-0.130493	0.209047	0.648845	-0.00887941	0.93175	0.996697	-0.0464324	0.654341	0.90309
GSTA1.17138.8	SL005253	Glutathione S-transferase A1	GSTA1	0.348088	0.053027	0.648845	0.403951	0.0249846	0.994998	0.305156	0.0895295	0.838671
GSTA3.4993.16	SL000670	Glutathione S-transferase A3	GSTA3	-0.172925	0.484972	0.707558	-0.108552	0.661003	0.995832	-0.183711	0.45819	0.865785
GSTA4.14645.253	SL020127	Glutathione S-transferase A4	GSTA4	-0.203756	0.287581	0.648867	-0.0665366	0.728066	0.995832	-0.260272	0.174712	0.838671
GSTK1.13474.40	SL011317	Glutathione S-transferase kappa 1	GSTK1	-0.144439	0.380701	0.671642	-0.10122	0.538816	0.994998	0.0348168	0.832503	0.956285
GSTM1.15395.15	SL005254	Glutathione S-transferase Mu 1	GSTM1	-0.311149	0.124144	0.648845	-0.370701	0.0672986	0.994998	-0.395779	0.0508982	0.838671
GSTM3.9748.31	SL005394	Glutathione S-transferase Mu 3	GSTM3	-0.171038	0.141971	0.648845	-0.139065	0.232066	0.994998	-0.102382	0.378573	0.843506
GSTM4.18895.54	SL014901	Glutathione S-transferase Mu 4	GSTM4	-0.200176	0.264276	0.648845	-0.234142	0.191884	0.994998	-0.125223	0.484556	0.872697
GSTP1.4911.49	SL003643	Glutathione S-transferase P	GSTP1	0.236593	0.178761	0.648845	0.344056	0.0511173	0.994998	0.3988	0.0239933	0.838671
GSTT1.19230.12	SL013768	Glutathione S-transferase theta-1	GSTT1	-0.0736159	0.619635	0.78158	-0.0238371	0.872275	0.995832	-0.0145256	0.921957	0.981923
GSTT2B.11273.176	SL013030	Glutathione S-transferase theta-2B	GSTT2B	-0.0557073	0.560304	0.743975	-0.0317323	0.740011	0.995832	-0.0173548	0.855972	0.960951
GSTZ1.16872.248	SL007013	Maleylacetoacetate isomerase	GSTZ1	0.527849	0.0338248	0.648845	0.55005	0.0270799	0.994998	0.667626	0.00746607	0.781126
GTF2I.13609.11	SL007326	General transcription factor II-I	GTF2I	-0.0414103	0.799048	0.890775	-0.0330237	0.839114	0.995832	0.0712429	0.661448	0.905401
GUCA1A.10008.43	SL019234	Guanylyl cyclase-activating protein 1	GUCA1A	-0.0936865	0.299947	0.652798	-0.0824705	0.361387	0.994998	-0.0538456	0.550991	0.887749
GUCA2B.6223.5	SL008392	Guanylate cyclase activator 2B	GUCA2B	-0.29033	0.0469629	0.648845	-0.269995	0.0645019	0.994998	-0.0962156	0.508466	0.877818
GUK1.17325.10	SL014982	Guanylate kinase	GUK1	-0.301218	0.439406	0.694436	0.138296	0.722441	0.995832	0.227628	0.558895	0.887783
GUSB.15562.24	SL008667	Beta-glucuronidase	GUSB	0.0505018	0.75943	0.86605	-0.0851341	0.605771	0.995832	-0.0828599	0.615427	0.897807
GXYLT1.8229.1	SL018440	Glucoside xylosyltransferase 1	GXYLT1	-0.0250985	0.818798	0.902354	-0.011772	0.914427	0.996697	-0.0528595	0.629538	0.897807
GZMA.3440.7	SL004298	Granzyme A	GZMA	0.229244	0.187307	0.648845	0.228884	0.187998	0.994998	0.2961	0.0889964	0.838671
GZMB.4133.54	SL004068	Granzyme B	GZMB	-0.145452	0.370983	0.666794	-0.0709719	0.662215	0.995832	-0.00938597	0.953918	0.990816
GZMH.3373.5	SL004654	Granzyme H	GZMH	-0.13778	0.380033	0.671126	-0.0983311	0.5308	0.994998	0.0182736	0.907229	0.977753
GZMK.9545.156	SL004563	Granzyme K	GZMK	0.0631313	0.815216	0.90012	-0.0321088	0.90538	0.995832	0.513717	0.058299	0.838671
GZMM.5704.74	SL004564	Granzyme M	GZMM	-0.160745	0.255974	0.648845	-0.111759	0.429276	0.994998	-0.104153	0.461299	0.866082
H1FX.12709.63	SL008266	Histone H1x	H1FX	-0.181158	0.69854	0.82953	-0.364552	0.436025	0.994998	0.344882	0.461151	0.866082
H2AFZ.4163.5	SL002093	Histone H2A.z	H2AFZ	-0.190841	0.39548	0.679988	-0.229895	0.306213	0.994998	0.266481	0.235815	0.838671
H6PD.7161.25	SL018068	GDH/6PGL endoplasmic bifunctional protein	H6PD	0.015308	0.899436	0.943268	0.0145889	0.904137	0.995832	0.0310273	0.797853	0.949504
HAAO.5861.78	SL008466	3-hydroxyanthranilate 3,4-dioxygenase	HAAO	-0.170017	0.289473	0.650638	-0.219309	0.172209	0.994998	-0.372953	0.0208012	0.838671
HABP4.10815.2	SL018601	Intracellular hyaluronan-binding protein 4	HABP4	-0.142425	0.237473	0.648845	-0.113865	0.344647	0.994998	-0.0936521	0.43684	0.865664
HADH.17739.1	SL008218	Hydroxyacyl-coenzyme A dehydrogenase, mitochondrial	HADH	-0.277595	0.413704	0.68315	-0.200923	0.553945	0.994998	0.0816672	0.809824	0.952895
HAGH.19267.14	SL010992	Hydroxyacylglutathione hydrolase, mitochondrial	HAGH	-0.122492	0.750158	0.860852	0.196793	0.609011	0.995832	0.318627	0.407832	0.852255
HAMP.3504.58	SL004536	Hepcidin	HAMP	0.53254	0.167027	0.648845	0.526698	0.17171	0.994998	0.218217	0.570488	0.890113
HAO1.17768.50	SL020969	Hydroxyacid oxidase 1	HAO1	-0.456021	0.0138453	0.648845	-0.365995	0.047638	0.994998	-0.366928	0.0470799	0.838671
HAPLN1.3196.6	SL008023	Hyaluronan and proteoglycan link protein 1	HAPLN1	-0.0970227	0.504272	0.71531	-0.0298415	0.837186	0.995832	-0.0105859	0.941886	0.986624
HAPLN4.6455.52	SL012650	Hyaluronan and proteoglycan link protein 4	HAPLN4	-0.154065	0.273186	0.648845	-0.111982	0.425446	0.994998	-0.0984791	0.483287	0.872632
HARS.17450.51	SL006248	Histidine--tRNA ligase, cytoplasmic	HARS	-0.159998	0.694812	0.828367	0.12161	0.765531	0.995832	0.481011	0.238916	0.838671
HAT1.19327.31	SL004725	Histone acetyltransferase type B catalytic subunit	HAT1	0.143421	0.527421	0.726623	0.0820935	0.717469	0.995832	-0.360596	0.113026	0.838671
HAVCR1.9021.1	SL010386	Hepatitis A virus cellular receptor 1	HAVCR1	-0.112097	0.434724	0.692753	-0.00350337	0.980509	0.997978	0.0803802	0.575257	0.891045
HAVCR2.11481.25	SL007547	Hepatitis A virus cellular receptor 2	HAVCR2	1.33131	0.00237938	0.525422	1.42124	0.0012018	0.343088	1.33954	0.00223837	0.527128
HAVCR2.5134.52	SL007547	Hepatitis A virus cellular receptor 2	HAVCR2	-0.172714	0.232041	0.648845	-0.0133132	0.926472	0.996697	-0.0341067	0.813118	0.952988
HBD.6992.67	SL008001	Hemoglobin subunit delta	HBD	-0.182939	0.360869	0.664905	-0.107578	0.590803	0.995832	-0.270116	0.177822	0.838671
HBEGF.14094.29	SL000138	Heparin-binding EGF-like growth factor	HBEGF	-0.0010422	0.996076	0.998043	-0.0166281	0.937455	0.996697	0.158153	0.455769	0.865785
HBQ1.18198.51	SL018342	Hemoglobin subunit theta-1	HBQ1	-0.193619	0.247956	0.648845	-0.0971388	0.561684	0.994998	0.0258029	0.87744	0.966119
HBZ.6919.3	SL017970	Hemoglobin subunit zeta	HBZ	-0.186881	0.211114	0.648845	-0.0547257	0.713738	0.995832	-0.008674	0.953626	0.990816
HCAR2.13495.48	SL020147	Hydroxycarboxylic acid receptor 2	HCAR2	-0.232455	0.141175	0.648845	-0.189504	0.229897	0.994998	-0.266461	0.0919339	0.838671
HCN1.12774.12	SL019873	Potassium/sodium hyperpolarization-activated cyclic nucleotide-gated channel 1	HCN1	0.442312	0.0128283	0.648845	0.514048	0.00392055	0.496813	0.370578	0.036651	0.838671
HDAC2.18897.31	SL007577	Histone deacetylase 2	HDAC2	-0.260252	0.474306	0.703446	-0.0286693	0.937138	0.996697	0.276172	0.447733	0.865664
HDAC8.2859.69	SL004723	Histone deacetylase 8	HDAC8	-0.139019	0.446545	0.694829	-0.0687068	0.706619	0.995832	-0.142355	0.43573	0.865626
HDGF.16758.96	SL013046	Hepatoma-derived growth factor	HDGF	-0.381093	0.20996	0.648845	-0.187425	0.536921	0.994998	0.0472666	0.876199	0.965708
HDGF.8953.47	SL013046	Hepatoma-derived growth factor	HDGF	-0.384904	0.180653	0.648845	-0.178119	0.534864	0.994998	0.0385964	0.892978	0.970813
HDGFL1.18898.36	SL021221	Hepatoma-derived growth factor-like protein 1	HDGFL1	-0.132238	0.238531	0.648845	-0.120874	0.281177	0.994998	-0.102272	0.361661	0.84274
HDGFRP2.4553.65	SL014009	Hepatoma-derived growth factor-related protein 2	HDGFRP2	-0.130324	0.382798	0.672804	-0.0942803	0.527609	0.994998	0.000270607	0.998553	0.998826
HDGFRP3.18899.82	SL021461	Hepatoma-derived growth factor-related protein 3	HDGFRP3	-0.18717	0.404319	0.682913	-0.152991	0.495339	0.994998	-0.0876043	0.696108	0.911308
HDHD2.13472.35	SL016517	Haloacid dehalogenase-like hydrolase domain-containing protein 2	HDHD2	-0.259911	0.427849	0.688396	0.0573741	0.86096	0.995832	0.233829	0.475588	0.867042
HDHD3.19482.11	SL015184	Haloacid dehalogenase-like hydrolase domain-containing protein 3	HDHD3	-0.154227	0.438214	0.694436	-0.146757	0.460687	0.994998	-0.0103373	0.95853	0.99242
HDLBP.13570.43	SL008163	Vigilin	HDLBP	-0.223613	0.153251	0.648845	-0.173374	0.267695	0.994998	-0.145974	0.350496	0.84274
HECW1.12669.30	SL019789	E3 ubiquitin-protein ligase HECW1	HECW1	-0.0987958	0.396394	0.680839	-0.0914659	0.432303	0.994998	-0.0882309	0.448737	0.865664
HEPACAM.8810.26	SL007433	Hepatocyte cell adhesion molecule	HEPACAM	-0.020299	0.853404	0.919903	0.026122	0.812055	0.995832	-0.0153478	0.888889	0.970044
HEPACAM2.9116.28	SL017493	HEPACAM family member 2	HEPACAM2	-0.0662589	0.66496	0.808908	-0.0587515	0.70096	0.995832	-0.113303	0.45916	0.865785
HEPHL1.6354.13	SL017441	Hephaestin-like protein 1	HEPHL1	-0.180039	0.255652	0.648845	-0.106122	0.502394	0.994998	-0.216225	0.172493	0.838671
HERC1.12705.9	SL019820	Probable E3 ubiquitin-protein ligase HERC1	HERC1	-0.172597	0.250009	0.648845	-0.15495	0.301585	0.994998	-0.201026	0.180561	0.838671
HERC4.7860.9	SL018285	Probable E3 ubiquitin-protein ligase HERC4	HERC4	-0.188544	0.209441	0.648845	-0.108343	0.470198	0.994998	-0.187179	0.212745	0.838671
HERC5.12934.1	SL015312	E3 ISG15--protein ligase HERC5	HERC5	-0.138404	0.231795	0.648845	0.0215746	0.851884	0.995832	-0.190188	0.100884	0.838671
HERPUD2.9779.63	SL019130	Homocysteine-responsive endoplasmic reticulum-resident ubiquitin-like domain member 2 protein	HERPUD2	-0.278786	0.180088	0.648845	-0.206352	0.320617	0.994998	-0.314982	0.130127	0.838671
HEXB.15470.11	SL005383	Beta-hexosaminidase subunit beta	HEXB	-0.147861	0.398212	0.680839	-0.108961	0.533407	0.994998	-0.249974	0.153887	0.838671
HEXIM1.15596.7	SL020142	Protein HEXIM1	HEXIM1	-0.301589	0.245088	0.648845	-0.124488	0.630902	0.995832	0.172327	0.506104	0.877132
HEXIM2.14205.6	SL019865	Protein HEXIM2	HEXIM2	-0.191966	0.211327	0.648845	-0.145236	0.343928	0.994998	-0.116953	0.44581	0.865664
HFE2.3332.57	SL010469	Hemojuvelin	HFE2	-0.105812	0.385706	0.674616	-0.0278501	0.819252	0.995832	-0.0228097	0.851539	0.960421
HGD.9832.33	SL008953	Homogentisate 1,2-dioxygenase	HGD	-0.049999	0.773438	0.875766	0.0738532	0.670709	0.995832	0.0312587	0.85716	0.960956
HGF.2681.23	SL000441	Hepatocyte growth factor	HGF	-0.1158	0.493933	0.710774	-0.058742	0.728475	0.995832	0.096232	0.569646	0.88951
HGFAC.3617.80	SL006512	Hepatocyte growth factor activator	HGFAC	-0.149595	0.580081	0.756591	-0.225763	0.403963	0.994998	-0.154933	0.566649	0.888976
HGS.13644.30	SL016371	Hepatocyte growth factor-regulated tyrosine kinase substrate	HGS	-0.2279	0.432736	0.691923	0.0423846	0.883913	0.995832	0.302592	0.297859	0.839644
HHIP.10833.64	SL012788	Hedgehog-interacting protein	HHIP	0.0245077	0.799259	0.890775	0.0405751	0.673774	0.995832	0.00868428	0.928192	0.983908
HHLA2.14132.21	SL020171	HERV-H LTR-associating protein 2	HHLA2	0.0415758	0.693488	0.827653	0.106061	0.315201	0.994998	0.0137329	0.896403	0.972539
HIBADH.4693.72	SL008085	3-hydroxyisobutyrate dehydrogenase, mitochondrial	HIBADH	0.089518	0.458735	0.698974	0.0993204	0.411113	0.994998	0.0911165	0.450763	0.865664
HIBCH.12396.19	SL006368	3-hydroxyisobutyryl-CoA hydrolase, mitochondrial	HIBCH	-0.307594	0.209883	0.648845	-0.112443	0.646137	0.995832	0.0159171	0.948166	0.98956
HIF1A.13089.6	SL003349	Hypoxia-inducible factor 1-alpha	HIF1A	-0.195827	0.181818	0.648845	-0.139758	0.340123	0.994998	-0.300335	0.0411801	0.838671
HIF1AN.17199.43	SL021005	Hypoxia-inducible factor 1-alpha inhibitor	HIF1AN	-0.268985	0.0449765	0.648845	-0.195041	0.145077	0.994998	-0.274157	0.041049	0.838671
HINT1.5900.11	SL009431	Histidine triad nucleotide-binding protein 1	HINT1	-0.506077	0.0670195	0.648845	-0.285007	0.300957	0.994998	-0.173208	0.529251	0.881553
HINT2.5612.16	SL016512	Histidine triad nucleotide-binding protein 2, mitochondrial	HINT2	-0.218271	0.136008	0.648845	-0.134528	0.357362	0.994998	-0.147539	0.312872	0.839644
HIPK3.19329.31	SL010523	Homeodomain-interacting protein kinase 3	HIPK3	-0.0822873	0.546996	0.737727	-0.0465205	0.733412	0.995832	0.0347468	0.79918	0.94982
HIST1H1C.2987.37	SL005256	Histone H1.2	HIST1H1C	-0.279587	0.543363	0.73604	-0.539385	0.241595	0.994998	0.266392	0.562537	0.888268
HIST1H3A.14146.92	SL008158	Histone H3.1	HIST1H3A	-0.174781	0.537188	0.731364	-0.0739542	0.79394	0.995832	0.132403	0.640109	0.899332
HIST2H2BE.14143.8	SL014983	Histone H2B type 2-E	HIST2H2BE	-0.303819	0.404865	0.683003	-0.344866	0.344523	0.994998	0.275465	0.450045	0.865664
HIST3H2BB.18823.52	SL021204	Histone H2B type 3-B	HIST3H2BB	-0.3241	0.439921	0.694436	-0.448404	0.2856	0.994998	0.314021	0.454255	0.865785
HK1.13131.5	SL011180	Hexokinase-1	HK1	-0.257037	0.193655	0.648845	-0.102033	0.605234	0.995832	-0.385756	0.0516868	0.838671
HK2.13130.150	SL007272	Hexokinase-2	HK2	-0.13085	0.621449	0.78195	-0.151748	0.566915	0.995832	0.154774	0.559215	0.887783
HK3.19518.12	SL007273	Hexokinase-3	HK3	-0.165572	0.337322	0.662018	-0.0738444	0.668427	0.995832	-0.210212	0.223486	0.838671
HLA.DQA2.7757.5	SL018237	HLA class II histocompatibility antigen, DQ alpha 2 chain	HLA-DQA2	-0.290046	0.0417543	0.648845	-0.221438	0.119311	0.994998	-0.215389	0.12968	0.838671
HLA.DRB3.6962.5	SL017963	HLA class II histocompatibility antigen, DR beta 3 chain	HLA-DRB3	0.00644963	0.964969	0.98262	0.13429	0.360978	0.994998	-0.0283966	0.84668	0.959597
HLA.G.19636.23	SL002647	HLA class I histocompatibility antigen, alpha chain G	HLA-G	-0.169075	0.0876262	0.648845	-0.0597531	0.544814	0.994998	-0.0578281	0.557837	0.887783
HMBS.11530.37	SL010978	Porphobilinogen deaminase	HMBS	0.0383885	0.928921	0.960303	0.366104	0.395347	0.994998	0.458677	0.287174	0.839644
HMG20A.12712.9	SL019881	High mobility group protein 20A	HMG20A	-0.17574	0.189871	0.648845	-0.0842271	0.529133	0.994998	-0.161972	0.2268	0.838671
HMG20B.11551.16	SL019534	SWI/SNF-related matrix-associated actin-dependent regulator of chromatin subfamily E member 1-related	HMG20B	-0.0421883	0.729188	0.847871	-0.0453984	0.709491	0.995832	-0.0404415	0.739983	0.923564
HMGA1.16536.3	SL006117	High mobility group protein HMG-I/HMG-Y	HMGA1	-0.118805	0.315849	0.653069	-0.0437699	0.711435	0.995832	-0.0291641	0.805288	0.951628
HMGB1.2524.56	SL003280	High mobility group protein B1	HMGB1	0.39024	0.156626	0.648845	0.372409	0.176349	0.994998	0.0555087	0.839935	0.957857
HMGB2.6913.189	SL004640	High mobility group protein B2	HMGB2	-0.122465	0.446161	0.694829	-0.0865776	0.590041	0.995832	-0.0878762	0.584481	0.894383
HMGB3.12775.6	SL006995	High mobility group protein B3	HMGB3	-0.158723	0.404153	0.682913	-0.0576262	0.761812	0.995832	-0.0642865	0.735269	0.922624
HMGCR.5230.99	SL016557	3-hydroxy-3-methylglutaryl-coenzyme A reductase	HMGCR	-0.185948	0.239026	0.648845	-0.142143	0.367753	0.994998	-0.17234	0.275044	0.839644
HMGCS1.13496.19	SL020125	Hydroxymethylglutaryl-CoA synthase, cytoplasmic	HMGCS1	0.508706	0.0746008	0.648845	0.482301	0.0908303	0.994998	0.678204	0.0177969	0.838671
HMGCS2.13704.5	SL014847	Hydroxymethylglutaryl-CoA synthase, mitochondrial	HMGCS2	-0.199239	0.139884	0.648845	-0.156879	0.244609	0.994998	-0.118204	0.380306	0.843506
HMGN1.9187.2	SL013165	Non-histone chromosomal protein HMG-14	HMGN1	-0.0945195	0.586516	0.760854	-0.108905	0.530925	0.994998	0.0623473	0.719717	0.917985
HMHA1.13544.9	SL011276	Rho GTPase-activating protein 45	HMHA1	-0.111389	0.780741	0.878935	-0.0404817	0.919416	0.996697	0.591206	0.140596	0.838671
HMOX1.17398.55	SL004627	Heme oxygenase 1	HMOX1	-0.180417	0.250433	0.648845	0.0779443	0.619062	0.995832	-0.0290886	0.852762	0.960421
HMOX2.2622.18	SL004751	Heme oxygenase 2	HMOX2	-0.109926	0.522286	0.722814	-0.083724	0.62596	0.995832	0.0634185	0.711939	0.91575
HN1.19335.2	SL005988	Hematological and neurological expressed 1 protein	HN1	-0.404755	0.0383684	0.648845	-0.131131	0.500245	0.994998	-0.152055	0.434499	0.865626
HNF1A.11193.27	SL019342	Hepatocyte nuclear factor 1-alpha	HNF1A	-0.614389	0.304824	0.652798	-0.739717	0.216924	0.994998	-0.703533	0.240171	0.838671
HNF4A.10041.3	SL007226	Hepatocyte nuclear factor 4-alpha	HNF4A	0.0311073	0.778592	0.877673	-0.0985295	0.3736	0.994998	0.0538062	0.626812	0.897807
HNRNPA1.12466.7	SL008019	Heterogeneous nuclear ribonucleoprotein A1	HNRNPA1	-0.327171	0.285788	0.648867	0.0108257	0.971786	0.996723	0.217326	0.477958	0.867253
HNRNPA2B1.5351.52	SL004891	Heterogeneous nuclear ribonucleoproteins A2/B1	HNRNPA2B1	-0.268371	0.363899	0.664905	-0.048007	0.87085	0.995832	0.205899	0.48587	0.873082
HNRNPAB.8894.80	SL009791	Heterogeneous nuclear ribonucleoprotein A/B	HNRNPAB	-0.305622	0.240276	0.648845	-0.10353	0.690339	0.995832	0.0849206	0.743816	0.923564
HNRNPC.11429.80	SL004923	Heterogeneous nuclear ribonucleoproteins C1/C2	HNRNPC	-0.193196	0.195721	0.648845	-0.112601	0.450178	0.994998	-0.177065	0.235543	0.838671
HNRNPD.18348.89	SL008192	Heterogeneous nuclear ribonucleoprotein D0	HNRNPD	-0.342447	0.226635	0.648845	-0.21274	0.452082	0.994998	0.0838767	0.766738	0.933977
HNRNPDL.10852.114	SL012987	Heterogeneous nuclear ribonucleoprotein D-like	HNRNPDL	-0.470724	0.192445	0.648845	-0.172505	0.632285	0.995832	0.0801752	0.823966	0.954306
HNRNPF.9764.79	SL008128	Heterogeneous nuclear ribonucleoprotein F	HNRNPF	-0.259352	0.467223	0.701933	0.0642622	0.856958	0.995832	0.327408	0.358921	0.84274
HNRNPH1.14309.8	SL013160	Heterogeneous nuclear ribonucleoprotein H	HNRNPH1	-0.176401	0.263652	0.648845	-0.116318	0.46069	0.994998	-0.236389	0.134628	0.838671
HNRNPK.19333.4	SL002756	Heterogeneous nuclear ribonucleoprotein K	HNRNPK	-0.529796	0.121949	0.648845	-0.216177	0.526969	0.994998	-0.0041983	0.990192	0.997615
HNRNPM.12783.29	SL008807	Heterogeneous nuclear ribonucleoprotein M	HNRNPM	-0.0815948	0.669203	0.811341	0.00908303	0.962059	0.996697	0.238067	0.213332	0.838671
HNRNPR.13512.28	SL013259	Heterogeneous nuclear ribonucleoprotein R	HNRNPR	-0.167647	0.194053	0.648845	-0.105909	0.411389	0.994998	-0.131726	0.307147	0.839644
HOGA1.10024.44	SL019235	4-hydroxy-2-oxoglutarate aldolase, mitochondrial	HOGA1	-0.200199	0.184696	0.648845	-0.0879829	0.559249	0.994998	-0.176661	0.241583	0.838671
HOMER1.19229.92	SL015060	Homer protein homolog 1	HOMER1	-0.205908	0.253866	0.648845	-0.145986	0.418168	0.994998	0.0628159	0.727396	0.920231
HOMER2.12685.57	SL019790	Homer protein homolog 2	HOMER2	-0.200924	0.116198	0.648845	-0.121126	0.342692	0.994998	-0.00560894	0.964915	0.993335
HOPX.19196.73	SL015588	Homeodomain-only protein	HOPX	-0.308981	0.02816	0.648845	-0.22698	0.1059	0.994998	-0.339837	0.0158965	0.838671
HP.3054.3	SL000437	Haptoglobin	HP	-0.293338	0.615118	0.780175	-0.210152	0.718656	0.995832	-0.869869	0.136921	0.838671
HP.7905.30	SL018283	Haptoglobin isoform 2	HP	-0.166607	0.791328	0.886034	-0.189417	0.763565	0.995832	-0.96471	0.126569	0.838671
HPCAL1.17791.25	SL011188	Hippocalcin-like protein 1	HPCAL1	-0.0576708	0.659115	0.80519	-0.0228231	0.861383	0.995832	-0.00572746	0.965047	0.993335
HPGD.4995.16	SL003930	15-hydroxyprostaglandin dehydrogenase [NAD(+)]	HPGD	0.011193	0.931638	0.96068	0.185791	0.155496	0.994998	0.0176371	0.892477	0.970813
HPGDS.12549.33	SL014636	Hematopoietic prostaglandin D synthase	HPGDS	0.157348	0.187696	0.648845	0.249576	0.037259	0.994998	0.284637	0.017704	0.838671
HPRT1.19290.5	SL008856	Hypoxanthine-guanine phosphoribosyltransferase	HPRT1	-0.184334	0.419948	0.685725	0.0551138	0.809312	0.995832	0.0805273	0.72442	0.91994
HPSE.5604.30	SL007775	Heparanase	HPSE	-0.0983814	0.444435	0.694594	-0.0833881	0.516782	0.994998	-0.021526	0.867025	0.961748
HRAS.18900.37	SL000447	GTPase HRas	HRAS	-0.0581434	0.512837	0.718843	0.0149096	0.866665	0.995832	-0.0328396	0.711564	0.91575
HRASLS2.7822.11	SL018247	HRAS-like suppressor 2	HRASLS2	-0.149889	0.166348	0.648845	-0.0695374	0.520042	0.994998	-0.16309	0.132253	0.838671
HRC.6584.1	SL008863	Sarcoplasmic reticulum histidine-rich calcium-binding protein	HRC	0.2869	0.0572396	0.648845	0.321134	0.0335035	0.994998	0.51553	0.000715025	0.3135
HRG.4996.66	SL006448	Histidine-rich glycoprotein	HRG	-0.167922	0.372681	0.667191	-0.276126	0.143342	0.994998	-0.164597	0.382205	0.843506
HRK.8008.28	SL006958	Activator of apoptosis harakiri	HRK	-0.163954	0.256219	0.648845	-0.0829625	0.565162	0.995582	-0.144192	0.31785	0.840664
HRSP12.14636.25	SL005350	Ribonuclease UK114	HRSP12	-0.316822	0.197015	0.648845	-0.0308673	0.899773	0.995832	-0.0277848	0.909737	0.978486
HS3ST1.15497.9	SL012357	Heparan sulfate glucosamine 3-O-sulfotransferase 1	HS3ST1	0.192744	0.178452	0.648845	0.266394	0.0634626	0.994998	0.180543	0.207414	0.838671
HS3ST3A1.8268.98	SL018442	Heparan sulfate glucosamine 3-O-sulfotransferase 3A1	HS3ST3A1	-0.291877	0.19774	0.648845	-0.277337	0.220916	0.994998	-0.168829	0.455647	0.865785
HS3ST3B1.6986.17	SL018006	Heparan sulfate glucosamine 3-O-sulfotransferase 3B1	HS3ST3B1	-0.0953115	0.396947	0.680839	-0.0498188	0.657729	0.995832	-0.109661	0.329887	0.84274
HS3ST4.19370.30	SL018828	Heparan sulfate glucosamine 3-O-sulfotransferase 4	HS3ST4	-0.124556	0.251075	0.648845	-0.104911	0.333453	0.994998	-0.145835	0.179264	0.838671
HS3ST4.8998.15	SL018828	Heparan sulfate glucosamine 3-O-sulfotransferase 4	HS3ST4	-0.187187	0.0963875	0.648845	-0.1563	0.164618	0.994998	-0.127011	0.25839	0.838671
HS3ST5.10731.10	SL018028	Heparan sulfate glucosamine 3-O-sulfotransferase 5	HS3ST5	-0.148745	0.284602	0.648845	-0.04753	0.732084	0.995832	-0.214932	0.122633	0.838671
HS6ST1.5465.32	SL014129	Heparan-sulfate 6-O-sulfotransferase 1	HS6ST1	-0.166488	0.147192	0.648845	-0.0798338	0.486142	0.994998	-0.0903447	0.430685	0.86525
HS6ST2.13524.25	SL020161	Heparan-sulfate 6-O-sulfotransferase 2	HS6ST2	-0.116105	0.52362	0.723902	-0.0868485	0.63324	0.995832	-0.216383	0.235171	0.838671
HS6ST3.18896.23	SL021212	Heparan-sulfate 6-O-sulfotransferase 3	HS6ST3	-0.110972	0.219673	0.648845	-0.038841	0.666977	0.995832	-0.0617189	0.494282	0.875633
HSCB.19316.2	SL019358	Iron-sulfur cluster co-chaperone protein HscB, mitochondrial	HSCB	-0.128642	0.55229	0.739356	-0.0486874	0.821963	0.995832	-0.275758	0.203363	0.838671
HSD17B1.4708.3	SL004253	Estradiol 17-beta-dehydrogenase 1	HSD17B1	-0.0970489	0.520853	0.722264	-0.0491858	0.744792	0.995832	-0.0750745	0.619358	0.897807
HSD17B10.4217.49	SL004795	3-hydroxyacyl-CoA dehydrogenase type-2	HSD17B10	-0.119112	0.621818	0.781983	-0.030238	0.900319	0.995832	0.163429	0.498644	0.875917
HSD17B11.17397.8	SL012708	Estradiol 17-beta-dehydrogenase 11	HSD17B11	-0.126596	0.268433	0.648845	-0.110323	0.334658	0.994998	-0.101033	0.376862	0.843506
HSD17B14.13972.4	SL020263	17-beta-hydroxysteroid dehydrogenase 14	HSD17B14	-0.202486	0.150785	0.648845	-0.101679	0.469773	0.994998	-0.126684	0.367965	0.84274
HSD17B7.8272.22	SL018457	3-keto-steroid reductase	HSD17B7	0.0228917	0.857239	0.921643	0.0934174	0.463166	0.994998	0.0877459	0.490725	0.875633
HSD17B8.19491.11	SL015110	Estradiol 17-beta-dehydrogenase 8	HSD17B8	0.119149	0.434608	0.692753	-0.0436534	0.774536	0.995832	-0.0939765	0.537609	0.883243
HSF1.11616.9	SL013812	Heat shock factor protein 1	HSF1	-0.235151	0.197349	0.648845	-0.105926	0.560798	0.994998	0.060723	0.738733	0.923417
HSF2BP.19139.3	SL018905	Heat shock factor 2-binding protein	HSF2BP	0.346091	0.0805994	0.648845	0.398869	0.0443044	0.994998	0.269845	0.172472	0.838671
HSP90AA1.2625.53	SL000453	Hsp90alpha	HSP90AA1	-0.267161	0.185083	0.648845	0.0271157	0.892772	0.995832	-0.00174592	0.993075	0.997615
HSP90AB1.5467.15	SL000454	Heat shock protein HSP 90-beta	HSP90AB1	-0.230762	0.246115	0.648845	0.0532351	0.78871	0.995832	0.0971954	0.624712	0.897807
HSP90B1.6393.63	SL004912	Endoplasmin	HSP90B1	0.19503	0.126397	0.648845	0.351683	0.00616961	0.593266	0.352124	0.00610666	0.753106
HSPA13.17515.6	SL009344	Heat shock 70 kDa protein 13	HSPA13	-0.0784273	0.436754	0.694213	-0.0906371	0.3689	0.994998	-0.13614	0.177674	0.838671
HSPA1A.10721.76	SL000451	Heat shock 70 kDa protein 1A	HSPA1A	-0.183824	0.144351	0.648845	-0.0899068	0.474367	0.994998	-0.110627	0.378871	0.843506
HSPA1A.10749.18	SL000451	Heat shock 70 kDa protein 1A	HSPA1A	-0.192058	0.0785884	0.648845	-0.0684146	0.529576	0.994998	-0.0198041	0.855536	0.960951
HSPA1A.10803.22	SL000451	Heat shock 70 kDa protein 1A	HSPA1A	-0.207853	0.086598	0.648845	-0.0440772	0.715373	0.995832	-0.0542424	0.653642	0.903068
HSPA1A.11157.35	SL000451	Heat shock 70 kDa protein 1A	HSPA1A	0.0233788	0.798929	0.890775	0.136786	0.137154	0.994998	0.0738803	0.421157	0.862143
HSPA1A.14237.1	SL000451	Heat shock 70 kDa protein 1A	HSPA1A	-0.137984	0.193566	0.648845	-0.153994	0.146999	0.994998	-0.0536899	0.612317	0.897632
HSPA1A.16780.6	SL000451	Heat shock 70 kDa protein 1A	HSPA1A	0.302493	0.0919865	0.648845	0.389356	0.0304689	0.994998	0.366136	0.0417266	0.838671
HSPA1A.4124.24	SL000451	Heat shock 70 kDa protein 1A	HSPA1A	-0.172796	0.0760941	0.648845	-0.079032	0.415771	0.994998	-0.0652076	0.501834	0.875917
HSPA1A.6563.78	SL000451	Heat shock 70 kDa protein 1A	HSPA1A	-0.188318	0.049758	0.648845	-0.0792868	0.406936	0.994998	-0.0525736	0.582215	0.893655
HSPA1A.7219.152	SL000451	Heat shock 70 kDa protein 1A	HSPA1A	-0.22303	0.181764	0.648845	-0.217461	0.192869	0.994998	-0.16689	0.317223	0.84005
HSPA1B.18901.26	SL021233	Heat shock 70 kDa protein 1B	HSPA1B	-0.185095	0.102947	0.648845	0.0048018	0.966145	0.996697	0.00525955	0.96292	0.992488
HSPA1L.12041.33	SL013773	Heat shock 70 kDa protein 1-like	HSPA1L	-0.158997	0.442498	0.694594	-0.153719	0.457771	0.994998	-0.249625	0.228414	0.838671
HSPA5.16588.10	SL004629	78 kDa glucose-regulated protein	HSPA5	-0.117209	0.528695	0.726955	0.0166057	0.928845	0.996697	0.0151873	0.934908	0.985876
HSPA6.13672.3	SL013017	Heat shock 70 kDa protein 6	HSPA6	-0.17637	0.241651	0.648845	-0.08725	0.561937	0.994998	-0.184281	0.221254	0.838671
HSPA8.5903.91	SL004899	Heat shock cognate 71 kDa protein	HSPA8	-0.239528	0.0791321	0.648845	-0.136012	0.317537	0.994998	-0.0705752	0.603681	0.897509
HSPA9.13492.44	SL005768	Stress-70 protein, mitochondrial	HSPA9	-0.251596	0.0690199	0.648845	-0.052038	0.705765	0.995832	-0.144563	0.294819	0.839644
HSPB1.11103.24	SL000448	Heat shock protein beta-1	HSPB1	0.143504	0.5402	0.733425	0.167202	0.475512	0.994998	0.116213	0.61982	0.897807
HSPB6.19127.1	SL007954	Heat shock protein beta-6	HSPB6	0.00441119	0.972223	0.985828	0.0492591	0.697454	0.995832	0.0756473	0.550595	0.887749
HSPC159.18236.3	SL016463	Galectin-related protein	HSPC159	-0.0940981	0.804776	0.894522	0.0686733	0.856844	0.995832	0.278426	0.464823	0.867009
HSPE1.17150.8	SL005698	10 kDa heat shock protein, mitochondrial	HSPE1	-0.271893	0.305959	0.652798	0.016993	0.948919	0.996697	0.0649325	0.806624	0.952144
HSPG2.15626.223	SL005400	Basement membrane-specific heparan sulfate proteoglycan core protein	HSPG2	-0.077892	0.366503	0.665034	0.00849041	0.92151	0.996697	-0.0182597	0.832189	0.956285
HSPH1.17704.74	SL011275	Heat shock protein 105 kDa	HSPH1	-0.288537	0.0487992	0.648845	-0.170743	0.24217	0.994998	-0.200685	0.169503	0.838671
HTATIP2.10630.5	SL007633	Oxidoreductase HTATIP2	HTATIP2	-0.192881	0.34382	0.662018	-0.0882215	0.664752	0.995832	-0.108494	0.594115	0.896617
HTATIP2.7753.21	SL007633	Oxidoreductase HTATIP2	HTATIP2	0.119363	0.362868	0.664905	0.150469	0.251649	0.994998	0.0857842	0.512943	0.877879
HTN1.10608.9	SL012418	Histatin-1	HTN1	0.0568693	0.688855	0.82536	0.180341	0.204977	0.994998	0.0928821	0.513269	0.877884
HTN3.10603.1	SL012419	Histatin-3	HTN3	-0.0935957	0.681652	0.820823	-0.351723	0.124205	0.994998	-0.108801	0.633493	0.897807
HTR2A.13556.28	SL020157	5-hydroxytryptamine receptor 2A	HTR2A	-0.133705	0.337654	0.662018	-0.059181	0.670999	0.995832	0.000884883	0.994931	0.997615
HTR6.13561.5	SL020176	5-hydroxytryptamine receptor 6	HTR6	-0.271974	0.054067	0.648845	-0.210726	0.134857	0.994998	-0.310605	0.0280295	0.838671
HTRA1.15594.47	SL008268	Serine protease HTRA1	HTRA1	-0.0707123	0.572352	0.752248	0.0425579	0.733946	0.995832	0.0959884	0.443587	0.865664
HTRA2.3317.33	SL004860	Serine protease HTRA2, mitochondrial	HTRA2	-0.187137	0.0519188	0.648845	-0.083488	0.384063	0.994998	-0.0422628	0.659262	0.905203
HYAL1.8309.12	SL008798	Hyaluronidase-1	HYAL1	-0.13767	0.284696	0.648845	-0.163027	0.205455	0.994998	-0.0462619	0.718885	0.917985
IAPP.19639.53	SL011501	Islet amyloid polypeptide	IAPP	0.0171326	0.905162	0.946635	0.197808	0.16993	0.994998	0.141661	0.325124	0.84274
IARS.12815.9	SL008104	Isoleucine--tRNA ligase, cytoplasmic	IARS	0.107479	0.344802	0.662746	0.16597	0.145218	0.994998	0.0938905	0.409091	0.85313
IBSP.3415.61	SL004660	Bone sialoprotein 2	IBSP	-0.476579	0.0272326	0.648845	-0.505002	0.0193793	0.86732	-0.363913	0.09096	0.838671
ICAM1.4342.10	SL002922	Intercellular adhesion molecule 1	ICAM1	0.017974	0.91532	0.952893	0.153137	0.365452	0.994998	0.0555861	0.742309	0.923564
ICAM2.5486.73	SL003177	Intercellular adhesion molecule 2	ICAM2	-0.0082809	0.940722	0.96786	0.0366991	0.741765	0.995832	0.053585	0.630473	0.897807
ICAM3.2649.77	SL003178	Intercellular adhesion molecule 3	ICAM3	0.00579796	0.97599	0.987935	0.000963301	0.99601	0.999156	-0.00404366	0.983254	0.99708
ICAM4.6550.4	SL010843	Intercellular adhesion molecule 4	ICAM4	-0.384766	0.0166135	0.648845	-0.24245	0.129603	0.994998	-0.180148	0.259483	0.838671
ICAM5.5124.69	SL005169	Intercellular adhesion molecule 5	ICAM5	-0.20664	0.0432336	0.648845	-0.202782	0.0472478	0.994998	-0.174197	0.0879072	0.838671
ICAM5.8245.27	SL005169	Intercellular adhesion molecule 5	ICAM5	-0.0681605	0.554326	0.740711	-0.0983706	0.393679	0.994998	-0.166302	0.149979	0.838671
ICOSLG.5061.27	SL004853	ICOS ligand	ICOSLG	0.0521494	0.71977	0.841774	0.147941	0.309325	0.994998	0.224198	0.124014	0.838671
ICT1.6380.23	SL017450	Peptidyl-tRNA hydrolase ICT1, mitochondrial	ICT1	-1.71294	0.0781758	0.648845	-3.31053	0.000753022	0.286462	-2.72541	0.00533044	0.753106
ID2.15403.53	SL007347	DNA-binding protein inhibitor ID-2	ID2	-0.113866	0.493368	0.710774	-0.120446	0.46876	0.994998	-0.0470973	0.776831	0.939193
IDE.3197.70	SL007122	Insulin-degrading enzyme	IDE	-0.257126	0.238956	0.648845	-0.163976	0.452205	0.994998	-0.0619757	0.776183	0.939022
IDH1.18338.26	SL004995	Isocitrate dehydrogenase [NADP] cytoplasmic	IDH1	-0.184035	0.397931	0.680839	0.139375	0.521894	0.994998	0.119155	0.583973	0.894383
IDI1.17712.7	SL013082	Isopentenyl-diphosphate Delta-isomerase 1	IDI1	0.0055791	0.976032	0.987935	0.0227349	0.902561	0.995832	0.183113	0.324675	0.84274
IDI2.17832.12	SL021002	Isopentenyl-diphosphate delta-isomerase 2	IDI2	-0.128708	0.328156	0.659457	-0.0642404	0.625205	0.995832	-0.126795	0.335379	0.84274
IDO1.9759.13	SL004828	Indoleamine 2,3-dioxygenase 1	IDO1	-0.249894	0.074285	0.648845	-0.196314	0.160239	0.994998	-0.256893	0.0665887	0.838671
IDUA.3169.70	SL010368	Alpha-L-iduronidase	IDUA	-0.106027	0.578807	0.755925	0.179468	0.34774	0.994998	0.0075743	0.968355	0.993785
IER3.9786.310	SL019125	Radiation-inducible immediate-early gene IEX-1	IER3	-0.183483	0.316751	0.653069	-0.121876	0.505756	0.994998	-0.181145	0.322944	0.84274
IFI16.12893.159	SL006071	Gamma-interferon-inducible protein 16	IFI16	-0.171369	0.502	0.714572	0.0110865	0.965338	0.996697	0.0577311	0.820987	0.953155
IFI16.13940.19	SL006071	Gamma-interferon-inducible protein 16	IFI16	-0.0614152	0.860859	0.923679	0.186546	0.594558	0.995832	0.301905	0.389296	0.844103
IFIT2.9853.3	SL019153	Interferon-induced protein with tetratricopeptide repeats 2	IFIT2	-0.173105	0.241536	0.648845	-0.233172	0.115168	0.994998	-0.226666	0.1256	0.838671
IFIT3.13642.90	SL004393	Interferon-induced protein with tetratricopeptide repeats 3	IFIT3	-0.0141992	0.925735	0.958392	0.167487	0.272264	0.994998	0.114869	0.451118	0.865664
IFNA1.18389.11	SL021466	Interferon alpha-1/13	IFNA1	-0.240032	0.179598	0.648845	-0.201265	0.260168	0.994998	-0.229282	0.199793	0.838671
IFNA10.14128.121	SL017106	Interferon alpha-10	IFNA10	-0.152978	0.171213	0.648845	-0.045787	0.681509	0.995832	-0.136126	0.22316	0.838671
IFNA14.7180.114	SL018074	Interferon alpha-14	IFNA14	-0.124484	0.286615	0.648867	-0.0819808	0.482487	0.994998	-0.0519732	0.656029	0.903945
IFNA16.6421.52	SL017458	Interferon alpha-16	IFNA16	-0.264261	0.0667084	0.648845	-0.0909107	0.52666	0.994998	-0.28237	0.050213	0.838671
IFNA2.3497.13	SL002075	Interferon alpha-2	IFNA2	-0.149956	0.244598	0.648845	-0.0767036	0.551237	0.994998	-0.150229	0.243744	0.838671
IFNA21.15404.3	SL018851	Interferon alpha-21	IFNA21	-0.13138	0.402005	0.681976	-0.178322	0.255683	0.994998	-0.186663	0.234188	0.838671
IFNA4.15405.23	SL018075	Interferon alpha-4	IFNA4	-0.171634	0.298929	0.652798	-0.167419	0.31092	0.994998	-0.125141	0.448553	0.865664
[truncated: 2,567 more rows]
