# Supplementary material for: Maternal Plasma Proteins Associated with Birth Weight: A Longitudinal, Large Scale Proteomic Study
Source: J Proteome Res. 2025 May 5;24(7):3247–60. doi: 10.1021/acs.jproteome.4c00940 (PMC12235715; doi:10.1021/acs.jproteome.4c00940)
Supplement: Supplementary file 4 [file pr4c00940_si_004.xlsx]

## Sheet: Sheet1
Supplementary table S3. Results form linear regression analysis between protein abundance and bithweight (z-score).
AptName	SomaId	TargetFullName	EntrezGeneSymbol	p-value, Visit 1	q-value, Visit 1	p-value, Visit 2	q-value, Visit 2	p-value, Visit 3	q-value, Visit 3
A1BG.16561.9	SL005720	Alpha-1B-glycoprotein	A1BG	0.0462306	0.229644	0.0739011	0.315693	0.105782	0.228644
A1CF.12423.38	SL019697	APOBEC1 complementation factor	A1CF	0.818093	0.889052	0.860146	0.918496	0.507171	0.645401
A2M.3708.62	SL000252	Alpha-2-macroglobulin	A2M	0.274006	0.515014	0.799234	0.882133	0.21747	0.366464
A2ML1.15482.12	SL012348	Alpha-2-macroglobulin-like protein 1	A2ML1	0.245507	0.488531	0.28984	0.538308	0.178938	0.320334
A4GALT.8759.29	SL002622	Lactosylceramide 4-alpha-galactosyltransferase	A4GALT	0.0268002	0.181746	0.0261444	0.241906	0.0494871	0.144495
A4GNT.10835.25	SL018593	Alpha-1,4-N-acetylglucosaminyltransferase	A4GNT	0.418422	0.643997	0.569032	0.74946	0.755225	0.835991
AARS.12340.17	SL011196	Alanine--tRNA ligase, cytoplasmic	AARS	0.0114292	0.129263	0.0535697	0.286689	0.742184	0.825151
AASDHPPT.17320.19	SL013281	L-aminoadipate-semialdehyde dehydrogenase-phosphopantetheinyl transferase	AASDHPPT	0.55123	0.726289	0.612669	0.779497	0.658205	0.766116
ABCC6.8935.22	SL013730	Multidrug resistance-associated protein 6	ABCC6	0.883672	0.930535	0.340412	0.577532	0.0284203	0.105765
ABHD10.17370.186	SL009448	Mycophenolic acid acyl-glucuronide esterase, mitochondrial	ABHD10	0.157045	0.39917	0.349282	0.585557	0.0531908	0.151584
ABHD12.7825.7	SL018266	Monoacylglycerol lipase ABHD12	ABHD12	0.00666017	0.103767	0.111454	0.358018	0.00513936	0.048218
ABHD14A.5715.4	SL017100	Protein ABHD14A	ABHD14A	0.151555	0.392904	0.291526	0.540323	0.023141	0.0951701
ABHD14B.19325.21	SL008281	Protein ABHD14B	ABHD14B	0.596641	0.755315	0.823843	0.894161	0.673641	0.7749
ABL1.3341.33	SL006892	Tyrosine-protein kinase ABL1	ABL1	0.705024	0.822522	0.653197	0.800627	0.117747	0.242685
ABL2.3342.76	SL010488	Abelson tyrosine-protein kinase 2	ABL2	0.615922	0.764609	0.801176	0.883209	0.726647	0.814222
ABL2.5261.13	SL010488	Abelson tyrosine-protein kinase 2	ABL2	0.208951	0.456393	0.430044	0.644115	0.363518	0.51502
ABO.9253.52	SL017264	Histo-blood group ABO system transferase	ABO	0.458099	0.671987	0.422351	0.640047	0.446688	0.592943
ACAA1.17782.23	SL020988	3-ketoacyl-CoA thiolase, peroxisomal	ACAA1	0.308597	0.547937	0.291325	0.540169	0.322165	0.477361
ACAD8.11406.82	SL019452	Isobutyryl-CoA dehydrogenase, mitochondrial	ACAD8	0.296991	0.536724	0.24185	0.491788	0.0351641	0.118263
ACADL.17857.6	SL020990	Long-chain specific acyl-CoA dehydrogenase, mitochondrial	ACADL	0.154686	0.396709	0.191964	0.44366	0.0317807	0.112395
ACADM.17333.20	SL008026	Medium-chain specific acyl-CoA dehydrogenase, mitochondrial	ACADM	0.419834	0.645148	0.776378	0.8714	0.0685959	0.177921
ACADS.17393.13	SL005672	Short-chain specific acyl-CoA dehydrogenase, mitochondrial	ACADS	0.422548	0.647981	0.348477	0.585067	0.0628819	0.16846
ACADSB.17403.14	SL006190	Short/branched chain specific acyl-CoA dehydrogenase, mitochondrial	ACADSB	0.0172036	0.150738	0.000360993	0.164793	0.000131828	0.0232159
ACADVL.19262.219	SL008117	Very long-chain specific acyl-CoA dehydrogenase, mitochondrial	ACADVL	0.282761	0.526	0.180825	0.431504	0.0533374	0.151799
ACAN.3280.49	SL004661	Aggrecan core protein	ACAN	0.377521	0.607252	0.199316	0.450925	0.0123337	0.0697688
ACAP2.12343.14	SL011226	Arf-GAP with coiled-coil, ANK repeat and PH domain-containing protein 2	ACAP2	0.237436	0.481307	0.165654	0.420219	0.037927	0.124023
ACAT2.17341.89	SL010906	Acetyl-CoA acetyltransferase, cytosolic	ACAT2	0.982597	0.987138	0.242367	0.492392	0.672756	0.774355
ACBD6.10075.75	SL019254	Acyl-CoA-binding domain-containing protein 6	ACBD6	0.925149	0.954635	0.217635	0.469077	0.0773472	0.190038
ACBD6.19341.36	SL019254	Acyl-CoA-binding domain-containing protein 6	ACBD6	0.970892	0.980124	0.236007	0.487057	0.578532	0.705583
ACBD7.13563.259	SL020184	Acyl-CoA-binding domain-containing protein 7	ACBD7	0.771514	0.863649	0.793972	0.878664	0.300165	0.457209
ACE.10714.7	SL000269	Angiotensin-converting enzyme	ACE	0.403174	0.629227	0.435842	0.64653	0.857665	0.904421
ACE2.2805.6	SL004415	Angiotensin-converting enzyme 2	ACE2	0.242843	0.485792	0.259805	0.508811	0.525395	0.659997
ACHE.15553.22	SL007155	Acetylcholinesterase	ACHE	0.237881	0.481602	0.13005	0.378748	0.0409302	0.129395
ACLY.12700.9	SL007279	ATP-citrate synthase	ACLY	0.0805103	0.299047	0.0466845	0.272133	0.0157312	0.0778684
ACOT13.17675.17	SL019552	Acyl-coenzyme A thioesterase 13	ACOT13	0.201881	0.448062	0.533636	0.725664	0.0688131	0.178281
ACOT8.17400.71	SL019729	Acyl-coenzyme A thioesterase 8	ACOT8	0.982383	0.987138	0.947899	0.970359	0.867498	0.909803
ACP1.3858.5	SL008063	Low molecular weight phosphotyrosine protein phosphatase	ACP1	0.788165	0.874156	0.87012	0.925161	0.663074	0.769625
ACP5.3232.28	SL004118	Tartrate-resistant acid phosphatase type 5	ACP5	0.708842	0.8251	0.859206	0.917921	0.627453	0.742703
ACPL2.6079.59	SL017266	2-phosphoxylose phosphatase 1	ACPL2	0.0164346	0.147209	0.0344094	0.255567	0.00429632	0.0454692
ACPP.19317.114	SL000549	Prostatic acid phosphatase	ACPP	0.0570135	0.255929	0.0242579	0.237125	0.0266662	0.102831
ACRV1.10507.166	SL009308	Acrosomal protein SP-10	ACRV1	0.250177	0.492493	0.375165	0.602402	0.205094	0.352372
ACRV1.15301.24	SL009308	Acrosomal protein SP-10	ACRV1	0.104537	0.333188	0.096966	0.341551	0.0904439	0.207849
ACSF2.17466.72	SL008274	Acyl-CoA synthetase family member 2, mitochondrial	ACSF2	0.0926714	0.316888	0.230709	0.481689	0.113372	0.23828
ACTN1.9843.5	SL008029	Alpha-actinin-1	ACTN1	0.308396	0.547822	0.233948	0.485442	0.00748965	0.055324
ACTN2.9844.138	SL008091	Alpha-actinin-2	ACTN2	0.685377	0.809076	0.526004	0.719355	0.84586	0.895697
ACVR1B.2806.49	SL004128	Activin receptor type-1B	ACVR1B	0.886743	0.931828	0.741561	0.850987	0.350577	0.502317
ACVR2A.19208.8	SL004129	Activin receptor type-2A	ACVR2A	0.103596	0.331871	0.0355251	0.255567	0.00339128	0.0417282
ACVR2B.9412.52	SL004130	Activin receptor type-2B	ACVR2B	0.0592533	0.261833	0.0660865	0.307528	0.00607135	0.0506193
ACVRL1.16318.12	SL004851	Serine/threonine-protein kinase receptor R3	ACVRL1	0.876848	0.92578	0.571154	0.750307	0.206411	0.353969
ACY1.3343.1	SL005574	Aminoacylase-1	ACY1	0.155134	0.396825	0.508123	0.703984	0.281079	0.437032
ACYP2.12812.25	SL009425	Acylphosphatase-2	ACYP2	0.575111	0.742181	0.0433269	0.26728	0.0758057	0.187686
ADAM10.8405.108	SL004641	Disintegrin and metalloproteinase domain-containing protein 10	ADAM10	0.325561	0.561461	0.38609	0.613368	0.558745	0.688812
ADAM10.8654.13	SL004641	Disintegrin and metalloproteinase domain-containing protein 10	ADAM10	0.0173528	0.150859	0.0334498	0.255023	0.000712794	0.028915
ADAM12.4420.7	SL009988	Disintegrin and metalloproteinase domain-containing protein 12	ADAM12	0.0542672	0.249878	0.432132	0.644246	0.0121478	0.0691455
ADAM15.9956.7	SL017116	Disintegrin and metalloproteinase domain-containing protein 15	ADAM15	0.131525	0.369483	0.787018	0.876063	0.789129	0.857649
ADAM17.8882.1	SL003707	Disintegrin and metalloproteinase domain-containing protein 17	ADAM17	0.351258	0.583937	0.359048	0.591332	0.304899	0.461547
ADAM17.8959.61	SL003707	Disintegrin and metalloproteinase domain-containing protein 17	ADAM17	0.101913	0.329385	0.136614	0.386876	0.0268381	0.103128
ADAM19.8948.13	SL018610	Disintegrin and metalloproteinase domain-containing protein 19	ADAM19	0.949472	0.970085	0.85576	0.915525	0.894652	0.926127
ADAM22.7933.75	SL018350	Disintegrin and metalloproteinase domain-containing protein 22	ADAM22	0.802548	0.881316	0.935615	0.963909	0.847551	0.897167
ADAM23.7049.2	SL015911	Disintegrin and metalloproteinase domain-containing protein 23	ADAM23	0.382207	0.612202	0.931345	0.961956	0.836587	0.888557
ADAM29.13549.15	SL020150	Disintegrin and metalloproteinase domain-containing protein 29	ADAM29	0.27714	0.518715	0.445484	0.654323	0.0825207	0.197242
ADAM30.8520.8	SL018586	Disintegrin and metalloproteinase domain-containing protein 30	ADAM30	0.124742	0.359955	0.397356	0.622675	0.130137	0.259876
ADAM32.7827.20	SL018276	Disintegrin and metalloproteinase domain-containing protein 32	ADAM32	0.895382	0.936405	0.906153	0.946371	0.844055	0.894408
ADAM7.10753.31	SL018585	Disintegrin and metalloproteinase domain-containing protein 7	ADAM7	0.526113	0.709933	0.674272	0.813223	0.71544	0.806416
ADAM9.3795.6	SL004642	Disintegrin and metalloproteinase domain-containing protein 9	ADAM9	0.369169	0.600401	0.423687	0.640047	0.361619	0.513146
ADAMDEC1.9115.78	SL008406	ADAM DEC1	ADAMDEC1	0.31473	0.552627	0.397863	0.623069	0.0396007	0.127308
ADAMTS1.3174.2	SL008421	A disintegrin and metalloproteinase with thrombospondin motifs 1	ADAMTS1	0.955727	0.972555	0.88083	0.932512	0.112228	0.236528
ADAMTS13.3175.51	SL006610	A disintegrin and metalloproteinase with thrombospondin motifs 13	ADAMTS13	0.728393	0.834407	0.412419	0.635186	0.249708	0.401364
ADAMTS15.4533.76	SL012740	A disintegrin and metalloproteinase with thrombospondin motifs 15	ADAMTS15	0.00418431	0.0847823	0.0852442	0.327008	0.0163534	0.0792424
ADAMTS3.8845.2	SL012361	A disintegrin and metalloproteinase with thrombospondin motifs 3	ADAMTS3	0.0502081	0.241517	0.422172	0.640047	0.05038	0.146432
ADAMTS4.2809.25	SL004625	A disintegrin and metalloproteinase with thrombospondin motifs 4	ADAMTS4	0.483504	0.686224	0.446742	0.655328	0.220178	0.369527
ADAMTS5.3168.8	SL004626	A disintegrin and metalloproteinase with thrombospondin motifs 5	ADAMTS5	0.212386	0.459498	0.0908179	0.334205	0.040696	0.129102
ADAMTS6.6441.62	SL012868	A disintegrin and metalloproteinase with thrombospondin motifs 6	ADAMTS6	0.00300403	0.0789319	0.0654684	0.306885	0.00837017	0.0587843
ADAMTSL2.6379.62	SL012648	ADAMTS-like protein 2	ADAMTSL2	0.122658	0.357329	0.471947	0.674527	0.214717	0.3633
ADCK4.9794.17	SL019122	AarF domain-containing protein kinase 4	ADCK4	0.341176	0.575135	0.175088	0.425599	0.0866531	0.202132
ADCYAP1.8285.64	SL018448	Pituitary adenylate cyclase-activating polypeptide	ADCYAP1	0.143497	0.384796	0.127725	0.378209	0.0457151	0.138502
ADCYAP1.8446.4	SL011508	Pituitary adenylate cyclase-activating polypeptide 27	ADCYAP1	0.766115	0.859291	0.354961	0.58932	0.329398	0.484382
ADGRF1.11243.90	SL019357	Adhesion G-protein coupled receptor F1	ADGRF1	0.422589	0.647981	0.16417	0.420219	0.0256319	0.10018
ADGRF5.6409.57	SL017439	Adhesion G protein-coupled receptor F5	ADGRF5	0.735596	0.839079	0.777208	0.8714	0.721616	0.810376
ADGRG5.4551.72	SL014094	Adhesion G-protein coupled receptor G5	ADGRG5	0.537012	0.716173	0.101383	0.346159	0.0700034	0.180302
ADH1A.17396.23	SL008013	Alcohol dehydrogenase 1A	ADH1A	0.192975	0.436321	0.725835	0.843113	0.428145	0.574848
ADH1B.9834.62	SL007996	Alcohol dehydrogenase 1B	ADH1B	0.336965	0.571748	0.0823244	0.325378	0.0474041	0.141161
ADH1C.15525.294	SL014682	Alcohol dehydrogenase 1C	ADH1C	0.630528	0.775002	0.661837	0.80625	0.564315	0.692709
ADH4.8325.37	SL018474	Alcohol dehydrogenase 4	ADH4	0.146782	0.387767	0.753886	0.858597	0.20458	0.351886
ADH5.11369.23	SL008855	Alcohol dehydrogenase class-3	ADH5	0.88692	0.931828	0.715825	0.838807	0.463889	0.606951
ADH6.18206.18	SL020944	Alcohol dehydrogenase 6	ADH6	0.84627	0.906104	0.419902	0.639558	0.395149	0.543767
ADH7.11377.19	SL019442	Alcohol dehydrogenase class 4 mu/sigma chain	ADH7	0.605477	0.760347	0.985613	0.991077	0.53607	0.668806
ADI1.12457.10	SL019711	1,2-dihydroxy-3-keto-5-methylthiopentene dioxygenase	ADI1	0.091212	0.314251	0.614048	0.780484	0.0238333	0.0968825
ADIPOQ.3554.24	SL004258	Adiponectin	ADIPOQ	0.0781816	0.294868	0.0946751	0.338708	0.103856	0.22544
ADK.19207.119	SL006494	Adenosine kinase	ADK	0.656946	0.790355	0.587863	0.762327	0.916291	0.940592
ADM.14115.34	SL002782	Adrenomedullin	ADM	0.209518	0.457194	0.379609	0.60655	0.0263778	0.102046
ADM.7922.5	SL002782	Adrenomedullin	ADM	0.287984	0.530742	0.0844261	0.325893	0.0266708	0.102831
ADM2.8100.15	SL012633	ADM2	ADM2	0.0187516	0.15353	0.0212872	0.230656	0.146034	0.278681
ADPGK.6221.1	SL012808	ADP-dependent glucokinase	ADPGK	0.248112	0.490317	0.0780959	0.320313	0.0627654	0.168247
ADPRH.18395.5	SL021343	[Protein ADP-ribosylarginine] hydrolase	ADPRH	0.916999	0.948637	0.988295	0.992208	0.871051	0.911797
ADPRHL2.17332.3	SL018690	Poly(ADP-ribose) glycohydrolase ARH3	ADPRHL2	0.609993	0.762939	0.942848	0.967392	0.66733	0.771231
ADRBK1.3347.9	SL002792	beta-adrenergic receptor kinase 1	ADRBK1	0.979092	0.984917	0.0972548	0.342184	0.0369244	0.121792
ADRM1.9057.19	SL012508	Proteasomal ubiquitin receptor ADRM1	ADRM1	0.069465	0.27941	0.47485	0.676768	0.626022	0.741321
ADSL.5023.23	SL009792	Adenylosuccinate lyase	ADSL	0.437468	0.655919	0.00461162	0.174429	0.316931	0.47212
ADSS.12644.63	SL019828	Adenylosuccinate synthetase isozyme 2	ADSS	0.037481	0.210469	0.0453219	0.271259	0.0324065	0.113187
ADSSL1.13998.26	SL020277	Adenylosuccinate synthetase isozyme 1	ADSSL1	0.777095	0.867982	0.61553	0.78096	0.377034	0.527155
AES.18396.10	SL021344	Amino-terminal enhancer of split	AES	0.0598971	0.263	0.0472215	0.273547	0.00375157	0.0434309
AFAP1L1.9889.42	SL019159	Actin filament-associated protein 1-like 1	AFAP1L1	0.825692	0.892772	0.730498	0.845304	0.621644	0.738627
AFM.4763.31	SL004742	Afamin	AFM	0.0637254	0.270495	0.179569	0.430532	0.746312	0.828127
AFP.5792.8	SL000011	alpha-Fetoprotein	AFP	0.0110327	0.127504	0.0532524	0.28657	0.955125	0.969999
AGA.10435.2	SL008645	N(4)-(beta-N-acetylglucosaminyl)-L-asparaginase	AGA	0.0269627	0.181746	0.111538	0.358018	0.0164201	0.0794044
AGAP2.14291.53	SL019710	Arf-GAP with GTPase, ANK repeat and PH domain-containing protein 2	AGAP2	0.943581	0.966766	0.401285	0.625769	0.0715716	0.18189
AGAP3.13960.15	SL020282	Arf-GAP with GTPase, ANK repeat and PH domain-containing protein 3	AGAP3	0.0118524	0.129634	0.190375	0.442308	0.00897172	0.0605856
AGER.4125.52	SL003680	Advanced glycosylation end product-specific receptor, soluble	AGER	0.038075	0.211708	0.181477	0.432155	0.0896887	0.206991
AGO1.15312.14	SL019555	Protein argonaute-1	AGO1	0.0833434	0.303157	0.111181	0.358018	0.125131	0.25253
AGO3.15323.112	SL019972	Protein argonaute-3	AGO3	0.0571141	0.256115	0.0760608	0.317384	0.268716	0.423726
AGR2.4959.2	SL004925	Anterior gradient protein 2 homolog	AGR2	0.0430128	0.221299	0.0977504	0.342299	0.0138248	0.0732145
AGRN.15483.377	SL005368	Agrin	AGRN	0.138547	0.378723	0.0202862	0.230656	0.0420779	0.131716
AGRP.2813.11	SL006924	Agouti-related protein	AGRP	0.332705	0.567988	0.71029	0.835043	0.115189	0.240317
AGT.3484.60	SL000271	Angiotensinogen	AGT	0.368152	0.599149	0.168849	0.421307	0.394562	0.543767
AHCYL1.12652.37	SL019829	Adenosylhomocysteinase 2	AHCYL1	0.891202	0.93459	0.42352	0.640047	0.0931907	0.211553
AHSA1.11633.89	SL013002	Activator of 90 kDa heat shock protein ATPase homolog 1	AHSA1	0.405231	0.630937	0.0315495	0.251142	0.0562537	0.156461
AHSG.3581.53	SL000251	Alpha-2-HS-glycoprotein	AHSG	0.116542	0.348634	0.201331	0.45297	0.42449	0.571284
AIDA.17347.80	SL011281	Axin interactor, dorsalization-associated protein	AIDA	0.529541	0.712244	0.767518	0.867687	0.584574	0.710295
AIF1.2849.49	SL004768	Allograft inflammatory factor 1	AIF1	0.0675237	0.276469	0.0152073	0.221088	0.00813419	0.0580314
AIF1L.18871.24	SL020884	Allograft inflammatory factor 1-like	AIF1L	0.028379	0.186136	0.190672	0.442511	0.23722	0.387723
AIFM1.9522.3	SL003708	Apoptosis-inducing factor 1, mitochondrial	AIFM1	0.569081	0.738237	0.528052	0.721724	0.555205	0.686244
AIMP1.2714.78	SL003334	Endothelial monocyte-activating polypeptide 2	AIMP1	0.610231	0.762939	0.0130224	0.214993	0.0276778	0.104249
AIP.3839.60	SL011629	AH receptor-interacting protein	AIP	0.594218	0.753402	0.146543	0.401062	0.152744	0.287301
AK1.5012.67	SL004296	Adenylate kinase isoenzyme 1	AK1	0.54505	0.721413	0.633355	0.791398	0.350002	0.501967
AK2.11368.32	SL008133	Adenylate kinase 2, mitochondrial	AK2	0.113301	0.344567	0.188338	0.440893	0.304661	0.461547
AK4.17432.25	SL020885	Adenylate kinase 4, mitochondrial	AK4	0.0987483	0.325271	0.0563331	0.293898	0.00428346	0.0454692
AK5.13613.23	SL005741	Adenylate kinase isoenzyme 5	AK5	0.00462103	0.0881638	0.0354422	0.255567	0.000705421	0.028915
AKAP7.18399.1	SL021345	A-kinase anchor protein 7 isoforms alpha and beta	AKAP7	0.08103	0.299306	0.0293948	0.246668	0.0022886	0.0360729
AKR1A1.4192.10	SL008039	Alcohol dehydrogenase [NADP(+)]	AKR1A1	0.894556	0.935758	0.938744	0.96539	0.820992	0.879723
AKR1B1.16606.85	SL003659	Aldose reductase	AKR1B1	0.0313255	0.194559	0.0923118	0.336104	0.813265	0.874366
AKR1B10.16081.38	SL005692	Aldo-keto reductase family 1 member B10	AKR1B10	0.520645	0.706548	0.0491468	0.277324	0.113202	0.238069
AKR1C1.12618.50	SL008344	Aldo-keto reductase family 1 member C1	AKR1C1	0.0040614	0.0847823	0.25109	0.501192	0.0115525	0.067525
AKR1C3.17377.1	SL005693	Aldo-keto reductase family 1 member C3	AKR1C3	0.230131	0.475361	0.0757732	0.317053	0.0797802	0.193825
AKR1C4.18397.5	SL014729	Aldo-keto reductase family 1 member C4	AKR1C4	0.127171	0.362157	0.325952	0.567712	0.16143	0.298232
AKR1D1.18398.1	SL021346	3-oxo-5-beta-steroid 4-dehydrogenase	AKR1D1	0.0168339	0.149206	0.510736	0.706505	0.0805601	0.19489
AKR7A2.4188.1	SL003658	Aflatoxin B1 aldehyde reductase member 2	AKR7A2	0.51092	0.700957	0.725819	0.843113	0.530117	0.6634
AKR7A3.18173.11	SL021347	Aflatoxin B1 aldehyde reductase member 3	AKR7A3	0.16946	0.41347	0.272778	0.523206	0.0708722	0.180889
AKT1.15627.83	SL003721	RAC-alpha serine/threonine-protein kinase	AKT1	0.635766	0.777464	0.0465918	0.272133	0.0271024	0.103345
AKT2.14685.17	SL003722	RAC-beta serine/threonine-protein kinase	AKT2	0.42317	0.648245	0.186044	0.437553	0.202442	0.349263
AKT3.3392.68	SL003767	Protein kinase B gamma	AKT3	0.84513	0.905849	0.0286412	0.245765	0.0271633	0.103345
ALAD.15523.9	SL008037	Delta-aminolevulinic acid dehydratase	ALAD	0.592141	0.751912	0.577687	0.754547	0.911608	0.937062
ALB.18380.78	SL000254	Serum albumin	ALB	0.467976	0.678952	0.670124	0.810244	0.268666	0.423726
ALCAM.5451.1	SL003166	CD166 antigen	ALCAM	0.804136	0.881627	0.789031	0.876373	0.280238	0.436021
ALDH1A1.11265.8	SL005674	Retinal dehydrogenase 1	ALDH1A1	0.956453	0.972555	0.971994	0.984066	0.524601	0.659362
ALDH1A3.9835.16	SL006487	Aldehyde dehydrogenase family 1 member A3	ALDH1A3	0.127662	0.363327	0.240666	0.491561	0.0954844	0.21409
ALDH2.18381.16	SL004755	Aldehyde dehydrogenase, mitochondrial	ALDH2	0.598132	0.755575	0.580506	0.755598	0.385779	0.535484
ALDH3A1.11480.1	SL006130	Aldehyde dehydrogenase, dimeric NADP-preferring	ALDH3A1	0.269604	0.510681	0.165449	0.420219	0.0416165	0.13102
ALDH3B1.12940.35	SL010891	Aldehyde dehydrogenase family 3 member B1	ALDH3B1	0.011764	0.129634	0.357547	0.591085	0.0258726	0.100684
ALDH6A1.19136.22	SL007346	Methylmalonate-semialdehyde dehydrogenase [acylating], mitochondrial	ALDH6A1	0.327589	0.563256	0.127839	0.378209	0.0292415	0.107934
ALDOA.5864.10	SL004910	Fructose-bisphosphate aldolase A	ALDOA	0.531402	0.713249	0.566469	0.747551	0.620044	0.737494
ALDOB.18185.118	SL008853	Fructose-bisphosphate aldolase B	ALDOB	0.684555	0.808955	0.846768	0.909528	0.68283	0.781537
ALDOC.9876.20	SL004727	Fructose-bisphosphate aldolase C	ALDOC	0.752039	0.848507	0.99061	0.993704	0.967315	0.978244
ALK.8249.124	SL012869	ALK tyrosine kinase receptor	ALK	0.0173819	0.150859	0.159738	0.413953	0.361972	0.513488
ALKBH2.18400.52	SL021348	DNA oxidative demethylase ALKBH2	ALKBH2	0.186994	0.430511	0.1656	0.420219	0.474337	0.616733
ALKBH3.18401.18	SL021349	Alpha-ketoglutarate-dependent dioxygenase alkB homolog 3	ALKBH3	0.859202	0.913776	0.777118	0.8714	0.355621	0.507244
ALPI.17441.4	SL002514	Intestinal-type alkaline phosphatase	ALPI	0.826978	0.893316	0.911151	0.949757	0.677789	0.778034
ALPL.16926.44	SL000255	Alkaline phosphatase, tissue-nonspecific isozyme	ALPL	0.00905981	0.118166	0.075377	0.315925	0.00494071	0.0475532
ALPP.7813.6	SL000256	Alkaline phosphatase, placental type	ALPP	0.667564	0.796714	0.605687	0.7737	0.384768	0.53453
ALPPL2.6715.63	SL017590	Alkaline phosphatase, placental-like	ALPPL2	0.3672	0.598657	0.423138	0.640047	0.4243	0.571284
AMBP.15453.3	SL003022	Alpha-1-microglobulin	AMBP	0.907673	0.943641	0.50241	0.697961	0.458877	0.602986
AMH.4923.79	SL005201	Muellerian-inhibiting factor	AMH	0.951145	0.970499	0.613181	0.779931	0.571397	0.698445
AMICA1.5094.62	SL009202	Junctional adhesion molecule-like	AMICA1	0.593331	0.753004	0.697187	0.826351	0.306344	0.462454
AMIGO1.9979.13	SL019223	Amphoterin-induced protein 1	AMIGO1	0.438856	0.656415	0.65052	0.799361	0.567716	0.69513
AMIGO2.14134.49	SL015046	Amphoterin-induced protein 2	AMIGO2	0.404725	0.630607	0.649117	0.799357	0.00395247	0.0440073
AMMECR1L.18402.1	SL021350	AMMECR1-like protein	AMMECR1L	0.0764246	0.290974	0.0741479	0.315693	0.0187126	0.0851291
AMPD2.18403.25	SL016443	AMP deaminase 2	AMPD2	0.240609	0.483611	0.426804	0.641114	0.173191	0.313489
AMY1A.7918.114	SL005114	Alpha-amylase 1	AMY1A	0.893943	0.935545	0.982223	0.989594	0.971805	0.980463
AMY2A.18917.53	SL005382	Pancreatic alpha-amylase	AMY2A	0.039674	0.215097	0.4922	0.688808	0.255386	0.40815
AMY2B.15556.49	SL005393	Alpha-amylase 2B	AMY2B	0.137643	0.376929	0.705347	0.831588	0.499422	0.639118
ANAPC10.12345.4	SL019703	Anaphase-promoting complex subunit 10	ANAPC10	0.0105062	0.126301	0.116363	0.364842	0.0804342	0.194688
ANAPC7.11690.47	SL019558	Anaphase-promoting complex subunit 7	ANAPC7	0.43572	0.654943	0.881666	0.933011	0.309205	0.465081
ANG.4874.3	SL000003	Angiogenin	ANG	0.571493	0.739207	0.430209	0.644115	0.828129	0.88472
ANGPT1.2811.27	SL001995	Angiopoietin-1	ANGPT1	0.25521	0.496181	0.868119	0.923983	0.339995	0.492878
ANGPT2.2602.2	SL001996	Angiopoietin-2	ANGPT2	0.0288986	0.1876	0.0670603	0.308303	0.0103299	0.0646438
ANGPT4.2500.2	SL004643	Angiopoietin-4	ANGPT4	0.413221	0.638792	0.138063	0.388831	0.0217768	0.0917078
ANGPTL1.11142.11	SL012396	Angiopoietin-related protein 1	ANGPTL1	0.607117	0.761398	0.944611	0.968146	0.914179	0.93907
ANGPTL1.9092.33	SL012396	Angiopoietin-related protein 1	ANGPTL1	0.144728	0.385962	0.128098	0.378209	0.0217082	0.091503
ANGPTL3.10391.1	SL006803	Angiopoietin-related protein 3	ANGPTL3	0.885867	0.931828	0.30462	0.551723	0.885597	0.92129
ANGPTL4.3796.79	SL007642	Angiopoietin-related protein 4	ANGPTL4	0.179049	0.424823	0.174042	0.424414	0.870503	0.911433
ANGPTL7.6371.50	SL007014	Angiopoietin-related protein 7	ANGPTL7	0.515028	0.701923	0.598841	0.768976	0.442752	0.588746
ANK2.7624.19	SL014896	Ankyrin-2	ANK2	0.143067	0.384568	0.466244	0.66952	0.56411	0.692709
ANKRD1.15361.37	SL019275	Ankyrin repeat domain-containing protein 1	ANKRD1	7.16901e-05	0.0269649	0.0710591	0.312598	0.0318887	0.112584
ANKRD27.12445.50	SL019727	Ankyrin repeat domain-containing protein 27	ANKRD27	0.00203517	0.065091	0.0344397	0.255567	0.0023571	0.0361397
ANKRD46.7851.30	SL018278	Ankyrin repeat domain-containing protein 46	ANKRD46	0.201898	0.448062	0.307073	0.553675	0.124108	0.251021
ANKRD54.18404.22	SL021351	Ankyrin repeat domain-containing protein 54	ANKRD54	0.553399	0.727616	0.101825	0.346632	0.26288	0.417263
ANP32A.13073.14	SL019559	Acidic leucine-rich nuclear phosphoprotein 32 family member A	ANP32A	0.284613	0.52794	0.0529436	0.28657	0.015143	0.0763373
ANP32B.4194.26	SL011769	Acidic leucine-rich nuclear phosphoprotein 32 family member B	ANP32B	0.0203508	0.160824	0.554346	0.738642	0.721372	0.810301
ANPEP.15457.14	SL005238	Aminopeptidase N	ANPEP	0.0996643	0.325908	0.152508	0.405963	0.0337854	0.115442
ANTXR1.10464.6	SL008696	Anthrax toxin receptor 1	ANTXR1	0.017519	0.15118	0.931612	0.961956	0.859436	0.905349
ANTXR2.15559.5	SL011048	Anthrax toxin receptor 2	ANTXR2	0.473301	0.682014	0.430351	0.644115	0.0716006	0.18189
ANXA1.4960.72	SL004208	Annexin A1	ANXA1	0.482815	0.685552	0.711177	0.835779	0.356441	0.507408
ANXA10.13605.16	SL015314	Annexin A10	ANXA10	0.273393	0.51423	0.102917	0.349046	0.110322	0.23457
ANXA11.17513.11	SL008121	Annexin A11	ANXA11	0.563252	0.735062	0.239876	0.491021	0.0754475	0.187184
ANXA13.17835.28	SL020982	Annexin A13	ANXA13	0.0353868	0.205261	0.106111	0.352993	0.0145884	0.0747313
ANXA2.13700.10	SL004209	Annexin A2	ANXA2	0.762898	0.856314	0.0315859	0.251142	0.179974	0.321559
ANXA2.4961.17	SL004209	Annexin A2	ANXA2	0.0635192	0.270495	0.452213	0.660547	0.451638	0.596564
ANXA3.17163.117	SL004210	Annexin A3	ANXA3	0.146118	0.387146	0.0917764	0.335589	0.024841	0.0987182
ANXA4.17164.15	SL004211	Annexin A4	ANXA4	0.665881	0.795196	0.417055	0.638	0.324859	0.479635
ANXA5.14158.17	SL003848	Annexin A5	ANXA5	0.672462	0.800884	0.678351	0.814717	0.502997	0.642109
ANXA6.5335.73	SL003647	Annexin A6	ANXA6	0.806026	0.881627	0.891236	0.938738	0.586481	0.711854
ANXA8.18290.6	SL004909	Annexin A8	ANXA8	0.000414113	0.0340725	0.00376318	0.174429	0.000126873	0.0232159
ANXA9.13588.11	SL020193	Annexin A9	ANXA9	0.52667	0.710058	0.570152	0.749889	0.675021	0.776189
AOC1.15486.126	SL008573	Amiloride-sensitive amine oxidase [copper-containing]	AOC1	0.687516	0.810357	0.440573	0.65033	0.988861	0.991249
AOC2.6434.18	SL002082	Retina-specific copper amine oxidase	AOC2	0.74648	0.845369	0.84183	0.906856	0.619298	0.737375
AP1G2.12714.38	SL019896	AP-1 complex subunit gamma-like 2	AP1G2	0.685821	0.809076	0.806259	0.886031	0.17755	0.318598
AP1S2.18405.117	SL006495	AP-1 complex subunit sigma-2	AP1S2	0.300242	0.540459	0.163649	0.419461	0.0951916	0.213748
AP2A2.13621.31	SL020199	AP-2 complex subunit alpha-2	AP2A2	0.323237	0.559797	0.487866	0.685447	0.725895	0.81378
AP4M1.10076.1	SL019225	AP-4 complex subunit mu-1	AP4M1	0.638274	0.779278	0.997017	0.997454	0.41013	0.557714
APAF1.13583.19	SL003661	Apoptotic protease-activating factor 1	APAF1	0.55803	0.730663	0.884534	0.934699	0.895451	0.926127
APBB1.12822.34	SL006959	Amyloid beta A4 precursor protein-binding family B member 1	APBB1	0.0174597	0.15118	0.0268348	0.241906	0.300415	0.457339
APBB1.14206.28	SL006959	Amyloid beta A4 precursor protein-binding family B member 1	APBB1	0.2231	0.468154	0.0932071	0.336962	0.00262661	0.0381769
APBB2.12753.6	SL007583	Amyloid beta A4 precursor protein-binding family B member 2	APBB2	0.185093	0.430356	0.274738	0.524761	0.0585382	0.160786
APBB3.12784.10	SL007058	Amyloid beta A4 precursor protein-binding family B member 3	APBB3	0.711495	0.826246	0.824356	0.894506	0.584067	0.710247
APBB3.13589.10	SL007058	Amyloid beta A4 precursor protein-binding family B member 3	APBB3	0.986803	0.990491	0.926482	0.959045	0.917344	0.940729
APCDD1.6599.5	SL017118	Protein APCDD1	APCDD1	0.133283	0.371392	0.304644	0.551723	0.0582644	0.160324
APCS.2474.54	SL000573	Serum amyloid P-component	APCS	0.00061425	0.039712	0.0273442	0.241982	0.101648	0.222868
APEX1.9849.13	SL013026	DNA-(apurinic or apyrimidinic site) lyase	APEX1	0.193583	0.437269	0.409627	0.633158	0.263635	0.418026
APLN.6622.90	SL011868	Apelin	APLN	0.00172333	0.0639383	0.244444	0.49507	0.0145415	0.0746456
APLP1.7210.25	SL004470	Amyloid-like protein 1	APLP1	0.00884863	0.117869	0.115444	0.364048	0.016468	0.0794675
APLP2.10627.87	SL007366	Amyloid-like protein 2	APLP2	0.955618	0.972555	0.500129	0.695445	0.355003	0.506592
APMAP.10605.22	SL004748	Adipocyte plasma membrane-associated protein	APMAP	0.873513	0.923908	0.735966	0.848205	0.374383	0.525163
APOA1.2750.3	SL000019	Apolipoprotein A-I	APOA1	0.213548	0.460816	0.570346	0.749893	0.60025	0.723948
APOA1BP.16621.77	SL012584	NAD(P)H-hydrate epimerase	APOA1BP	0.435027	0.654548	0.240426	0.491292	0.915736	0.940457
APOA2.7127.3	SL000274	Apolipoprotein A-II	APOA2	0.944019	0.966766	0.971072	0.983603	0.859735	0.905349
APOA4.17685.9	SL005129	Apolipoprotein A-IV	APOA4	0.0245243	0.175738	0.344992	0.581785	0.421383	0.568276
APOA5.15363.32	SL004840	Apolipoprotein A-V	APOA5	0.0796807	0.297905	0.24591	0.496278	0.139859	0.272611
APOBEC3G.13930.3	SL007678	DNA dC->dU-editing enzyme APOBEC-3G	APOBEC3G	0.0120076	0.129634	0.0459847	0.271302	0.112623	0.237142
APOC1.15364.101	SL000275	Apolipoprotein C-I	APOC1	0.968628	0.979207	0.835236	0.902289	0.155216	0.289612
APOC2.6350.43	SL003021	Apolipoprotein C-II	APOC2	0.960393	0.974482	0.813808	0.890041	0.695226	0.790778
APOC3.6461.54	SL003020	Apolipoprotein C-III	APOC3	0.424558	0.648402	0.023977	0.237125	0.0271523	0.103345
APOD.4712.28	SL005361	Apolipoprotein D	APOD	0.00266828	0.0751926	0.00139897	0.174429	0.000403008	0.028915
APOF.12370.30	SL006348	Apolipoprotein F	APOF	0.0107215	0.12662	0.0420055	0.263762	0.0264487	0.102234
APOH.8288.27	SL000282	Beta-2-glycoprotein 1	APOH	0.79335	0.877205	0.716171	0.838807	0.764907	0.84282
APOL1.11510.31	SL005699	Apolipoprotein L1	APOL1	0.00181123	0.064226	0.199498	0.450925	0.215887	0.364873
APOL1.9506.10	SL005699	Apolipoprotein L1	APOL1	0.211625	0.459376	0.134291	0.384373	0.0702201	0.180452
APOL3.16823.75	SL007053	Apolipoprotein L3	APOL3	0.497937	0.694283	0.0630438	0.304337	0.0220841	0.092575
APOM.10445.20	SL004747	Apolipoprotein M	APOM	0.489264	0.689137	0.590479	0.763392	0.208051	0.355575
APP.3171.57	SL004469	Amyloid beta A4 protein	APP	0.58254	0.747111	0.97823	0.986441	0.372117	0.522843
APRT.10088.37	SL008014	Adenine phosphoribosyltransferase	APRT	0.21555	0.462351	0.728434	0.845058	0.228883	0.379247
APTX.17736.105	SL020973	Aprataxin	APTX	0.0139825	0.13957	0.0038511	0.174429	0.00152618	0.0326454
AQP4.11363.58	SL019418	Aquaporin-4	AQP4	0.00733233	0.10903	0.0636028	0.30456	0.0108601	0.0658351
ARAF.12583.77	SL019755	Serine/threonine-protein kinase A-Raf	ARAF	0.187169	0.430511	0.068072	0.309865	0.083606	0.198163
AREG.2970.60	SL000136	Amphiregulin	AREG	0.796405	0.878374	0.543073	0.732783	0.512049	0.649313
ARF1.19239.5	SL003998	ADP-ribosylation factor 1	ARF1	0.231091	0.476156	0.252615	0.501823	0.433979	0.580271
ARF3.12578.13	SL006497	ADP-ribosylation factor 3	ARF3	0.138684	0.378869	0.121384	0.373648	0.310799	0.466096
ARF4.18408.26	SL008052	ADP-ribosylation factor 4	ARF4	0.374775	0.604968	0.0691287	0.312077	0.112386	0.236752
ARF6.12425.104	SL008834	ADP-ribosylation factor 6	ARF6	0.0704424	0.282078	0.0670471	0.308303	0.0190621	0.0859018
ARFGAP1.11556.19	SL015077	ADP-ribosylation factor GTPase-activating protein 1	ARFGAP1	0.00462275	0.0881638	8.02057e-05	0.126466	0.000200145	0.0235851
ARFIP1.13488.3	SL020128	Arfaptin-1	ARFIP1	0.257669	0.498414	0.112208	0.358954	0.0704015	0.180552
ARFIP2.12630.8	SL019787	Arfaptin-2	ARFIP2	0.62068	0.768603	0.375949	0.603236	0.279546	0.435464
ARG1.5867.60	SL008008	Arginase-1	ARG1	0.545	0.721413	0.936907	0.964805	0.55997	0.689407
ARG2.17752.24	SL002641	Arginase-2, mitochondrial	ARG2	0.468053	0.678952	0.325418	0.56763	0.275782	0.430702
ARHGAP1.11955.1	SL008179	Rho GTPase-activating protein 1	ARHGAP1	0.289544	0.532328	0.0214754	0.230656	0.0236446	0.0966315
ARHGAP1.9815.5	SL008179	Rho GTPase-activating protein 1	ARHGAP1	0.0664344	0.274953	0.468612	0.671483	0.249786	0.401364
ARHGAP25.11333.82	SL006485	Rho GTPase-activating protein 25	ARHGAP25	0.26604	0.506813	0.277469	0.52711	0.0841111	0.19905
ARHGAP30.12807.89	SL019940	Rho GTPase-activating protein 30	ARHGAP30	0.202014	0.448102	0.382026	0.608709	0.0763321	0.188309
ARHGAP36.6289.78	SL017400	Rho GTPase-activating protein 36	ARHGAP36	0.498585	0.694763	0.0816797	0.325246	0.0927585	0.211088
ARHGAP5.14748.31	SL020313	Rho GTPase-activating protein 5	ARHGAP5	0.772761	0.864198	0.12574	0.375902	0.0277857	0.104569
ARHGDIA.6454.38	SL005264	Rho GDP-dissociation inhibitor 1	ARHGDIA	0.00514113	0.0931322	0.176451	0.426868	0.00421776	0.0453587
ARHGDIB.9846.32	SL004615	Rho GDP-dissociation inhibitor 2	ARHGDIB	0.567547	0.736875	0.170366	0.422675	0.32288	0.477934
ARHGEF1.13976.9	SL015120	Rho guanine nucleotide exchange factor 1	ARHGEF1	0.836585	0.899276	0.411133	0.634294	0.0231278	0.0951701
ARHGEF10.9061.3	SL018810	Rho guanine nucleotide exchange factor 10	ARHGEF10	0.00453889	0.0877968	0.00399822	0.174429	0.002375	0.0361397
ARHGEF2.12848.9	SL019951	Rho guanine nucleotide exchange factor 2	ARHGEF2	0.54762	0.723346	0.736045	0.848205	0.462286	0.606245
ARHGEF25.13519.112	SL020123	Rho guanine nucleotide exchange factor 25	ARHGEF25	0.0166703	0.148054	0.0387598	0.259704	0.0601056	0.164006
ARHGEF7.13932.45	SL005746	Rho guanine nucleotide exchange factor 7	ARHGEF7	0.0278458	0.183959	0.0360883	0.255567	0.000719993	0.028915
ARID1A.9898.161	SL014579	AT-rich interactive domain-containing protein 1A	ARID1A	0.351085	0.583863	0.398876	0.624013	0.0159324	0.0784588
ARID3A.3875.62	SL011549	AT-rich interactive domain-containing protein 3A	ARID3A	0.724267	0.831842	0.212741	0.463722	0.142232	0.273731
ARL1.12392.30	SL019701	ADP-ribosylation factor-like protein 1	ARL1	0.740579	0.841609	0.133054	0.382285	0.0847359	0.200209
ARL11.12433.8	SL019709	ADP-ribosylation factor-like protein 11	ARL11	0.246375	0.488576	0.223131	0.473898	0.0949394	0.213287
ARL15.18411.83	SL021354	ADP-ribosylation factor-like protein 15	ARL15	0.53592	0.716077	0.674684	0.813329	0.552735	0.684546
ARL3.12571.14	SL019778	ADP-ribosylation factor-like protein 3	ARL3	0.252958	0.49433	0.124572	0.374357	0.661226	0.768138
ARL4D.18413.24	SL014815	ADP-ribosylation factor-like protein 4D	ARL4D	0.404454	0.630581	0.581794	0.756664	0.568818	0.696154
ARL5A.18414.26	SL021357	ADP-ribosylation factor-like protein 5A	ARL5A	0.0620252	0.267118	0.0139753	0.215815	0.0417134	0.131235
ARL5B.17404.5	SL019712	ADP-ribosylation factor-like protein 5B	ARL5B	0.255764	0.49632	0.103518	0.349267	0.0254395	0.0995982
ARL6.18415.16	SL016516	ADP-ribosylation factor-like protein 6	ARL6	0.148881	0.39093	0.332207	0.571487	0.101604	0.222868
ARL6IP5.13503.19	SL007985	PRA1 family protein 3	ARL6IP5	0.0427294	0.220407	0.106605	0.353157	0.0312373	0.111714
ARL8B.8569.147	SL008557	ADP-ribosylation factor-like protein 8B	ARL8B	0.00586568	0.0980837	0.0548607	0.289542	0.0044003	0.0457494
ARL9.18416.3	SL021358	ADP-ribosylation factor-like protein 9	ARL9	0.223726	0.468154	0.151708	0.405734	0.0800534	0.194075
ARMC10.9107.59	SL018807	Armadillo repeat-containing protein 10	ARMC10	0.00279412	0.0765799	0.00495217	0.174429	0.00125153	0.0302062
ARMC5.8785.1	SL018686	Armadillo repeat-containing protein 5	ARMC5	0.0155356	0.144862	0.0246064	0.237559	0.0037199	0.0434305
ARPC3.13573.5	SL004616	Actin-related protein 2/3 complex subunit 3	ARPC3	0.0709407	0.282687	0.0366942	0.255896	0.00852048	0.0591125
ARPP19.4963.19	SL011708	cAMP-regulated phosphoprotein 19	ARPP19	0.29483	0.534936	0.370412	0.598137	0.114947	0.240153
ARPP21.12860.7	SL006617	cAMP-regulated phosphoprotein 21	ARPP21	0.220532	0.466078	0.716248	0.838807	0.058043	0.159811
ARRB1.12643.4	SL011195	Beta-arrestin-1	ARRB1	0.244134	0.486352	0.368448	0.597649	0.159903	0.295769
ARRDC3.12352.70	SL019698	Arrestin domain-containing protein 3	ARRDC3	0.235662	0.480052	0.23641	0.487449	0.0916487	0.209188
ARSA.3583.54	SL005392	Arylsulfatase A	ARSA	0.996159	0.996596	0.75489	0.859155	0.118089	0.243046
ARSB.3172.28	SL008956	Arylsulfatase B	ARSB	0.715428	0.829969	0.685074	0.818696	0.141801	0.273478
ARSK.8269.327	SL012602	Arylsulfatase K	ARSK	0.198674	0.442845	0.463287	0.667373	0.274308	0.429577
ART3.7970.315	SL018330	Ecto-ADP-ribosyltransferase 3	ART3	0.0756318	0.290378	0.781439	0.87326	0.643629	0.756674
ART4.6576.1	SL004770	Ecto-ADP-ribosyltransferase 4	ART4	0.169281	0.413465	0.227946	0.479526	0.0412563	0.130246
ARTN.2939.10	SL004670	Artemin	ARTN	0.566994	0.736875	0.476158	0.677494	0.242609	0.393852
AS3MT.18417.3	SL021359	Arsenite methyltransferase	AS3MT	0.0734063	0.286655	0.0918183	0.335589	0.00700135	0.0530917
ASAH1.5748.20	SL005404	Acid ceramidase	ASAH1	0.65602	0.790167	0.108777	0.356473	0.17054	0.310557
ASAH2.3212.30	SL010375	Neutral ceramidase	ASAH2	0.500896	0.696162	0.58049	0.755598	0.219906	0.369477
ASAP2.13518.5	SL014608	Arf-GAP with SH3 domain, ANK repeat and PH domain-containing protein 2	ASAP2	0.331102	0.566947	0.698366	0.827203	0.208834	0.356251
ASB9.19601.15	SL019725	Ankyrin repeat and SOCS box protein 9	ASB9	0.234254	0.478894	0.595481	0.767684	0.821927	0.879723
ASCC1.10647.18	SL017894	Activating signal cointegrator 1 complex subunit 1	ASCC1	0.134037	0.372467	0.00576987	0.174429	0.0322536	0.112999
ASF1A.18172.71	SL021360	Histone chaperone ASF1A	ASF1A	0.797494	0.878751	0.638546	0.793401	0.202727	0.349622
ASGR1.5452.71	SL008835	Asialoglycoprotein receptor 1	ASGR1	0.0245382	0.175738	0.0290902	0.246668	0.0602697	0.164083
ASGR2.9474.22	SL008489	Asialoglycoprotein receptor 2	ASGR2	0.40659	0.63226	0.42355	0.640047	0.531982	0.664978
ASH1L.12622.96	SL019786	Histone-lysine N-methyltransferase ASH1L	ASH1L	0.487156	0.688077	0.156045	0.409164	0.249704	0.401364
ASH2L.12832.10	SL019949	Set1/Ash2 histone methyltransferase complex subunit ASH2	ASH2L	0.366582	0.598348	0.564351	0.746915	0.331274	0.48579
ASIC4.6951.26	SL017965	Acid-sensing ion channel 4	ASIC4	0.0188227	0.15353	0.123196	0.374179	0.0314426	0.111714
ASIP.5676.54	SL012436	Agouti-signaling protein	ASIP	0.0692196	0.27918	0.554218	0.738642	0.259518	0.412787
ASL.11241.8	SL011173	Argininosuccinate lyase	ASL	0.467957	0.678952	0.425163	0.640919	0.25553	0.40815
ASMTL.10089.7	SL019244	N-acetylserotonin O-methyltransferase-like protein	ASMTL	0.512343	0.701725	0.316218	0.559943	0.457769	0.601877
ASNA1.13620.10	SL016377	ATPase ASNA1	ASNA1	0.597504	0.755575	0.224443	0.475445	0.198427	0.344286
ASPA.18187.16	SL020921	Aspartoacylase	ASPA	0.120396	0.353554	0.0373894	0.255896	0.0197659	0.0874335
ASPH.6998.106	SL005528	Aspartyl/asparaginyl beta-hydroxylase	ASPH	0.0305814	0.193236	0.444379	0.653331	0.320218	0.476
ASPN.6451.64	SL008299	Asporin	ASPN	0.740082	0.841254	0.88418	0.934699	0.464838	0.607206
ASPRV1.10902.53	SL018040	Retroviral-like aspartic protease 1	ASPRV1	0.199348	0.443482	0.174511	0.425104	0.0650578	0.171869
ASRGL1.18313.4	SL009121	Isoaspartyl peptidase/L-asparaginase	ASRGL1	0.0117359	0.129634	0.33858	0.576596	0.103336	0.22474
ASTL.7993.23	SL018319	Astacin-like metalloendopeptidase	ASTL	0.30203	0.542181	0.649699	0.799361	0.123004	0.249562
ATAD1.6625.31	SL017507	ATPase family AAA domain-containing protein 1	ATAD1	0.231141	0.476156	0.100158	0.344928	0.00335997	0.0416794
ATAD2.13043.157	SL007491	ATPase family AAA domain-containing protein 2	ATAD2	0.00362536	0.0815259	0.0673111	0.308303	0.00100556	0.0297431
ATF6.11277.23	SL014732	Cyclic AMP-dependent transcription factor ATF-6 alpha	ATF6	0.199209	0.443426	0.220358	0.471606	0.149835	0.283581
ATF6B.11387.3	SL019420	Cyclic AMP-dependent transcription factor ATF-6 beta	ATF6B	0.250184	0.492493	0.754023	0.858597	0.508182	0.645595
ATG3.18156.7	SL019804	Ubiquitin-like-conjugating enzyme ATG3	ATG3	0.793652	0.877205	0.479403	0.67965	0.352298	0.503835
ATG4B.13629.25	SL020200	Cysteine protease ATG4B	ATG4B	0.306056	0.5465	0.25969	0.508811	0.621978	0.738679
ATG5.12597.68	SL019171	Autophagy protein 5	ATG5	0.586212	0.749431	0.475216	0.677079	0.265808	0.420886
ATOX1.19233.75	SL006960	Copper transport protein ATOX1	ATOX1	0.207661	0.454663	0.211638	0.462704	0.304736	0.461547
ATP1B1.13392.13	SL008814	Sodium/potassium-transporting ATPase subunit beta-1	ATP1B1	0.318431	0.556098	0.815703	0.891259	0.649997	0.76083
ATP1B2.7218.87	SL018093	Sodium/potassium-transporting ATPase subunit beta-2	ATP1B2	0.000330573	0.0340725	0.0120055	0.206034	0.0404774	0.128766
ATP1B4.9933.49	SL018708	Protein ATP1B4	ATP1B4	0.632675	0.77606	0.552892	0.737351	0.298327	0.455253
ATP2A3.13510.7	SL011088	Sarcoplasmic/endoplasmic reticulum calcium ATPase 3	ATP2A3	0.00270604	0.0757856	0.022085	0.230656	0.0112017	0.066506
ATP4B.9994.217	SL019217	Potassium-transporting ATPase subunit beta	ATP4B	0.0268229	0.181746	0.0405824	0.260195	0.00659589	0.0520546
ATP5B.4965.27	SL005675	ATP synthase subunit beta, mitochondrial	ATP5B	0.0325668	0.198228	0.0246897	0.237782	0.00113155	0.0302062
ATP5J.7788.1	SL005309	ATP synthase-coupling factor 6, mitochondrial	ATP5J	0.179179	0.424911	0.148545	0.403329	0.390178	0.540335
ATP5J2.11539.4	SL008136	ATP synthase subunit f, mitochondrial	ATP5J2	0.00077577	0.0426332	0.0378526	0.257522	0.00115796	0.0302062
ATP5O.9202.309	SL008113	ATP synthase subunit O, mitochondrial	ATP5O	0.319325	0.557019	0.0774995	0.318751	0.10844	0.232081
ATRN.15499.11	SL006028	Attractin	ATRN	0.0892478	0.311017	0.127457	0.378209	0.225118	0.374922
ATXN3.16825.20	SL018716	Ataxin-3	ATXN3	0.729497	0.834971	0.855098	0.915245	0.76473	0.84282
AURKA.3091.70	SL004771	Aurora kinase A	AURKA	0.0141251	0.13957	0.0344363	0.255567	0.00099018	0.0297431
AURKB.3346.72	SL010520	Aurora kinase B	AURKB	0.070913	0.282687	0.026519	0.241906	0.00314841	0.040486
AXIN2.12925.105	SL018508	Axin-2	AXIN2	0.0810547	0.299306	0.126258	0.376464	0.00879747	0.0598364
AXIN2.8429.16	SL018508	Axin-2	AXIN2	0.192108	0.435393	0.0942476	0.338313	0.0175029	0.0822024
AZGP1.9312.8	SL005396	Zinc-alpha-2-glycoprotein	AZGP1	0.252602	0.493845	0.313185	0.558255	0.222428	0.372035
AZU1.14713.46	SL004589	Azurocidin	AZU1	0.184254	0.429582	0.0784425	0.320582	0.0207317	0.0897548
B2M.10574.10	SL000283	Beta-2-microglobulin	B2M	0.191936	0.435393	0.245081	0.495481	0.28762	0.444327
B2M.3485.28	SL000283	Beta-2-microglobulin	B2M	0.297118	0.536741	0.946897	0.969914	0.85807	0.904431
B3GALT1.9541.15	SL019016	Beta-1,3-galactosyltransferase 1	B3GALT1	0.00514114	0.0931322	0.149416	0.40438	0.0834866	0.198163
B3GALT2.11638.42	SL019577	Beta-1,3-galactosyltransferase 2	B3GALT2	0.00056294	0.0377915	0.0203025	0.230656	0.0043117	0.0454692
B3GALTL.5727.35	SL017109	Beta-1,3-glucosyltransferase	B3GALTL	0.141617	0.382579	0.157133	0.410488	0.0281253	0.105339
B3GAT3.6897.38	SL017973	Galactosylgalactosylxylosylprotein 3-beta-glucuronosyltransferase 3	B3GAT3	0.905898	0.942959	0.725146	0.843113	0.148464	0.281352
B3GNT2.7980.72	SL018338	N-acetyllactosaminide beta-1,3-N-acetylglucosaminyltransferase 2	B3GNT2	0.820872	0.89067	0.832628	0.900272	0.670676	0.773149
B3GNT4.16585.16	SL017452	N-acetyllactosaminide beta-1,3-N-acetylglucosaminyltransferase 4	B3GNT4	0.0774738	0.2935	0.529742	0.723384	0.00257849	0.0377726
B3GNT6.7082.2	SL018071	UDP-GlcNAc:betaGal beta-1,3-N-acetylglucosaminyltransferase 6	B3GNT6	0.685865	0.809076	0.317599	0.561475	0.0352942	0.118382
B3GNT8.9297.12	SL012644	UDP-GlcNAc:betaGal beta-1,3-N-acetylglucosaminyltransferase 8	B3GNT8	0.331267	0.567016	0.335705	0.574041	0.119057	0.244267
B4GALNT1.8976.13	SL014893	Beta-1,4 N-acetylgalactosaminyltransferase 1	B4GALNT1	0.180257	0.426359	0.1249	0.374357	0.00978409	0.064173
B4GALT1.13381.49	SL008831	Beta-1,4-galactosyltransferase 1	B4GALT1	0.108036	0.33672	0.217774	0.4691	0.101967	0.223038
B4GALT2.9595.11	SL019028	Beta-1,4-galactosyltransferase 2	B4GALT2	0.45404	0.668611	0.136513	0.386829	0.174096	0.314752
B4GALT3.6921.24	SL014628	Beta-1,4-galactosyltransferase 3	B4GALT3	0.267207	0.508212	0.431388	0.644224	0.102875	0.224271
B4GALT5.10425.3	SL017972	Beta-1,4-galactosyltransferase 5	B4GALT5	0.010052	0.124356	0.0464549	0.272133	0.0122834	0.0696317
B4GALT6.10832.24	SL018597	Beta-1,4-galactosyltransferase 6	B4GALT6	0.553881	0.727616	0.635429	0.791807	0.418728	0.565698
BACH1.12451.62	SL018858	Transcription regulator protein BACH1	BACH1	0.0505965	0.242515	0.0206241	0.230656	0.00458624	0.0467488
BACH2.12756.3	SL019855	Transcription regulator protein BACH2	BACH2	0.995374	0.996039	0.976245	0.985799	0.911415	0.937062
BAD.5870.23	SL003700	Bcl2-associated agonist of cell death	BAD	0.616042	0.764609	0.685086	0.818696	0.64035	0.753207
BAG1.17195.43	SL000023	BAG family molecular chaperone regulator 1	BAG1	0.425234	0.648402	0.214145	0.465733	0.958326	0.971521
BAG2.19228.11	SL005001	BAG family molecular chaperone regulator 2	BAG2	0.0414455	0.218311	0.0576049	0.294805	0.127936	0.256603
BAG3.10078.5	SL007063	BAG family molecular chaperone regulator 3	BAG3	0.145421	0.386631	0.0888836	0.331488	0.0151671	0.0763373
BAG4.12844.10	SL006067	BAG family molecular chaperone regulator 4	BAG4	0.0260548	0.18076	0.314997	0.559281	0.892777	0.925204
BAG5.12743.18	SL015328	BAG family molecular chaperone regulator 5	BAG5	0.00444857	0.0876661	0.00537621	0.174429	0.00210841	0.0354431
BAGE2.6294.11	SL017389	B melanoma antigen 2	BAGE2	0.239596	0.483107	0.491681	0.688715	0.0395114	0.12711
BAGE3.6442.6	SL017445	B melanoma antigen 3	BAGE3	0.52249	0.706926	0.792577	0.877756	0.676855	0.777906
BAIAP2.19331.18	SL013299	Brain-specific angiogenesis inhibitor 1-associated protein 2	BAIAP2	0.4905	0.690239	0.625095	0.787047	0.403863	0.551986
BARD1.13977.28	SL015168	BRCA1-associated RING domain protein 1	BARD1	0.0612873	0.265771	0.109794	0.357433	0.0292946	0.107934
BATF.19227.18	SL007457	Basic leucine zipper transcriptional factor ATF-like	BATF	0.104027	0.332554	0.0310073	0.251142	0.0325777	0.113524
BATF3.8858.21	SL018692	Basic leucine zipper transcriptional factor ATF-like 3	BATF3	0.0320121	0.196683	0.12908	0.378748	0.00920423	0.0616475
BCAM.2816.50	SL001902	Basal Cell Adhesion Molecule	BCAM	0.667501	0.796714	0.536056	0.727326	0.391753	0.541433
BCAN.3461.58	SL009089	Brevican core protein	BCAN	0.162831	0.403761	0.533657	0.725664	0.678239	0.778034
BCAP29.11570.94	SL019514	B-cell receptor-associated protein 29	BCAP29	0.0130086	0.133223	0.0323114	0.252697	0.00114576	0.0302062
BCAR3.12634.79	SL014470	Breast cancer anti-estrogen resistance protein 3	BCAR3	0.37984	0.609406	0.544655	0.73402	0.258847	0.412007
BCAR3.5262.57	SL014470	Breast cancer anti-estrogen resistance protein 3	BCAR3	0.00237236	0.069458	0.245055	0.495481	0.0487815	0.143484
BCAT2.19365.11	SL013348	Branched-chain-amino-acid aminotransferase, mitochondrial	BCAT2	0.0929158	0.317105	0.289849	0.538308	0.245966	0.398004
BCCIP.18304.19	SL021083	BRCA2 and CDKN1A-interacting protein	BCCIP	0.0190839	0.154465	0.0610835	0.301414	0.00671923	0.0522543
BCHE.15514.26	SL001814	Cholinesterase	BCHE	0.658477	0.791039	0.949581	0.971501	0.843625	0.89416
BCL2.3412.7	SL000104	Apoptosis regulator Bcl-2	BCL2	0.538089	0.716981	0.137428	0.388216	0.0930202	0.211473
BCL2A1.3413.50	SL003703	Bcl-2-related protein A1	BCL2A1	0.0267474	0.181746	0.00676732	0.183886	0.00472467	0.0467855
BCL2L1.4423.77	SL003674	Bcl-2-like protein 1	BCL2L1	0.225249	0.469965	0.031228	0.251142	0.0160084	0.0785787
BCL2L10.7249.307	SL007682	Bcl-2-like protein 10	BCL2L10	0.193606	0.437269	0.058673	0.296412	0.00422288	0.0453587
BCL2L11.17451.13	SL003706	Bcl-2-like protein 11	BCL2L11	0.818162	0.889052	0.547781	0.735821	0.155011	0.289535
BCL2L2.13097.11	SL003774	Bcl-2-like protein 2	BCL2L2	0.274312	0.515111	0.185216	0.437023	0.0334209	0.114539
BCL6.13111.79	SL007223	B-cell lymphoma 6 protein	BCL6	0.118019	0.350291	0.123468	0.374278	0.0188115	0.0851928
BDH2.17329.2	SL009125	3-hydroxybutyrate dehydrogenase type 2	BDH2	0.563578	0.735067	0.820648	0.892399	0.830526	0.885643
BDNF.14047.78	SL003951	Brain-derived neurotrophic factor	BDNF	0.683887	0.808584	0.93849	0.965346	0.593249	0.717947
BDNF.2421.7	SL003951	Brain-derived neurotrophic factor	BDNF	0.354906	0.585735	0.271179	0.521076	0.0219487	0.0921764
BDP1.8929.7	SL018696	Transcription factor TFIIIB component B'' homolog	BDP1	0.000126906	0.0269649	0.0251909	0.239078	0.00120876	0.0302062
BECN1.13032.1	SL014943	Beclin-1	BECN1	0.00820005	0.112774	0.181173	0.432107	0.0282381	0.105662
BET1L.10959.125	SL005478	BET1-like protein	BET1L	0.392633	0.619982	0.124307	0.374357	0.0651099	0.171907
BGLAP.11067.13	SL001791	Osteocalcin	BGLAP	0.0153815	0.144777	0.0161354	0.22439	0.0207118	0.0897548
BGN.3284.75	SL007804	Biglycan	BGN	0.137443	0.376929	0.00455455	0.174429	0.0198497	0.0875498
BID.5798.3	SL003704	BH3-interacting domain death agonist	BID	0.0593523	0.261833	0.0795745	0.321865	0.201291	0.347801
BIN1.9574.11	SL019026	Myc box-dependent-interacting protein 1	BIN1	0.175401	0.420308	0.0139195	0.215815	0.0176223	0.0824101
BIRC2.10046.55	SL003727	Baculoviral IAP repeat-containing protein 2	BIRC2	0.769709	0.862087	0.340447	0.577532	0.0219806	0.0922258
BIRC3.4973.18	SL003728	Baculoviral IAP repeat-containing protein 3	BIRC3	0.117446	0.349734	0.171754	0.423129	0.0420851	0.131716
BIRC5.3472.40	SL000582	Baculoviral IAP repeat-containing protein 5	BIRC5	0.0268673	0.181746	0.076731	0.318363	0.00478232	0.0470485
BIRC7.15412.40	SL003731	Baculoviral IAP repeat-containing protein 7	BIRC7	0.664594	0.794832	0.566491	0.747551	0.334393	0.48895
BIRC7.15504.39	SL004299	Baculoviral IAP repeat-containing protein 7 Isoform beta	BIRC7	0.377356	0.607202	0.685052	0.818696	0.296893	0.454043
BLK.11338.49	SL013793	Tyrosine-protein kinase BLK	BLK	0.258603	0.498548	0.266388	0.516813	0.238753	0.389392
BLMH.14250.115	SL008191	Bleomycin hydrolase	BLMH	0.974137	0.982314	0.7622	0.863814	0.0899745	0.207336
BLNK.19225.11	SL007553	B-cell linker protein	BLNK	0.0884234	0.310263	0.273566	0.523477	0.364723	0.516267
BLVRA.11382.5	SL006491	Biliverdin reductase A	BLVRA	0.621995	0.769279	0.759935	0.861928	0.739462	0.823327
BLVRB.17148.7	SL008080	Flavin reductase (NADPH)	BLVRB	0.454493	0.668846	0.725058	0.843113	0.395229	0.543767
BMP1.3348.49	SL003994	Bone morphogenetic protein 1	BMP1	0.872057	0.923224	0.151647	0.405734	0.102328	0.223398
BMP10.3587.53	SL007056	Bone morphogenetic protein 10	BMP10	0.726897	0.833322	0.95709	0.976169	0.119759	0.245156
BMP15.11129.66	SL007065	Bone morphogenetic protein 15	BMP15	0.468388	0.679212	0.252282	0.501597	0.291055	0.44842
BMP2.15666.21	SL000304	Bone morphogenetic protein 2	BMP2	0.578372	0.744997	0.299602	0.548169	0.0332271	0.114477
BMP3.16748.1	SL003995	Bone morphogenetic protein 3	BMP3	0.0235236	0.172368	0.0268647	0.241906	0.000492805	0.028915
BMP4.15667.39	SL003996	Bone morphogenetic protein 4	BMP4	0.606112	0.760347	0.123639	0.374278	0.337831	0.492102
BMP4.6326.20	SL003996	Bone morphogenetic protein 4	BMP4	0.358129	0.589775	0.30574	0.552362	0.0393764	0.127034
BMP6.8459.10	SL003993	Bone morphogenetic protein 6	BMP6	0.541177	0.71886	0.0220287	0.230656	0.428004	0.574828
BMP8B.15668.19	SL004079	Bone morphogenetic protein 8B	BMP8B	0.012065	0.129634	0.0036062	0.174429	0.000438695	0.028915
BMPER.15368.3	SL007531	BMP-binding endothelial regulator protein	BMPER	0.142213	0.383916	0.50956	0.705319	0.305045	0.461547
BMPR1B.10550.37	SL004132	Bone morphogenetic protein receptor type-1B	BMPR1B	0.000518811	0.0363946	0.0135201	0.214993	5.75411e-05	0.0232159
BMPR2.4862.63	SL004133	Bone morphogenetic protein receptor type-2	BMPR2	0.234752	0.479483	0.276398	0.52595	0.0997933	0.219545
BMX.3414.40	SL006374	Cytoplasmic tyrosine-protein kinase BMX	BMX	0.0114285	0.129263	0.0109211	0.200441	0.00032563	0.0265447
BNIP3.7045.4	SL007383	BCL2/adenovirus E1B 19 kDa protein-interacting protein 3	BNIP3	0.583616	0.747532	0.890198	0.93829	0.877699	0.915956
BNIP3L.7835.2	SL007018	BCL2/adenovirus E1B 19 kDa protein-interacting protein 3-like	BNIP3L	0.856555	0.91228	0.943223	0.967392	0.83991	0.891257
BOC.4328.2	SL013490	Brother of CDO	BOC	0.96437	0.977051	0.369182	0.597683	0.384314	0.534224
BOLA1.15370.5	SL012877	BolA-like protein 1	BOLA1	0.451261	0.666932	0.328457	0.5699	0.831113	0.885843
BOLA2.8404.102	SL010249	BolA-like protein 2	BOLA2	0.0258192	0.179946	0.0194934	0.230656	0.171687	0.312126
BOLA3.5980.55	SL017272	BolA-like protein 3	BOLA3	0.87434	0.923926	0.680541	0.815827	0.312498	0.467569
BPGM.12020.39	SL010883	Bisphosphoglycerate mutase	BPGM	0.693778	0.814373	0.608371	0.776288	0.384467	0.534275
BPHL.17813.21	SL015053	Valacyclovir hydrolase	BPHL	0.091199	0.314251	0.0440502	0.26873	0.00536972	0.0485401
BPI.4126.22	SL004511	Bactericidal permeability-increasing protein	BPI	0.192183	0.435393	0.430961	0.644224	0.0475795	0.141407
BPIFA1.6473.55	SL007688	BPI fold-containing family A member 1	BPIFA1	0.405653	0.631369	0.585886	0.760685	0.0330981	0.114291
BPIFA2.16302.11	SL010290	BPI fold-containing family A member 2	BPIFA2	0.484626	0.686917	0.0631281	0.304337	0.0428556	0.132995
BPIFB1.15367.38	SL012736	BPI fold-containing family B member 1	BPIFB1	0.185315	0.430356	0.0356724	0.255567	0.0105799	0.0654382
BPNT1.17814.8	SL009020	3'(2'),5'-bisphosphate nucleotidase 1	BPNT1	0.585422	0.749264	0.445294	0.654323	0.860033	0.905455
BPTF.12482.5	SL007512	Nucleosome-remodeling factor subunit BPTF	BPTF	0.00978477	0.123184	0.0244198	0.237184	0.00380113	0.0434773
BRAF.15669.7	SL007123	Serine/threonine-protein kinase B-raf	BRAF	0.291484	0.532716	0.0373875	0.255896	0.0124633	0.0700679
BRAT1.10876.300	SL018839	BRCA1-associated ATM activator 1	BRAT1	0.0183166	0.15353	0.00749833	0.184734	0.000732081	0.028915
BRD1.11607.15	SL016389	Bromodomain-containing protein 1	BRD1	0.477277	0.683701	0.890399	0.93829	0.748629	0.830093
BRD2.10074.128	SL014748	Bromodomain-containing protein 2	BRD2	0.229512	0.474728	0.210227	0.460944	0.0363463	0.120582
BRD2.15372.43	SL014748	Bromodomain-containing protein 2	BRD2	0.392318	0.619982	0.561928	0.744833	0.0523317	0.15022
BRD4.10043.31	SL019249	Bromodomain-containing protein 4	BRD4	0.325196	0.561461	0.597725	0.768481	0.164111	0.301719
BRDT.12748.6	SL019854	Bromodomain testis-specific protein	BRDT	0.937873	0.963626	0.904326	0.945545	0.444457	0.590668
BRF1.19596.18	SL016130	Transcription factor IIIB 90 kDa subunit	BRF1	0.0475487	0.234153	0.00938656	0.197459	0.00231139	0.0361353
BRICD5.6612.90	SL017490	BRICHOS domain-containing protein 5	BRICD5	0.0138459	0.138611	0.0672589	0.308303	0.052518	0.150593
BRPF1.11671.19	SL019544	Peregrin	BRPF1	0.00542721	0.0949242	0.029194	0.246668	0.00128266	0.0302062
BRSK2.9790.28	SL005451	Serine/threonine-protein kinase BRSK2	BRSK2	0.795135	0.87761	0.706932	0.832382	0.225638	0.375516
BSG.3585.54	SL009341	Basigin	BSG	0.363927	0.595746	0.545536	0.734623	0.080744	0.195021
BST1.4535.50	SL008644	ADP-ribosyl cyclase/cyclic ADP-ribose hydrolase 2	BST1	0.97035	0.97981	0.932289	0.96222	0.919546	0.941828
BST2.8832.55	SL001906	Bone marrow stromal antigen 2	BST2	0.495362	0.692809	0.360836	0.591782	0.0803278	0.194534
BTC.13088.397	SL000137	Betacellulin	BTC	0.411356	0.636776	0.446149	0.654878	0.0916423	0.209188
BTG2.11325.8	SL007329	Protein BTG2	BTG2	0.00620079	0.101062	0.00177117	0.174429	0.000247308	0.0242525
BTK.19202.10	SL010521	Tyrosine-protein kinase BTK	BTK	0.370288	0.600699	0.307609	0.553939	0.019489	0.0869669
BTLA.16308.14	SL008978	B- and T-lymphocyte attenuator	BTLA	0.0713429	0.283213	0.130357	0.378748	0.00305024	0.0403604
BTN2A1.8869.5	SL018709	Butyrophilin subfamily 2 member A1	BTN2A1	0.099044	0.325641	0.28979	0.538308	0.0987983	0.218922
BTN3A3.17692.2	SL006193	Butyrophilin subfamily 3 member A3	BTN3A3	0.502182	0.696162	0.359881	0.591518	0.213506	0.361786
BTNL3.10848.137	SL018632	Butyrophilin-like protein 3	BTNL3	0.0645932	0.271816	0.0322907	0.252697	0.00165618	0.03316
BTNL8.9026.40	SL018801	Butyrophilin-like protein 8	BTNL8	0.452982	0.667699	0.767917	0.867904	0.656117	0.764855
BTNL9.7950.142	SL018352	Butyrophilin-like protein 9	BTNL9	0.00618086	0.101062	0.048933	0.276802	0.00497192	0.0475532
BUB1.12033.3	SL007012	Mitotic checkpoint serine/threonine-protein kinase BUB1	BUB1	0.61302	0.763974	0.620242	0.784284	0.240241	0.39126
C10orf105.11220.53	SL019359	Uncharacterized protein C10orf105	C10orf105	0.107573	0.336582	0.300846	0.548686	0.0454892	0.138071
C10orf35.8220.15	SL018432	Uncharacterized protein C10orf35	C10orf35	0.0494904	0.239585	0.394145	0.619157	0.507224	0.645401
C10orf54.11531.24	SL017424	V-type immunoglobulin domain-containing suppressor of T-cell activation	C10orf54	0.0959478	0.321351	0.0520031	0.286017	0.0607783	0.164856
C11orf68.8307.47	SL018439	UPF0696 protein C11orf68	C11orf68	0.358612	0.590358	0.132925	0.382285	0.419869	0.566904
C11orf73.8686.342	SL018631	Protein Hikeshi	C11orf73	0.086111	0.307347	0.315393	0.559352	0.0436876	0.134642
C11orf87.11116.16	SL018991	Uncharacterized protein C11orf87	C11orf87	0.628905	0.773645	0.228137	0.479707	0.232507	0.383176
C11orf94.8383.20	SL018492	Uncharacterized protein C11orf94	C11orf94	0.0862626	0.307407	0.18054	0.4315	0.189286	0.333626
C12orf10.8303.102	SL012842	UPF0160 protein MYG1, mitochondrial	C12orf10	0.947536	0.968693	0.902809	0.945041	0.593545	0.717947
C14orf93.6439.59	SL017431	Uncharacterized protein C14orf93	C14orf93	0.0196659	0.156949	0.234725	0.486184	0.116719	0.241889
C16orf54.12394.53	SL006601	Transmembrane protein C16orf54	C16orf54	0.912662	0.947011	0.802481	0.884221	0.566062	0.694084
C17orf67.9070.1	SL018815	Uncharacterized protein C17orf67	C17orf67	0.0754562	0.290296	0.0746159	0.315693	0.117685	0.242685
C17orf78.6571.75	SL017510	Uncharacterized protein C17orf78	C17orf78	0.00173677	0.0639383	0.107328	0.353757	0.0120741	0.0691455
C17orf89.9030.56	SL018827	Uncharacterized protein C17orf89	C17orf89	0.280094	0.522271	0.15255	0.405963	0.266622	0.421444
C18orf32.8236.8	SL018433	UPF0729 protein C18orf32	C18orf32	0.506967	0.698974	0.804422	0.884969	0.855879	0.903039
C19orf18.9445.44	SL018400	Uncharacterized protein C19orf18	C19orf18	0.0738352	0.287594	0.0946264	0.338708	0.0556322	0.15597
C19orf80.7183.102	SL018132	Angiopoietin-like protein 8	C19orf80	0.461172	0.673465	0.736778	0.848628	0.629497	0.743816
C1D.7821.6	SL018244	Nuclear nucleic acid-binding protein C1D	C1D	0.000468395	0.0341934	0.0021873	0.174429	9.87656e-05	0.0232159
C1GALT1C1.5735.54	SL017110	C1GALT1-specific chaperone 1	C1GALT1C1	0.932712	0.959187	0.899329	0.943128	0.338393	0.492161
C1QBP.4967.1	SL008177	Complement component 1 Q subcomponent-binding protein, mitochondrial	C1QBP	0.252004	0.493315	0.00339954	0.174429	0.00592493	0.0504291
C1QC.14100.63	SL007929	Complement C1q subcomponent subunit C	C1QC	0.862203	0.915324	0.174312	0.424845	0.480178	0.622001
C1QL1.6404.20	SL012386	C1q-related factor	C1QL1	0.436297	0.655163	0.738822	0.849124	0.704725	0.797686
C1QL2.15670.15	SL017430	Complement C1q-like protein 2	C1QL2	0.113975	0.344796	0.0467795	0.272133	0.00572431	0.0499646
C1QL4.7132.55	SL012659	Complement C1q-like protein 4	C1QL4	0.738309	0.840494	0.665262	0.807692	0.0727775	0.183521
C1QTNF1.6304.8	SL012815	Complement C1q tumor necrosis factor-related protein 1	C1QTNF1	0.220146	0.465694	0.415182	0.637506	0.0782705	0.191072
C1QTNF3.7251.64	SL012818	Complement C1q tumor necrosis factor-related protein 3	C1QTNF3	0.428767	0.650488	0.855391	0.915344	0.957471	0.971479
C1QTNF5.7810.20	SL005573	Complement C1q tumor necrosis factor-related protein 5	C1QTNF5	0.168503	0.412006	0.572634	0.751387	0.447507	0.593857
C1QTNF9.16605.2	SL017275	Complement C1q and tumor necrosis factor-related protein 9A	C1QTNF9	0.402679	0.628954	0.598283	0.768481	0.170177	0.310371
C1R.3285.23	SL000310	Complement C1r subcomponent	C1R	0.00329416	0.0812857	0.00385012	0.174429	0.0441446	0.135665
C1RL.9348.1	SL010648	Complement C1r subcomponent-like protein	C1RL	0.585788	0.749264	0.691579	0.821937	0.349665	0.501641
C1orf115.8366.19	SL018486	Uncharacterized protein C1orf115	C1orf115	0.50778	0.699345	0.194368	0.446548	0.00973613	0.0639503
C1orf185.10667.78	SL018036	Uncharacterized protein C1orf185	C1orf185	0.286914	0.529615	0.149722	0.404633	0.0139674	0.0732145
C1orf186.8102.239	SL018417	Uncharacterized protein C1orf186	C1orf186	0.362378	0.594414	0.50626	0.702241	0.093446	0.211799
C1orf198.8035.6	SL011295	Uncharacterized protein C1orf198	C1orf198	0.298878	0.538853	0.319003	0.562592	0.473596	0.616038
C1orf210.8088.56	SL018384	Type III endosome membrane protein TEMP	C1orf210	0.0428608	0.220835	0.0196148	0.230656	0.0214231	0.0906949
C1orf226.7989.5	SL018345	Uncharacterized protein C1orf226	C1orf226	0.0592793	0.261833	0.477136	0.677699	0.482179	0.623587
C1orf43.6937.251	SL017975	Uncharacterized protein C1orf43	C1orf43	0.137282	0.376929	0.0818018	0.325246	0.0368479	0.121713
C2.3186.2	SL002525	Complement C2	C2	0.651904	0.787572	0.676683	0.814397	0.751713	0.832905
C20orf173.7046.6	SL018041	Uncharacterized protein C20orf173	C20orf173	0.0339667	0.200695	0.00557867	0.174429	0.00561189	0.0492659
C21orf33.5981.6	SL009429	ES1 protein homolog, mitochondrial	C21orf33	0.567514	0.736875	0.16875	0.421307	0.130255	0.259997
C22orf15.7073.69	SL018042	Uncharacterized protein C22orf15	C22orf15	0.018903	0.153545	0.0198138	0.230656	0.0180081	0.0833917
C2orf40.6362.6	SL017442	Augurin	C2orf40	0.222356	0.467766	0.222602	0.473536	0.0677948	0.176389
C2orf66.5677.15	SL017102	Uncharacterized protein C2orf66	C2orf66	0.0308866	0.193395	0.269418	0.520062	0.0529313	0.151114
C3.2683.1	SL000456	Complement C3b, inactivated	C3	0.00520514	0.0939003	0.0823083	0.325378	0.0102259	0.0646438
C3.2754.50	SL000312	Complement C3	C3	0.00649119	0.102534	0.00611003	0.174429	0.0708559	0.180889
C3.4900.8	SL000313	C3a anaphylatoxin	C3	0.010964	0.127414	0.0317909	0.251142	0.270866	0.426264
C3.5803.24	SL003362	Complement C3d fragment	C3	0.00219519	0.066366	0.0271101	0.241906	0.0343951	0.116565
C3orf18.6994.19	SL018001	Uncharacterized protein C3orf18	C3orf18	0.0567469	0.255929	0.00936931	0.197459	0.00147095	0.0324391
C4A.C4B.18821.9	SL000317	C4a anaphylatoxin	C4A C4B	0.00170155	0.0639383	0.0555556	0.29155	0.10726	0.230902
C4A.C4B.2182.54	SL000318	Complement C4b	C4A C4B	0.00844353	0.114787	0.00396936	0.174429	0.0624663	0.167543
C4A.C4B.4481.34	SL000316	Complement C4	C4A C4B	0.669782	0.798317	0.382906	0.609568	0.774421	0.848146
C4BPA.9449.150	SL015989	C4b-binding protein alpha chain	C4BPA	0.145709	0.386835	0.0885089	0.331488	0.155342	0.289636
C4BPB.7155.46	SL015990	C4b-binding protein beta chain	C4BPB	0.888988	0.933043	0.755457	0.859586	0.874837	0.914166
C4orf32.9490.3	SL019024	Uncharacterized protein C4orf32	C4orf32	0.16899	0.412977	0.0927379	0.336745	0.0428523	0.132995
C5.2381.52	SL000319	Complement C5	C5	0.965524	0.977732	0.943987	0.96773	0.9417	0.959567
C5.2851.63	SL000320	C5a anaphylatoxin	C5	0.480447	0.685018	0.589699	0.763112	0.687557	0.785656
C5.C6.4482.66	SL000321	Complement C5b-C6 complex	C5 C6	0.989574	0.992836	0.976261	0.985799	0.972087	0.980463
C5orf38.6378.2	SL017444	Protein CEI	C5orf38	0.801057	0.880315	0.103386	0.349114	0.0224265	0.0936661
C5orf46.9100.32	SL018829	Uncharacterized protein C5orf46	C5orf46	0.253508	0.495108	0.00791697	0.184734	0.000772749	0.028915
C5orf63.13378.80	SL020102	Glutaredoxin-like protein C5orf63	C5orf63	5.70254e-05	0.0269649	0.00158117	0.174429	5.17352e-06	0.00787237
C6.4127.75	SL000322	Complement component C6	C6	0.145043	0.386264	0.018744	0.226966	0.603745	0.727202
C6orf89.10885.36	SL016472	Bombesin receptor-activated protein C6orf89	C6orf89	0.0344891	0.201827	0.0104164	0.200441	0.0189009	0.0853436
C7.2888.49	SL000323	Complement component C7	C7	0.148239	0.390035	0.597585	0.768481	0.27055	0.42603
C7orf69.9544.24	SL019001	Uncharacterized protein C7orf69	C7orf69	0.00199671	0.0646454	0.0300077	0.249973	0.0991772	0.218922
C7orf73.8927.6	SL018723	Uncharacterized protein C7orf73	C7orf73	0.0319172	0.196629	0.0272507	0.241982	0.0102926	0.0646438
C8A.C8B.C8G.2429.27	SL000324	Complement component C8	C8A C8B C8G	0.0108965	0.127219	0.00451098	0.174429	0.000722787	0.028915
C8G.14708.59	SL007931	Complement component C8 gamma chain	C8G	0.275945	0.517472	0.224363	0.475445	0.148968	0.282173
C9.3060.43	SL000325	Complement component C9	C9	0.901339	0.940268	0.500874	0.696251	0.998499	0.998718
C9orf89.7778.104	SL018264	Caspase recruitment domain-containing protein 19	C9orf89	0.00732744	0.10903	0.00767735	0.184734	0.000640965	0.028915
CA1.4969.2	SL004866	Carbonic anhydrase 1	CA1	0.479388	0.684798	0.670204	0.810244	0.315394	0.470514
CA10.13666.222	SL010449	Carbonic anhydrase-related protein 10	CA10	0.918084	0.949061	0.546418	0.73516	0.52802	0.661981
CA12.19347.37	SL010370	Carbonic anhydrase 12	CA12	0.0220184	0.165865	0.0590862	0.297174	0.173903	0.314527
CA13.3420.21	SL004869	Carbonic anhydrase 13	CA13	0.0797476	0.297911	0.122561	0.373825	0.434515	0.580562
CA2.4970.55	SL000339	Carbonic anhydrase 2	CA2	0.153674	0.395893	0.214884	0.466656	0.0186924	0.0851291
CA3.3799.11	SL004867	Carbonic anhydrase 3	CA3	0.779307	0.868327	0.421202	0.63965	0.641908	0.754846
CA4.14069.61	SL010369	Carbonic anhydrase 4	CA4	0.352574	0.584847	0.457651	0.663697	0.301369	0.458127
CA5A.8791.151	SL010448	Carbonic anhydrase 5A, mitochondrial	CA5A	0.0986695	0.325271	0.201308	0.45297	0.138615	0.271029
CA5B.17673.34	SL011748	Carbonic anhydrase 5B, mitochondrial	CA5B	0.021968	0.165759	0.0422359	0.264119	0.00181257	0.0333471
CA6.3352.80	SL010288	Carbonic anhydrase 6	CA6	0.00286952	0.0775109	0.0135297	0.214993	0.000712521	0.028915
CA7.3356.50	SL004868	Carbonic anhydrase 7	CA7	0.306051	0.5465	0.093411	0.337359	0.0359893	0.11992
CA8.11390.24	SL004870	Carbonic anhydrase-related protein	CA8	0.0160555	0.147209	0.020022	0.230656	0.75523	0.835991
CA9.3798.71	SL005508	Carbonic anhydrase 9	CA9	0.353722	0.585033	0.967743	0.982158	0.783371	0.854376
CAB39.17757.86	SL006798	Calcium-binding protein 39	CAB39	0.504741	0.697437	0.143092	0.396369	0.295692	0.453468
CABLES2.7105.7	SL018130	CDK5 and ABL1 enzyme substrate 2	CABLES2	0.163861	0.404463	0.483366	0.682604	0.156314	0.290899
CABP7.7104.71	SL018117	Calcium-binding protein 7	CABP7	0.643204	0.78216	0.738054	0.848784	0.577948	0.705248
CACNA2D3.8885.6	SL018710	Voltage-dependent calcium channel subunit alpha-2/delta-3	CACNA2D3	0.399774	0.62623	0.650452	0.799361	0.860533	0.905563
CACNB4.11130.158	SL019338	Voltage-dependent L-type calcium channel subunit beta-4	CACNB4	0.880634	0.928857	0.734601	0.847902	0.139013	0.271543
CACYBP.12432.23	SL010232	Calcyclin-binding protein	CACYBP	0.155467	0.397151	0.738154	0.848784	0.107534	0.230902
CADM1.3326.58	SL004805	Cell adhesion molecule 1	CADM1	0.215653	0.462351	0.720448	0.840707	0.273613	0.428783
CADM2.16907.3	SL004806	Cell adhesion molecule 2	CADM2	0.0540533	0.249769	0.738059	0.848784	0.735156	0.820133
CADM3.3630.27	SL004804	Cell adhesion molecule 3	CADM3	0.574059	0.741115	0.806172	0.886031	0.388467	0.538522
CALB2.16803.4	SL008657	Calretinin	CALB2	0.12541	0.360679	0.226775	0.478165	0.36252	0.513945
CALCB.17170.15	SL011502	Calcitonin gene-related peptide 2	CALCB	0.139306	0.380115	0.0058658	0.174429	0.326584	0.481232
CALCOCO2.12534.10	SL019796	Calcium-binding and coiled-coil domain-containing protein 2	CALCOCO2	0.000997743	0.0479442	0.0545636	0.288959	0.0010035	0.0297431
CALN1.10933.107	SL018094	Calcium-binding protein 8	CALN1	0.00569428	0.097179	0.0481365	0.275023	0.00354831	0.0428711
CALR.5264.65	SL003520	Calreticulin	CALR	0.898346	0.938218	0.861106	0.918955	0.152048	0.286344
CALY.8924.55	SL018108	Neuron-specific vesicular protein calcyon	CALY	0.951892	0.970819	0.845252	0.908429	0.392026	0.541481
CAMK1.3592.4	SL010489	Calcium/calmodulin-dependent protein kinase type 1	CAMK1	0.831394	0.89639	0.705026	0.831425	0.225032	0.374917
CAMK1D.3418.12	SL010490	Calcium/calmodulin-dependent protein kinase type 1D	CAMK1D	0.0057988	0.0980427	0.00189204	0.174429	0.000703411	0.028915
CAMK2A.3350.53	SL010491	Calcium/calmodulin-dependent protein kinase type II subunit alpha	CAMK2A	0.377777	0.607376	0.411145	0.634294	0.0726612	0.183461
CAMK2B.3351.1	SL010492	Calcium/calmodulin-dependent protein kinase type II subunit beta	CAMK2B	0.990256	0.993203	0.82953	0.897436	0.0263691	0.102046
CAMK2D.3419.49	SL010493	Calcium/calmodulin-dependent protein kinase type II subunit delta	CAMK2D	0.348129	0.581064	0.0682297	0.310056	0.0113837	0.0669673
CAMK4.18904.23	SL021171	Calcium/calmodulin-dependent protein kinase type IV	CAMK4	0.997179	0.997397	0.807025	0.886365	0.328314	0.483157
CAMKK1.18860.2	SL004938	Calcium/calmodulin-dependent protein kinase kinase 1	CAMKK1	0.0919452	0.315824	0.022121	0.230656	0.0208289	0.0898521
CAMP.15481.45	SL004525	Antibacterial protein LL-37	CAMP	0.215175	0.462247	0.159959	0.413953	0.607562	0.730062
CAMP.9384.17	SL009204	Cathelicidin antimicrobial peptide	CAMP	0.135963	0.375322	0.0261932	0.241906	0.0447936	0.137047
CAND1.13937.75	SL008246	Cullin-associated NEDD8-dissociated protein 1	CAND1	0.445598	0.662591	0.0697067	0.312376	0.806297	0.870184
CANT1.6480.1	SL007555	Soluble calcium-activated nucleotidase 1	CANT1	0.464336	0.676355	0.0636844	0.30456	0.185642	0.328853
CANX.8834.58	SL004576	Calnexin	CANX	0.0364843	0.207411	0.151984	0.405734	0.107557	0.230902
CAPG.4968.50	SL008099	Macrophage-capping protein	CAPG	0.0042159	0.0847823	0.018875	0.227347	0.00462608	0.0467488
CAPN1.CAPNS1.2668.70	SL000337	Calpain I	CAPN1 CAPNS1	0.942335	0.966253	0.257521	0.506674	0.708667	0.800736
CAPN3.12385.4	SL006471	Calpain-3	CAPN3	0.112094	0.342281	0.0356027	0.255567	0.0985072	0.2184
CAPNS1.18299.13	SL016349	Calpain small subunit 1	CAPNS1	0.426437	0.649111	0.90001	0.943409	0.414323	0.561575
CAPSL.13688.2	SL020217	Calcyphosin-like protein	CAPSL	0.301204	0.541551	0.227439	0.478827	0.106579	0.229931
CARD17.18267.74	SL020939	Caspase recruitment domain-containing protein 17	CARD17	0.16627	0.408204	0.34541	0.582059	0.048329	0.142613
CARD18.18190.15	SL007302	Caspase recruitment domain-containing protein 18	CARD18	0.0516114	0.244879	0.0751742	0.315925	0.0294936	0.108102
CARD9.11405.150	SL007659	Caspase recruitment domain-containing protein 9	CARD9	0.0241953	0.17532	0.0314307	0.251142	0.00163021	0.0329932
CARHSP1.12808.103	SL013301	Calcium-regulated heat-stable protein 1	CARHSP1	0.295942	0.535552	0.21953	0.471138	0.783443	0.854376
CARS.14098.28	SL020309	Cysteine--tRNA ligase, cytoplasmic	CARS	0.140731	0.381933	0.088223	0.331488	0.838104	0.889754
CARTPT.5743.82	SL012512	Cocaine- and amphetamine-regulated transcript protein	CARTPT	0.219742	0.465664	0.273607	0.523477	0.0258686	0.100684
CASC4.10613.33	SL018589	Protein CASC4	CASC4	0.86239	0.915324	0.655881	0.802277	0.0835466	0.198163
CASC4.8838.10	SL018589	Protein CASC4	CASC4	0.238516	0.481995	0.211466	0.462704	0.00860805	0.0593734
CASK.16754.40	SL019118	Peripheral plasma membrane protein CASK	CASK	0.134424	0.373038	0.187127	0.438969	0.0827655	0.1974
CASP10.5340.24	SL003717	Caspase-10	CASP10	0.0356295	0.205624	0.00404675	0.174429	0.00302824	0.0403014
CASP2.4904.7	SL003710	Caspase-2	CASP2	0.341355	0.575187	0.729988	0.845304	0.260079	0.413392
CASP3.3593.72	SL003711	Caspase-3	CASP3	0.489256	0.689137	0.155352	0.409164	0.14807	0.28094
CASP8.18158.45	SL003715	Caspase-8	CASP8	0.0558961	0.254141	0.0349966	0.255567	0.00861012	0.0593734
CASQ1.11263.57	SL019372	Calsequestrin-1	CASQ1	0.00306908	0.0789319	0.00274671	0.174429	0.00520756	0.0483197
CASQ2.19291.2	SL007959	Calsequestrin-2	CASQ2	0.00042771	0.0341934	0.0181806	0.226519	0.0362385	0.120312
CASS4.12855.16	SL011299	Cas scaffolding protein family member 4	CASS4	0.215488	0.462351	0.0205588	0.230656	0.143188	0.274876
CAST.3026.5	SL000338	Calpastatin	CAST	0.344636	0.57798	0.111434	0.358018	0.279183	0.435237
CAT.3488.64	SL000342	Catalase	CAT	0.807454	0.88267	0.621852	0.785054	0.57548	0.702611
CAV2.9457.3	SL014826	Caveolin-2	CAV2	0.0195838	0.156568	0.0582054	0.295888	0.00211184	0.0354431
CAV3.8690.25	SL018617	Caveolin-3	CAV3	0.330868	0.566947	0.247592	0.49835	0.14116	0.273073
CBFB.10048.7	SL011998	Core-binding factor subunit beta	CBFB	0.0238343	0.173808	0.0309232	0.251142	0.121152	0.247232
CBL.12016.60	SL013756	E3 ubiquitin-protein ligase CBL	CBL	0.544588	0.721413	0.121832	0.373648	0.0871429	0.202963
CBLN1.9313.27	SL017250	Cerebellin-1	CBLN1	0.394352	0.622052	0.640583	0.794204	0.697755	0.792548
CBLN4.5688.65	SL012852	Cerebellin-4	CBLN4	0.12294	0.357466	0.069829	0.312399	0.143367	0.275015
CBR1.12381.26	SL008046	Carbonyl reductase [NADPH] 1	CBR1	0.0279121	0.184131	0.0690729	0.312077	0.314748	0.469858
CBR3.14091.42	SL005371	Carbonyl reductase [NADPH] 3	CBR3	0.699101	0.818306	0.420308	0.639558	0.401175	0.549754
CBS.10086.39	SL018882	Cystathionine beta-synthase	CBS	0.698693	0.818055	0.957351	0.976169	0.366606	0.51861
CBX1.18817.50	SL013308	Chromobox protein homolog 1	CBX1	0.0501023	0.241517	0.0382498	0.259281	0.137757	0.27013
CBX3.18868.7	SL004001	Chromobox protein homolog 3	CBX3	0.549508	0.725211	0.67685	0.814397	0.731161	0.817355
CBX5.4540.11	SL009768	Chromobox protein homolog 5	CBX5	0.0183904	0.15353	0.0182259	0.226519	0.00163394	0.0329932
CBX7.13027.20	SL019531	Chromobox protein homolog 7	CBX7	0.00622088	0.101062	0.0505276	0.281291	0.00170672	0.0332278
CCBL1.17365.7	SL016564	Kynurenine--oxoglutarate transaminase 1	CCBL1	0.0185332	0.15353	0.0199017	0.230656	0.0029873	0.0401089
CCBL2.12682.5	SL019824	Kynurenine--oxoglutarate transaminase 3	CCBL2	0.545978	0.722223	0.177295	0.428006	0.0213243	0.0906949
CCDC101.12788.6	SL019859	SAGA-associated factor 29 homolog	CCDC101	0.0997604	0.325989	0.541062	0.73097	0.316439	0.471611
CCDC126.6388.21	SL017451	Coiled-coil domain-containing protein 126	CCDC126	0.0837821	0.303747	0.631966	0.79039	0.828505	0.884785
CCDC134.15300.66	SL017096	Coiled-coil domain-containing protein 134	CCDC134	0.534285	0.714833	0.364683	0.594557	0.284738	0.441219
CCDC167.7797.11	SL018243	Coiled-coil domain-containing protein 167	CCDC167	0.0420561	0.219663	0.110108	0.357433	0.00175079	0.0332278
CCDC25.18264.12	SL006619	Coiled-coil domain-containing protein 25	CCDC25	0.873286	0.923882	0.739905	0.849941	0.821276	0.879723
CCDC50.12399.194	SL013198	Coiled-coil domain-containing protein 50	CCDC50	0.0415789	0.218311	0.0926712	0.336745	0.0188544	0.0852181
CCDC51.12790.10	SL019874	Coiled-coil domain-containing protein 51	CCDC51	0.110013	0.339147	0.220823	0.472379	0.4686	0.611014
CCDC64.11158.40	SL019326	Bicaudal D-related protein 1	CCDC64	0.449889	0.665928	0.420201	0.639558	0.244528	0.396261
CCDC80.3234.23	SL010390	Coiled-coil domain-containing protein 80	CCDC80	0.341104	0.575135	0.135738	0.385833	0.0669622	0.174884
CCDC90B.7792.58	SL018258	Coiled-coil domain-containing protein 90B, mitochondrial	CCDC90B	0.185933	0.430511	0.334312	0.573089	0.0104433	0.064774
CCK.6918.183	SL012408	Cholecystokinin	CCK	0.044167	0.224774	0.239865	0.491021	0.306458	0.462473
CCL1.2770.51	SL003176	C-C motif chemokine 1	CCL1	0.123993	0.359156	0.0219127	0.230656	0.011185	0.066506
CCL11.5301.7	SL000406	Eotaxin	CCL11	0.147835	0.389646	0.122055	0.373648	0.102159	0.223191
CCL13.4144.13	SL000517	C-C motif chemokine 13	CCL13	0.497081	0.693758	0.426864	0.641114	0.0500562	0.145732
CCL14.2900.53	SL003329	C-C motif chemokine 14	CCL14	0.716888	0.830357	0.696151	0.825855	0.0734166	0.184469
CCL15.18289.16	SL003190	C-C motif chemokine 15	CCL15	0.478423	0.684175	0.172902	0.423332	0.402627	0.551287
CCL16.4913.78	SL003300	C-C motif chemokine 16	CCL16	0.151306	0.392896	0.111936	0.358589	0.0464334	0.139637
CCL17.3519.3	SL003196	C-C motif chemokine 17	CCL17	0.772651	0.864198	0.0840919	0.325893	0.0546158	0.154378
CCL18.3044.3	SL003323	C-C motif chemokine 18	CCL18	0.660859	0.792353	0.368894	0.597683	0.56906	0.696263
CCL19.4922.13	SL003189	C-C motif chemokine 19	CCL19	0.917067	0.948637	0.704556	0.831425	0.338605	0.492271
CCL2.2578.67	SL000038	C-C motif chemokine 2	CCL2	0.099592	0.325908	0.324838	0.567469	0.892683	0.925204
CCL20.2468.62	SL000133	C-C motif chemokine 20	CCL20	0.828794	0.894642	0.653343	0.800627	0.234688	0.384824
CCL21.2516.57	SL003193	C-C motif chemokine 21	CCL21	0.83561	0.899237	0.844039	0.907665	0.449405	0.595246
CCL23.2913.1	SL003302	C-C motif chemokine 23	CCL23	0.225474	0.469996	0.427747	0.642113	0.0426324	0.132596
CCL23.3028.36	SL003301	Ck-beta-8-1	CCL23	0.457399	0.671741	0.740981	0.85075	0.180707	0.322489
CCL25.2705.5	SL003197	C-C motif chemokine 25	CCL25	0.354739	0.585672	0.238176	0.489763	0.44388	0.590074
CCL26.9168.31	SL003170	C-C motif chemokine 26	CCL26	0.203003	0.448832	0.333121	0.571721	0.0302125	0.109671
CCL28.2890.59	SL003303	C-C motif chemokine 28	CCL28	0.259594	0.498548	0.547138	0.735696	0.165486	0.30339
CCL3L1.2783.18	SL004355	C-C motif chemokine 3-like 1	CCL3L1	0.0367607	0.207932	0.0188587	0.227347	0.00252037	0.0375997
CCL5.5480.49	SL000563	C-C motif chemokine 5	CCL5	0.954184	0.972184	0.776784	0.8714	0.53917	0.671572
CCL7.4886.3	SL000516	C-C motif chemokine 7	CCL7	0.272329	0.513669	0.0730146	0.315039	0.00591458	0.0504291
CCL8.13748.4	SL000515	C-C motif chemokine 8	CCL8	0.165332	0.406868	0.106954	0.353177	0.0882236	0.204749
CCM2.12347.29	SL019675	Cerebral cavernous malformations 2 protein	CCM2	0.0033365	0.0814498	0.0200464	0.230656	0.000126448	0.0232159
CCNA1.15319.226	SL013808	Cyclin-A1	CCNA1	0.805625	0.881627	0.458096	0.663852	0.1137	0.238748
CCNA2.15574.37	SL000385	Cyclin-A2	CCNA2	0.124243	0.359639	0.46088	0.665586	0.10736	0.230902
CCNB1.5347.59	SL000130	G2/mitotic-specific cyclin-B1	CCNB1	0.26134	0.500637	0.287462	0.53736	0.116072	0.241509
CCNB1IP1.9728.4	SL019116	E3 ubiquitin-protein ligase CCNB1IP1	CCNB1IP1	0.239169	0.482672	0.169123	0.421307	0.120608	0.246367
CCNB2.18208.3	SL007052	G2/mitotic-specific cyclin-B2	CCNB2	0.0946325	0.319047	0.00597549	0.174429	0.0021256	0.0355434
CCNH.9848.22	SL000391	Cyclin-H	CCNH	0.836771	0.899276	0.636221	0.791807	0.0721198	0.182397
CCPG1.8889.5	SL015334	Cell cycle progression protein 1	CCPG1	0.000365564	0.0340725	0.00365279	0.174429	0.000235409	0.0241423
CD109.3290.50	SL008773	CD109 antigen	CD109	0.81579	0.888166	0.625604	0.787047	0.36113	0.512612
CD14.16914.104	SL001743	Monocyte differentiation antigen CD14, soluble	CD14	0.854149	0.910256	0.203384	0.453788	0.0413712	0.130518
CD14.8969.49	SL018823	Monocyte differentiation antigen CD14	CD14	0.32936	0.565123	0.181708	0.432165	0.011476	0.0671644
CD163.5028.59	SL005764	Scavenger receptor cysteine-rich type 1 protein M130	CD163	0.0289909	0.1876	0.010068	0.200441	0.00336573	0.0416794
CD177.13116.25	SL008931	CD177 antigen	CD177	0.0979023	0.324545	0.12857	0.378416	0.178519	0.319834
CD1A.10814.7	SL016708	T-cell surface glycoprotein CD1a	CD1A	0.0039587	0.0847823	0.00179827	0.174429	0.000196496	0.0235851
CD1D.8749.194	SL007129	Antigen-presenting glycoprotein CD1d	CD1D	0.0114559	0.129263	0.138327	0.388831	0.0119276	0.0689235
CD2.7100.31	SL004124	T-cell surface antigen CD2	CD2	0.14031	0.381485	0.0102753	0.200441	0.297845	0.454888
CD200.5112.73	SL014268	OX-2 membrane glycoprotein	CD200	0.111423	0.341759	0.620919	0.784676	0.212074	0.360431
CD200R1L.8980.19	SL018778	Cell surface glycoprotein CD200 receptor 2	CD200R1L	0.968997	0.979207	0.730258	0.845304	0.536004	0.668806
CD207.3361.26	SL010610	C-type lectin domain family 4 member K	CD207	0.128785	0.364703	0.12975	0.378748	0.165371	0.303327
CD209.3029.52	SL005157	CD209 antigen	CD209	0.307835	0.547822	0.327456	0.569462	0.351857	0.503519
CD226.5062.60	SL011100	CD226 antigen	CD226	0.913006	0.947028	0.62581	0.787047	0.0617231	0.166528
CD244.5063.12	SL014188	Natural killer cell receptor 2B4	CD244	0.539917	0.718368	0.328065	0.569763	0.106952	0.230409
CD247.15567.2	SL004471	T-cell surface glycoprotein CD3 zeta chain	CD247	0.126257	0.361388	0.086838	0.329741	0.1545	0.288818
CD248.15491.20	SL008437	Endosialin	CD248	0.450575	0.666302	0.952795	0.973698	0.38651	0.536135
CD27.5412.53	SL004134	CD27 antigen	CD27	0.194116	0.437558	0.286588	0.536521	0.705191	0.797819
CD274.5060.62	SL004852	Programmed cell death 1 ligand 1	CD274	0.0592802	0.261833	0.161561	0.416917	0.0163006	0.0790777
CD300A.5630.48	SL009033	CMRF35-like molecule 8	CD300A	0.062677	0.268406	0.250394	0.501076	0.0744865	0.185634
CD300C.5066.134	SL014270	CMRF35-like molecule 6	CD300C	0.455449	0.669655	0.219492	0.471138	0.0720332	0.182279
CD300E.10798.4	SL018456	CMRF35-like molecule 2	CD300E	0.0821982	0.301144	0.0841215	0.325893	0.0146025	0.0747313
CD300LB.10713.151	SL017073	CMRF35-like molecule 7	CD300LB	0.284854	0.528171	0.254658	0.504344	0.298974	0.455851
CD300LF.5623.11	SL012737	CMRF35-like molecule 1	CD300LF	0.146208	0.387146	0.189515	0.441955	0.0479522	0.14196
CD320.16320.139	SL009127	CD320 antigen	CD320	0.114267	0.344988	0.0883936	0.331488	0.0122171	0.0694531
CD33.3166.92	SL005215	Myeloid cell surface antigen CD33	CD33	0.739365	0.841243	0.490965	0.688054	0.287183	0.444143
CD37.18202.22	SL014706	Leukocyte antigen CD37	CD37	0.731045	0.835347	0.3396	0.576954	0.159882	0.295769
CD38.11513.92	SL002722	ADP-ribosyl cyclase/cyclic ADP-ribose hydrolase 1	CD38	0.108777	0.33757	0.0727816	0.314803	0.00607132	0.0506193
CD3E.18870.1	SL007084	T-cell surface glycoprotein CD3 epsilon chain	CD3E	0.240743	0.483611	0.0192286	0.229186	0.0170614	0.081046
CD3G.7924.7	SL007099	T-cell surface glycoprotein CD3 gamma chain	CD3G	0.369283	0.600401	0.299544	0.548169	0.253771	0.406122
CD4.3143.3	SL002524	T-cell surface glycoprotein CD4	CD4	0.0689539	0.278746	0.0974222	0.342233	0.0212231	0.0904607
CD40LG.3534.14	SL003862	CD40 ligand	CD40LG	0.180156	0.426341	0.259279	0.508811	0.879707	0.91691
CD44.9283.8	SL000135	CD44 antigen	CD44	0.0955647	0.320328	0.155728	0.409164	0.0250175	0.0988046
CD46.17682.1	SL002600	Membrane cofactor protein	CD46	0.119323	0.352335	0.437769	0.647788	0.170618	0.310557
CD47.6653.58	SL004838	Leukocyte surface antigen CD47	CD47	0.479896	0.685018	0.0964821	0.341162	0.107606	0.230902
CD48.3292.75	SL010450	CD48 antigen	CD48	0.906895	0.943262	0.281363	0.531412	0.171683	0.312126
CD5.14065.11	SL007080	T-cell surface glycoprotein CD5	CD5	0.288813	0.531412	0.18939	0.441955	0.108198	0.23178
CD5.5596.75	SL007080	T-cell surface glycoprotein CD5	CD5	0.0385719	0.212915	0.049391	0.277672	0.00312774	0.040486
CD55.5069.9	SL004556	Complement decay-accelerating factor	CD55	0.0647462	0.271969	0.518328	0.713743	0.716266	0.806948
CD58.10938.13	SL003442	Lymphocyte function-associated antigen 3	CD58	0.0766361	0.291294	0.0418559	0.263762	0.012553	0.0702564
CD59.11514.196	SL004557	CD59 glycoprotein	CD59	0.494118	0.692108	0.722394	0.841902	0.89687	0.926712
CD5L.3293.2	SL006108	CD5 antigen-like	CD5L	0.255272	0.496181	0.433549	0.644885	0.43515	0.581007
CD63.9190.7	SL008837	CD63 antigen	CD63	0.325093	0.561461	0.138945	0.390089	0.166599	0.304942
CD68.18922.27	SL007199	Macrosialin	CD68	0.121601	0.355384	0.092401	0.336104	0.0250206	0.0988046
CD70.5807.77	SL007195	CD70 antigen	CD70	0.44721	0.664339	0.0914387	0.335068	0.0262361	0.10167
CD72.7009.8	SL017967	B-cell differentiation antigen CD72	CD72	0.0540693	0.249769	0.0394949	0.259704	0.0222395	0.0930551
CD74.6974.6	SL007076	HLA class II histocompatibility antigen gamma chain	CD74	0.749362	0.847579	0.430653	0.644224	0.222351	0.372035
CD74.8748.45	SL007076	HLA class II histocompatibility antigen gamma chain	CD74	0.0814697	0.300363	0.26059	0.509738	0.259506	0.412787
CD79A.15674.3	SL011613	B-cell antigen receptor complex-associated protein alpha chain	CD79A	0.135817	0.375306	0.118511	0.367279	0.308391	0.464469
CD79A.7796.10	SL011613	B-cell antigen receptor complex-associated protein alpha chain	CD79A	0.230928	0.476156	0.122588	0.373825	0.0308717	0.111136
CD79B.6351.55	SL017426	B-cell antigen receptor complex-associated protein beta chain	CD79B	0.885911	0.931828	0.654293	0.800978	0.0402331	0.128436
CD81.19612.3	SL007309	CD81 antigen	CD81	0.679236	0.805295	0.357791	0.591085	0.180268	0.321832
CD86.5337.64	SL004131	T-lymphocyte activation antigen CD86	CD86	0.216954	0.463822	0.259165	0.508811	0.157504	0.292755
CD8A.15462.28	SL007072	T-cell surface glycoprotein CD8 alpha chain	CD8A	0.0147636	0.142945	0.00580222	0.174429	0.00346553	0.0422402
CD8B.9310.2	SL007109	T-cell surface glycoprotein CD8 beta chain	CD8B	0.00194205	0.0645423	0.0363529	0.255567	0.00342797	0.0420663
CD9.17449.23	SL008836	CD9 antigen	CD9	0.11565	0.347101	0.0247648	0.238002	0.00257344	0.0377726
CD93.14136.234	SL007696	Complement component C1q receptor	CD93	0.186466	0.430511	0.987399	0.991744	0.622343	0.738679
CD96.9735.44	SL019066	T-cell surface protein tactile	CD96	0.893088	0.93508	0.812135	0.889277	0.546791	0.678472
CD99L2.10539.30	SL014293	CD99 antigen-like protein 2	CD99L2	0.141352	0.382579	0.312913	0.558255	0.0966794	0.215921
CDC2.CCNB1.3422.4	SL010494	Cyclin-dependent kinase 1:G2/mitotic-specific cyclin-B1 complex	CDC2 CCNB1	0.0306245	0.193236	0.0822025	0.325378	0.0614521	0.165993
CDC25A.11548.84	SL007184	M-phase inducer phosphatase 1	CDC25A	0.00357445	0.0815259	0.371203	0.59881	0.0728054	0.183521
CDC25B.12427.8	SL007185	M-phase inducer phosphatase 2	CDC25B	0.00629152	0.10121	0.0122567	0.207229	0.00108794	0.0301554
CDC34.12532.28	SL013788	Ubiquitin-conjugating enzyme E2 R1	CDC34	0.122786	0.357466	0.230134	0.481468	0.20301	0.349978
CDC37.3879.50	SL011232	Hsp90 co-chaperone Cdc37	CDC37	0.427743	0.649981	0.203955	0.454618	0.591762	0.71693
CDC42.9840.2	SL000350	Cell division control protein 42 homolog	CDC42	0.696284	0.816684	0.301681	0.549469	0.112013	0.236359
CDC42BPB.3629.60	SL006805	Serine/threonine-protein kinase MRCK beta	CDC42BPB	0.0109886	0.127414	0.0443463	0.269561	0.00248966	0.0373858
CDCP1.16818.200	SL017488	CUB domain-containing protein 1	CDCP1	0.339495	0.573828	0.562687	0.745406	0.52761	0.661687
CDH11.16305.10	SL000637	Cadherin-11	CDH11	0.526407	0.710058	0.886494	0.93547	0.439228	0.585073
CDH11.7763.25	SL000637	Cadherin-11	CDH11	0.0894283	0.311017	0.304995	0.551778	0.0189852	0.0856399
CDH12.19388.2	SL004864	Cadherin-12	CDH12	0.721077	0.831639	0.628684	0.78857	0.38279	0.532431
CDH15.11215.6	SL007295	Cadherin-15	CDH15	0.00347574	0.0815259	0.288985	0.538308	0.12237	0.248938
CDH15.5410.53	SL007295	Cadherin-15	CDH15	0.00397674	0.0847823	0.0140441	0.215815	0.000461031	0.028915
CDH17.16613.3	SL008898	Cadherin-17	CDH17	0.125903	0.361023	0.198206	0.450603	0.0278936	0.104733
CDH2.3797.1	SL000638	Cadherin-2	CDH2	0.576219	0.742853	0.201564	0.453048	0.0905735	0.207982
CDH3.2643.57	SL004183	Cadherin-3	CDH3	0.00441339	0.0875963	0.080096	0.321865	0.0357686	0.119622
CDH5.2819.23	SL002081	Cadherin-5	CDH5	0.594405	0.753402	0.333264	0.571721	0.0313329	0.111714
CDH7.7959.34	SL007764	Cadherin-7	CDH7	0.56126	0.733724	0.813177	0.889565	0.582717	0.709516
CDHR1.8372.29	SL017405	Cadherin-related family member 1	CDHR1	0.504372	0.697292	0.277405	0.52711	0.0773305	0.190038
CDHR3.8222.49	SL018447	Cadherin-related family member 3	CDHR3	0.154837	0.396825	0.361093	0.591782	0.715628	0.806429
CDHR5.9962.1	SL008817	Cadherin-related family member 5	CDHR5	0.588336	0.750148	0.276671	0.526251	0.176131	0.316925
CDK2.CCNA2.3357.67	SL010495	Cyclin-dependent kinase 2:Cyclin-A2 complex	CDK2 CCNA2	0.0508358	0.24273	0.00778513	0.184734	0.00664915	0.0522433
CDK2AP1.9450.18	SL019015	Cyclin-dependent kinase 2-associated protein 1	CDK2AP1	0.238396	0.481995	0.33055	0.570928	0.22956	0.380102
CDK5.CDK5R1.3358.51	SL010496	Cyclin-dependent kinase 5:Cyclin-dependent kinase 5 activator 1 complex	CDK5 CDK5R1	0.108487	0.337245	0.0177853	0.226519	0.00821694	0.0583364
CDK8.CCNC.3359.11	SL010522	Cyclin-dependent kinase 8:Cyclin-C complex	CDK8 CCNC	0.22802	0.472712	0.0111165	0.200441	0.00549206	0.0489277
CDKN1A.18291.8	SL002000	Cyclin-dependent kinase inhibitor 1	CDKN1A	0.408543	0.633923	0.191232	0.442658	0.0165743	0.0796828
CDKN2B.9874.28	SL003758	Cyclin-dependent kinase 4 inhibitor B	CDKN2B	0.0362669	0.207047	0.0728495	0.314803	0.00642709	0.0512036
CDKN2C.12521.3	SL007230	Cyclin-dependent kinase 4 inhibitor C	CDKN2C	0.278737	0.520636	0.0404729	0.260195	0.0171997	0.0811961
CDKN2D.12376.85	SL003762	Cyclin-dependent kinase 4 inhibitor D	CDKN2D	0.162454	0.403046	0.0775779	0.318761	0.0469538	0.140553
CDKN3.14178.18	SL007463	Cyclin-dependent kinase inhibitor 3	CDKN3	0.0182448	0.15353	0.275817	0.525503	0.40135	0.549754
CDNF.4962.52	SL012538	Cerebral dopamine neurotrophic factor	CDNF	0.108712	0.33757	0.33535	0.574041	0.0767499	0.188977
CDON.4541.49	SL014092	Cell adhesion molecule-related/down-regulated by oncogenes	CDON	0.498135	0.694347	0.134056	0.384373	0.0749235	0.186187
CDSN.7085.81	SL011989	Corneodesmosin	CDSN	0.259494	0.498548	0.113358	0.360127	0.304973	0.461547
CDY1.7097.8	SL018129	Testis-specific chromodomain protein Y 1	CDY1	0.0925375	0.316888	0.476843	0.677494	0.50153	0.640684
CEACAM19.7048.4	SL017994	Carcinoembryonic antigen-related cell adhesion molecule 19	CEACAM19	0.416803	0.643241	0.241081	0.491788	0.0707528	0.180889
CEACAM20.10453.7	SL018233	Carcinoembryonic antigen-related cell adhesion molecule 20	CEACAM20	0.108071	0.33672	0.182135	0.432594	0.0673508	0.175589
CEACAM3.8999.19	SL014788	Carcinoembryonic antigen-related cell adhesion molecule 3	CEACAM3	0.28407	0.52736	0.135546	0.385833	0.038568	0.12549
CEACAM4.10910.6	SL018022	Carcinoembryonic antigen-related cell adhesion molecule 4	CEACAM4	0.120056	0.353356	0.130515	0.378748	0.0420852	0.131716
CEACAM7.7184.13	SL014937	Carcinoembryonic antigen-related cell adhesion molecule 7	CEACAM7	0.859121	0.913776	0.464066	0.668285	0.392144	0.541481
CEACAM8.18873.8	SL008523	Carcinoembryonic antigen-related cell adhesion molecule 8	CEACAM8	0.0848409	0.304968	0.222608	0.473536	0.291674	0.449045
CEBPA.18874.66	SL007254	CCAAT/enhancer-binding protein alpha	CEBPA	0.0564891	0.255826	0.11649	0.364982	0.104625	0.226787
CEBPG.19572.10	SL006492	CCAAT/enhancer-binding protein gamma	CEBPG	0.135077	0.374167	0.179553	0.430532	0.0381522	0.124582
CECR1.6077.63	SL013510	Adenosine deaminase CECR1	CECR1	0.92553	0.954812	0.938161	0.965346	0.671602	0.773426
CELA2A.7140.1	SL012410	Chymotrypsin-like elastase family member 2A	CELA2A	0.249989	0.492493	0.295827	0.54379	0.0214414	0.0906949
CELA3B.6357.83	SL009332	Chymotrypsin-like elastase family member 3B	CELA3B	0.103119	0.331272	0.214979	0.466656	0.0248044	0.0987182
CENPV.8817.29	SL013524	Centromere protein V	CENPV	0.0207227	0.162262	0.0954432	0.339924	0.0307169	0.110848
CENPW.8864.59	SL018718	Centromere protein W	CENPW	0.000251167	0.0327594	0.0962454	0.341118	0.00126328	0.0302062
CER1.6230.56	SL007062	Cerberus	CER1	0.0775949	0.293715	0.194746	0.447192	0.19942	0.345353
CERS5.13494.6	SL020154	Ceramide synthase 5	CERS5	0.204626	0.451283	0.312353	0.557861	0.0269262	0.103154
CES1.15487.164	SL006149	Liver carboxylesterase 1	CES1	0.0558871	0.254141	0.00777363	0.184734	0.0027548	0.0388051
CETN2.13078.3	SL014793	Centrin-2	CETN2	0.0547226	0.25056	0.00214117	0.174429	0.00735388	0.0548951
CETN3.17410.5	SL019878	Centrin-3	CETN3	0.476741	0.683701	0.482509	0.682147	0.0762033	0.18824
CFAP45.6553.68	SL017495	Cilia- and flagella-associated protein 45	CFAP45	0.706909	0.823855	0.900407	0.943609	0.378657	0.529101
CFB.4129.72	SL000414	Complement factor B	CFB	0.170678	0.415543	0.101557	0.346236	0.325507	0.480103
CFC1.3294.55	SL010451	Cryptic protein	CFC1	0.156734	0.398603	0.241696	0.491788	0.159306	0.295023
CFD.2946.52	SL003327	Complement factor D	CFD	0.151962	0.393086	0.0615858	0.3023	0.114152	0.239259
CFH.4159.130	SL000415	Complement factor H	CFH	0.011825	0.129634	0.0337243	0.255567	0.55185	0.684006
CFHR1.15468.14	SL002690	Complement factor H-related protein 1	CFHR1	0.0668821	0.275308	0.0937508	0.338051	0.351979	0.503536
CFHR2.15584.9	SL002691	Complement factor H-related protein 2	CFHR2	0.041826	0.219208	0.0353708	0.255567	0.0520673	0.149771
CFHR3.16836.1	SL002693	Complement factor H-related protein 3	CFHR3	0.231777	0.476156	0.0488183	0.276802	0.00459725	0.0467488
CFHR4.6471.53	SL002692	Complement factor H-related protein 4	CFHR4	0.919422	0.949799	0.771614	0.869604	0.70188	0.795453
CFHR5.16055.3	SL006830	Complement factor H-related protein 5	CFHR5	0.506503	0.698757	0.284182	0.534304	0.660779	0.768132
CFI.2567.5	SL003328	Complement factor I	CFI	0.0728437	0.286418	0.185843	0.437553	0.779706	0.851725
CFL1.4203.50	SL004920	Cofilin-1	CFL1	0.332307	0.567777	0.00911609	0.196297	0.00653394	0.0517838
CFTR.7717.95	SL013741	Cystic fibrosis transmembrane conductance regulator	CFTR	0.149032	0.39093	0.234732	0.486184	0.206154	0.353906
CGA.14056.4	SL013948	Glycoprotein hormones alpha chain	CGA	0.183543	0.428759	0.144293	0.397523	0.032681	0.113624
CGA.FSHB.3032.11	SL000428	Follicle stimulating hormone	CGA FSHB	0.109774	0.339147	0.338885	0.576596	0.154258	0.288483
CGA.LHB.2953.31	SL000506	Luteinizing hormone	CGA LHB	0.210178	0.458197	0.238932	0.490869	0.67833	0.778034
CGA.TSHB.3521.16	SL000589	Thyroid Stimulating Hormone	CGA TSHB	0.0727625	0.286418	0.60257	0.771161	0.959906	0.972147
CGB2.6213.10	SL017263	Choriogonadotropin subunit beta variant 2	CGB2	0.87284	0.923624	0.155987	0.409164	0.0117917	0.068398
CGREF1.6257.56	SL012800	Cell growth regulator with EF hand domain protein 1	CGREF1	0.0882478	0.309886	0.275795	0.525503	0.126105	0.254047
CHAD.13460.4	SL012363	Chondroadherin	CHAD	0.021879	0.165634	0.211911	0.462942	0.417331	0.563978
CHCHD10.11270.17	SL019368	Coiled-coil-helix-coiled-coil-helix domain-containing protein 10, mitochondrial	CHCHD10	0.116121	0.348057	0.223444	0.474208	0.0255136	0.0998027
CHD7.14005.2	SL008319	Chromodomain-helicase-DNA-binding protein 7	CHD7	0.979647	0.985259	0.793562	0.878634	0.217323	0.366381
CHEK1.2853.68	SL006911	Serine/threonine-protein kinase Chk1	CHEK1	0.0772368	0.292846	0.0400483	0.259704	0.00685229	0.0525734
CHEK2.19328.51	SL003726	Serine/threonine-protein kinase Chk2	CHEK2	0.0975369	0.323823	0.156047	0.409164	0.155382	0.289636
CHFR.11320.29	SL013858	E3 ubiquitin-protein ligase CHFR	CHFR	0.137223	0.376929	0.0216768	0.230656	0.00719287	0.0542734
CHGA.8476.11	SL002762	Chromogranin-A	CHGA	0.00161209	0.0639383	0.221909	0.47315	0.0486081	0.143251
CHGB.8235.48	SL007079	Secretogranin-1	CHGB	0.000610988	0.039712	0.0362056	0.255567	0.224808	0.374802
CHI3L1.11104.13	SL003340	Chitinase-3-like protein 1	CHI3L1	0.458363	0.672067	0.256365	0.50541	0.153644	0.287843
CHI3L2.9383.24	SL012505	Chitinase-3-like protein 2	CHI3L2	0.00786187	0.112262	0.0160469	0.22439	0.0151514	0.0763373
CHIA.16591.71	SL012820	Acidic mammalian chitinase	CHIA	0.010997	0.127414	0.0255892	0.240398	0.00123987	0.0302062
CHIT1.3600.2	SL006029	Chitotriosidase-1	CHIT1	0.181476	0.427251	0.0893635	0.331932	0.0339509	0.115575
CHKB.7761.125	SL018256	Choline/ethanolamine kinase	CHKB	0.172767	0.417292	0.197349	0.449549	0.0611047	0.165348
CHL1.8958.51	SL008936	Neural cell adhesion molecule L1-like protein	CHL1	0.536718	0.716173	0.777484	0.8714	0.895084	0.926127
CHMP2A.17728.61	SL008404	Charged multivesicular body protein 2a	CHMP2A	0.777733	0.868161	0.522969	0.717022	0.727099	0.81433
CHMP2B.17350.13	SL009112	Charged multivesicular body protein 2b	CHMP2B	0.63899	0.779625	0.401092	0.625769	0.266217	0.42114
CHP1.12458.79	SL016506	Calcineurin B homologous protein 1	CHP1	0.05263	0.246669	0.0937203	0.338051	0.0343088	0.116446
CHRD.13438.115	SL007661	Chordin	CHRD	0.0865012	0.307907	0.120526	0.372007	0.182897	0.325507
CHRDL1.3362.61	SL009400	Chordin-like protein 1	CHRDL1	0.466561	0.678297	0.751729	0.85684	0.194398	0.338842
CHRDL2.6086.15	SL012616	Chordin-like protein 2	CHRDL2	0.021027	0.163099	0.111575	0.358018	0.904169	0.932014
CHST1.7803.4	SL007015	Carbohydrate sulfotransferase 1	CHST1	0.153266	0.395065	0.281296	0.531412	0.0587558	0.16119
CHST11.7779.86	SL018230	Carbohydrate sulfotransferase 11	CHST11	0.0470272	0.232086	0.108038	0.355037	0.0202896	0.0886335
CHST12.6626.81	SL017514	Carbohydrate sulfotransferase 12	CHST12	0.0268042	0.181746	0.315292	0.559352	0.00425678	0.0454023
CHST14.7262.191	SL018097	Carbohydrate sulfotransferase 14	CHST14	0.159924	0.401569	0.117591	0.365535	0.0717445	0.182047
CHST15.4469.78	SL007502	Carbohydrate sulfotransferase 15	CHST15	0.0378085	0.210998	0.4837	0.682774	0.224512	0.374734
CHST2.18863.176	SL013988	Carbohydrate sulfotransferase 2	CHST2	0.207276	0.454255	0.550904	0.736679	0.583067	0.709516
CHST3.7189.55	SL018098	Carbohydrate sulfotransferase 3	CHST3	0.149632	0.391608	0.0603876	0.299316	0.0162874	0.0790777
CHST4.18876.77	SL021174	Carbohydrate sulfotransferase 4	CHST4	0.160799	0.402442	0.23363	0.485067	0.192453	0.336737
CHST5.7020.13	SL018044	Carbohydrate sulfotransferase 5	CHST5	0.596304	0.755097	0.580644	0.755598	0.518585	0.654323
CHST6.4429.51	SL014130	Carbohydrate sulfotransferase 6	CHST6	0.038924	0.213165	0.138587	0.389324	0.154682	0.28904
CHST9.11646.4	SL005434	Carbohydrate sulfotransferase 9	CHST9	0.355682	0.586593	0.608746	0.776288	0.77017	0.845163
CILP.5717.2	SL004657	Cartilage intermediate layer protein 1	CILP	0.227331	0.472141	0.0578025	0.295155	0.0426399	0.132596
CILP2.8841.65	SL008847	Cartilage intermediate layer protein 2	CILP2	0.424078	0.648402	0.235132	0.486362	0.0425614	0.132596
CINP.19383.131	SL021086	Cyclin-dependent kinase 2-interacting protein	CINP	0.251739	0.493315	0.295607	0.54379	0.174695	0.315584
CIRBP.12724.81	SL005468	Cold-inducible RNA-binding protein	CIRBP	0.710924	0.826007	0.0405784	0.260195	0.20363	0.350649
CISD1.7745.3	SL008314	CDGSH iron-sulfur domain-containing protein 1	CISD1	0.0205609	0.161829	0.170532	0.422675	0.00412001	0.0448787
CISD2.8094.20	SL010824	CDGSH iron-sulfur domain-containing protein 2	CISD2	0.0940243	0.318409	0.195525	0.447941	0.0293765	0.108061
CKAP2.5345.51	SL006675	Cytoskeleton-associated protein 2	CKAP2	0.0708401	0.282687	0.00189843	0.174429	0.00621975	0.0507227
CKAP4.7221.56	SL009149	Cytoskeleton-associated protein 4	CKAP4	0.181389	0.427251	0.0450031	0.271259	0.0135064	0.0729226
CKB.3800.71	SL000377	Creatine kinase B-type	CKB	0.836257	0.899276	0.787957	0.876264	0.330076	0.484501
CKB.CKM.3714.49	SL000382	Creatine kinase M-type:Creatine kinase B-type heterodimer	CKB CKM	0.107396	0.336582	0.629017	0.788647	0.539679	0.671839
CKMT1A.15542.19	SL013015	Creatine kinase U-type, mitochondrial	CKMT1A	0.0264245	0.181746	0.0575878	0.294805	0.110692	0.234946
CKMT2.18197.97	SL008050	Creatine kinase S-type, mitochondrial	CKMT2	0.111964	0.342281	0.0683278	0.310056	0.0359362	0.119831
CKS1B.12530.14	SL005032	Cyclin-dependent kinases regulatory subunit 1	CKS1B	0.141348	0.382579	0.303865	0.551442	0.178937	0.320334
CLC.11094.104	SL007361	Galectin-10	CLC	0.62182	0.769271	0.528467	0.722074	0.134501	0.266376
CLCA1.10496.11	SL009322	Calcium-activated chloride channel regulator 1	CLCA1	0.508204	0.699345	0.600044	0.769509	0.45007	0.5954
CLCA2.8950.4	SL018772	Calcium-activated chloride channel regulator 2	CLCA2	0.222825	0.468154	0.0171152	0.225656	0.0180155	0.0833917
CLEC10A.10955.4	SL014095	C-type lectin domain family 10 member A	CLEC10A	0.851169	0.908382	0.649662	0.799361	0.19927	0.345224
CLEC11A.2966.65	SL004362	Stem cell growth factor-beta	CLEC11A	0.901554	0.940277	0.316502	0.560229	0.53705	0.669479
CLEC11A.4500.50	SL004363	Stem cell growth factor-alpha	CLEC11A	0.888233	0.932777	0.563279	0.745939	0.481272	0.623087
CLEC12A.11187.11	SL018579	C-type lectin domain family 12 member A	CLEC12A	0.132055	0.369961	0.207416	0.457425	0.269083	0.424012
CLEC1B.4332.6	SL013488	C-type lectin domain family 1 member B	CLEC1B	0.544655	0.721413	0.145245	0.399182	0.0824623	0.197242
CLEC2A.10953.14	SL018252	C-type lectin domain family 2 member A	CLEC2A	0.237027	0.481307	0.0818636	0.325246	0.0367403	0.121448
CLEC2B.7786.83	SL015109	C-type lectin domain family 2 member B	CLEC2B	0.416367	0.643003	0.585417	0.760293	0.0885559	0.205415
CLEC2D.7054.87	SL017962	C-type lectin domain family 2 member D	CLEC2D	0.0250848	0.176835	0.0325613	0.253656	0.00374507	0.0434309
CLEC2L.8242.9	SL018459	C-type lectin domain family 2 member L	CLEC2L	0.101954	0.329385	0.0572449	0.294805	0.339954	0.492878
CLEC3B.5701.81	SL001871	Tetranectin	CLEC3B	0.158809	0.400311	0.466574	0.669573	0.608743	0.730812
CLEC4A.8853.2	SL015340	C-type lectin domain family 4 member A	CLEC4A	0.012382	0.131661	0.0218484	0.230656	0.000229438	0.0241423
CLEC4C.9094.5	SL018818	C-type lectin domain family 4 member C	CLEC4C	0.255427	0.496181	0.365553	0.595344	0.0392506	0.126897
CLEC4D.7752.31	SL018250	C-type lectin domain family 4 member D	CLEC4D	0.00794319	0.112262	0.0130642	0.214993	0.00131799	0.0306471
CLEC4G.10781.19	SL008886	C-type lectin domain family 4 member G	CLEC4G	0.269991	0.510778	0.00513874	0.174429	0.0322987	0.113069
CLEC4M.3030.3	SL005158	C-type lectin domain family 4 member M	CLEC4M	0.0894244	0.311017	0.101519	0.346236	0.339403	0.492877
CLEC6A.6911.103	SL010453	C-type lectin domain family 6 member A	CLEC6A	0.363996	0.595746	0.0868957	0.329741	0.145883	0.278526
CLEC7A.3603.60	SL007640	C-type lectin domain family 7 member A	CLEC7A	0.452834	0.667699	0.898138	0.94241	0.153259	0.287776
CLIC1.5013.2	SL004915	Chloride intracellular channel protein 1	CLIC1	0.713267	0.828093	0.0800928	0.321865	0.141463	0.273073
CLIC2.17837.5	SL020908	Chloride intracellular channel protein 2	CLIC2	0.323258	0.559797	0.086557	0.329258	0.86684	0.909683
CLIC4.15314.49	SL008340	Chloride intracellular channel protein 4	CLIC4	0.250629	0.492731	0.0781981	0.320325	0.607718	0.730062
CLIC5.12475.48	SL019722	Chloride intracellular channel protein 5	CLIC5	0.674013	0.802104	0.600233	0.769509	0.629214	0.743816
CLINT1.11659.31	SL011224	Clathrin interactor 1	CLINT1	0.79856	0.878834	0.636086	0.791807	0.254576	0.407196
CLK2.11327.56	SL019430	Dual specificity protein kinase CLK2	CLK2	0.0750882	0.290053	0.0167092	0.22439	0.0104249	0.0647479
CLMP.10440.26	SL008621	CXADR-like membrane protein	CLMP	0.0264328	0.181746	0.0365415	0.255736	0.0155037	0.0772647
CLMP.9585.80	SL008621	CXADR-like membrane protein	CLMP	0.121747	0.355384	0.0666137	0.308169	0.0571698	0.15817
CLN5.8874.53	SL008637	Ceroid-lipofuscinosis neuronal protein 5	CLN5	0.000417976	0.0340725	0.0922793	0.336104	0.0834924	0.198163
CLPP.17196.5	SL011328	ATP-dependent Clp protease proteolytic subunit, mitochondrial	CLPP	0.114694	0.345596	0.229637	0.481234	0.0843146	0.199428
CLPS.5749.53	SL009329	Colipase	CLPS	0.650236	0.786946	0.312834	0.558255	0.902922	0.931068
CLPSL1.9526.3	SL019000	Colipase-like protein 1	CLPSL1	0.389321	0.617424	0.158033	0.411769	0.0952806	0.213843
CLPSL2.7767.1	SL012589	Colipase-like protein 2	CLPSL2	0.000479381	0.0341934	0.0473313	0.273547	0.000198292	0.0235851
CLSTN1.15521.4	SL008440	Calsyntenin-1	CLSTN1	0.259302	0.498548	0.488015	0.685447	0.832726	0.886179
CLSTN2.18882.7	SL021519	Calsyntenin-2	CLSTN2	0.00742033	0.109468	0.137635	0.38837	0.602694	0.726294
CLSTN3.6291.55	SL011368	Calsyntenin-3	CLSTN3	0.0251126	0.176835	0.167393	0.421307	0.0227684	0.0944887
CLTA.19257.11	SL010965	Clathrin light chain A	CLTA	0.310795	0.549702	0.153708	0.407005	0.654311	0.76353
CLTC.13711.10	SL008164	Clathrin heavy chain 1	CLTC	0.0108396	0.127205	0.00337488	0.174429	0.00095865	0.0297431
CLU.4542.24	SL001896	Clusterin	CLU	0.0047098	0.0884783	0.00801475	0.184734	0.0127742	0.0709091
CMA1.3423.59	SL005250	Chymase	CMA1	0.00814406	0.112774	0.0016265	0.174429	0.0022126	0.0360059
CMBL.19115.13	SL015135	Carboxymethylenebutenolidase homolog	CMBL	0.356224	0.587274	0.431043	0.644224	0.910692	0.936725
CMPK1.18243.9	SL007871	UMP-CMP kinase	CMPK1	0.0269266	0.181746	0.0426935	0.265772	0.394671	0.543767
CNDP1.5456.59	SL006694	Beta-Ala-His dipeptidase	CNDP1	0.643096	0.78216	0.134072	0.384373	0.212751	0.361044
CNDP2.3192.3	SL002695	Cytosolic non-specific dipeptidase	CNDP2	0.187864	0.430954	0.0831206	0.325462	0.0281289	0.105339
CNEP1R1.13532.25	SL020160	Nuclear envelope phosphatase-regulatory subunit 1	CNEP1R1	0.0791199	0.297269	0.0359451	0.255567	0.00157324	0.0326454
CNGA2.12872.35	SL019961	Cyclic nucleotide-gated olfactory channel	CNGA2	0.00032041	0.0340725	0.055501	0.29155	0.00224912	0.0360729
CNN1.15566.10	SL004911	Calponin-1	CNN1	0.579447	0.7456	0.0459667	0.271302	0.296777	0.454043
CNN2.18877.15	SL008285	Calponin-2	CNN2	0.0340719	0.200695	0.00629094	0.175111	0.171767	0.312148
CNOT1.13482.14	SL020129	CCR4-NOT transcription complex subunit 1	CNOT1	0.00562412	0.0968835	0.0236296	0.235261	0.00487501	0.0472618
CNP.6609.22	SL008878	2',3'-cyclic-nucleotide 3'-phosphodiesterase	CNP	0.656932	0.790355	0.8211	0.892455	0.598514	0.722426
CNPY3.17327.3	SL017270	Protein canopy homolog 3	CNPY3	0.00213539	0.066366	0.0830681	0.325462	0.403271	0.55171
CNPY4.15465.79	SL012684	Protein canopy homolog 4	CNPY4	0.437108	0.655919	0.110467	0.3579	0.0624651	0.167543
CNRIP1.18218.48	SL010856	CB1 cannabinoid receptor-interacting protein 1	CNRIP1	0.52722	0.710168	0.45238	0.660547	0.512766	0.649313
CNTF.3489.9	SL004331	Ciliary neurotrophic factor	CNTF	0.687333	0.81035	0.111259	0.358018	0.12636	0.254448
CNTFR.14101.2	SL005153	Ciliary neurotrophic factor receptor subunit alpha	CNTFR	0.118197	0.350291	0.68774	0.82057	0.651329	0.761413
CNTN1.2974.61	SL004855	Contactin-1	CNTN1	0.396353	0.623914	0.788491	0.876373	0.618769	0.737375
CNTN2.3296.92	SL008623	Contactin-2	CNTN2	0.229999	0.475303	0.780054	0.872568	0.297269	0.454172
CNTN4.3298.52	SL010454	Contactin-4	CNTN4	0.53642	0.716173	0.835284	0.902289	0.756278	0.836745
CNTN5.3299.29	SL010455	Contactin-5	CNTN5	0.21904	0.465002	0.234477	0.486184	0.0573869	0.158578
CNTNAP2.6965.19	SL017948	Contactin-associated protein-like 2	CNTNAP2	0.119422	0.3524	0.249125	0.499233	0.0648423	0.171498
CNTNAP5.9044.1	SL018802	Contactin-associated protein-like 5	CNTNAP5	0.00403554	0.0847823	0.00616722	0.174429	0.00068488	0.028915
COA3.7888.58	SL018275	Cytochrome c oxidase assembly factor 3 homolog, mitochondrial	COA3	0.0530379	0.247818	0.0124274	0.207806	0.00110098	0.0301554
COCH.7227.75	SL008509	Cochlin	COCH	0.189835	0.433733	0.324693	0.567469	0.0435779	0.134505
COG8.9543.131	SL019061	Conserved oligomeric Golgi complex subunit 8	COG8	0.615982	0.764609	0.337843	0.576145	0.251905	0.404199
COL10A1.15653.9	SL006511	Collagen alpha-1(X) chain	COL10A1	0.0198533	0.157892	0.0575235	0.294805	0.142959	0.274667
COL11A2.11278.4	SL009488	Collagen alpha-2(XI) chain	COL11A2	0.0140777	0.13957	0.15543	0.409164	0.534412	0.667467
COL13A1.6570.1	SL017501	Collagen alpha-1(XIII) chain	COL13A1	0.144174	0.385526	0.207724	0.457425	0.0736437	0.184818
COL15A1.8974.172	SL007218	Collagen alpha-1(XV) chain	COL15A1	0.717854	0.830357	0.5606	0.744368	0.766327	0.843255
COL18A1.2201.17	SL000403	Endostatin	COL18A1	0.0247507	0.175914	0.0160002	0.22439	0.00442677	0.0458236
COL1A1.11140.56	SL007932	Collagen alpha-1(I) chain	COL1A1	0.0894536	0.311017	0.189623	0.441955	0.640227	0.753207
COL1A1.13484.69	SL007932	Collagen alpha-1(I) chain	COL1A1	0.694449	0.814742	0.746026	0.85374	0.0888145	0.205911
COL20A1.8804.39	SL012855	Collagen alpha-1(XX) chain	COL20A1	0.26185	0.501194	0.052758	0.28657	0.195588	0.340137
COL23A1.4543.65	SL014048	Collagen alpha-1(XXIII) chain	COL23A1	0.0192432	0.154803	0.157557	0.410765	0.0205603	0.0894518
COL25A1.7006.4	SL006718	Collagen alpha-1(XXV) chain	COL25A1	0.813888	0.887154	0.457668	0.663697	0.343999	0.495849
COL28A1.10702.1	SL012521	Collagen alpha-1(XXVIII) chain	COL28A1	0.292565	0.533547	0.0844878	0.325893	0.222487	0.372035
COL2A1.15569.15	SL002527	Collagen Type II	COL2A1	0.093304	0.317623	0.497596	0.693808	0.956063	0.970519
COL2A1.18875.125	SL021010	Chondrocalcin	COL2A1	0.485998	0.687476	0.272169	0.522258	0.273833	0.42898
COL3A1.18880.81	SL002805	Collagen Type III	COL3A1	0.261251	0.500637	0.0538906	0.287396	0.119356	0.244661
COL4A3BP.13535.2	SL015375	Collagen type IV alpha-3-binding protein	COL4A3BP	0.978588	0.984726	0.894151	0.939857	0.279968	0.435899
COL4A3BP.13950.9	SL015375	Collagen type IV alpha-3-binding protein	COL4A3BP	0.119916	0.35333	0.45683	0.663304	0.581261	0.707966
COL6A1.16828.8	SL002657	Collagen alpha-1(VI) chain	COL6A1	0.72205	0.831842	0.610745	0.777916	0.612036	0.732165
COL6A2.16753.46	SL007942	Collagen alpha-2(VI) chain	COL6A2	0.128155	0.363823	0.547314	0.735715	0.125682	0.253418
COL6A3.11196.31	SL004928	Collagen alpha-3(VI) chain	COL6A3	0.152765	0.394441	0.0646461	0.305496	0.114094	0.239246
COL6A5.11155.16	SL019315	Collagen alpha-5(VI) chain	COL6A5	0.797023	0.878631	0.167409	0.421307	0.0644949	0.170876
COL8A1.4807.13	SL008072	Collagen alpha-1(VIII) chain	COL8A1	0.535999	0.716077	0.475937	0.677472	0.30137	0.458127
COL9A1.15466.30	SL007148	Collagen alpha-1(IX) chain	COL9A1	0.863211	0.91577	0.71889	0.840104	0.855959	0.903039
COL9A1.6631.17	SL007148	Collagen alpha-1(IX) chain	COL9A1	0.149176	0.39093	0.105121	0.351601	0.0639293	0.170068
COLEC10.6558.5	SL012886	Collectin-10	COLEC10	0.0685277	0.277331	0.0230955	0.233254	0.00549834	0.0489277
COLEC11.4430.44	SL006713	Collectin-11	COLEC11	0.239297	0.482718	0.252093	0.501597	0.583803	0.710114
COLEC12.5457.5	SL007471	Collectin-12	COLEC12	0.424956	0.648402	0.784011	0.874422	0.898911	0.927981
COLGALT1.5638.23	SL012702	Procollagen galactosyltransferase 1	COLGALT1	0.139995	0.38131	0.413769	0.63617	0.11841	0.243332
COLGALT2.7234.12	SL018078	Procollagen galactosyltransferase 2	COLGALT2	0.612824	0.763939	0.532862	0.725664	0.0861011	0.201499
COMMD1.12509.115	SL019736	COMM domain-containing protein 1	COMMD1	0.0851516	0.305524	0.137271	0.388013	0.0891861	0.206349
COMMD7.2823.7	SL004704	COMM domain-containing protein 7	COMMD7	0.705556	0.822909	0.0996375	0.34458	0.0477913	0.141667
COMMD9.17683.2	SL020090	COMM domain-containing protein 9	COMMD9	0.759569	0.853627	0.0369963	0.255896	0.0210996	0.0900252
COMP.8043.153	SL002530	Cartilage oligomeric matrix protein	COMP	0.536334	0.716173	0.282293	0.532067	0.0278168	0.104599
COMT.18382.109	SL009649	Catechol O-methyltransferase	COMT	0.11629	0.348208	0.660231	0.805439	0.187132	0.330851
COPE.19310.81	SL014583	Coatomer subunit epsilon	COPE	0.639711	0.77987	0.498259	0.694308	0.339454	0.492877
COPS2.14029.42	SL010966	COP9 signalosome complex subunit 2	COPS2	0.00186854	0.0645423	0.00418796	0.174429	0.016067	0.078613
COPS7B.12384.92	SL019700	COP9 signalosome complex subunit 7b	COPS7B	0.186706	0.430511	0.0964492	0.341162	0.0404675	0.128766
COTL1.4905.63	SL004814	Coactosin-like protein	COTL1	0.0733719	0.286655	0.00760664	0.184734	0.0142316	0.0738264
COX4I2.7850.1	SL018273	Cytochrome c oxidase subunit 4 isoform 2, mitochondrial	COX4I2	0.00804535	0.112774	0.00596097	0.174429	0.000285	0.0255103
COX5A.18226.148	SL005676	Cytochrome c oxidase subunit 5A, mitochondrial	COX5A	0.500903	0.696162	0.223194	0.473898	0.0248742	0.0987397
COX5B.7887.57	SL014700	Cytochrome c oxidase subunit 5B, mitochondrial	COX5B	0.785063	0.872399	0.984372	0.990815	0.743676	0.826206
COX6A2.10535.25	SL018731	Cytochrome c oxidase subunit 6A2, mitochondrial	COX6A2	0.232232	0.476253	0.242601	0.492648	0.0850236	0.200388
CP.17453.34	SL000351	Ceruloplasmin	CP	0.0055649	0.0962264	0.0961946	0.341118	0.0169702	0.0808872
CPA2.9276.7	SL009343	Carboxypeptidase A2	CPA2	0.243259	0.486224	0.778235	0.871623	0.132405	0.263483
CPA4.9267.2	SL012862	Carboxypeptidase A4	CPA4	0.544441	0.721413	0.625452	0.787047	0.504765	0.643287
CPB1.15375.49	SL011428	Carboxypeptidase B	CPB1	0.803176	0.881582	0.820812	0.892399	0.541005	0.673123
CPB2.3518.54	SL004015	Carboxypeptidase B2	CPB2	0.762582	0.85617	0.665103	0.807692	0.893302	0.925329
CPD.7917.17	SL006413	Carboxypeptidase D	CPD	0.527022	0.710168	0.219448	0.471138	0.0329911	0.114108
CPE.5343.74	SL008703	Carboxypeptidase E	CPE	0.0582252	0.259315	0.0197627	0.230656	0.000621499	0.028915
CPLX1.18332.17	SL020907	Complexin-1	CPLX1	0.0847906	0.304968	0.497974	0.694123	0.134091	0.265794
CPLX2.15321.8	SL019971	Complexin-2	CPLX2	0.48921	0.689137	0.52487	0.71802	0.980858	0.986694
CPM.9416.77	SL008646	Carboxypeptidase M	CPM	0.306191	0.5465	0.456268	0.663027	0.480296	0.622001
CPN1.7142.5	SL018083	Carboxypeptidase N catalytic chain	CPN1	0.0610459	0.265152	0.0208095	0.230656	0.0010099	0.0297431
CPN2.6415.90	SL017429	Carboxypeptidase N subunit 2	CPN2	0.175449	0.420308	0.269646	0.520062	0.859545	0.905349
CPNE1.5346.24	SL011808	Copine-1	CPNE1	0.318132	0.556001	0.388925	0.614472	0.880678	0.917667
CPOX.18241.18	SL020919	Oxygen-dependent coproporphyrinogen-III oxidase, mitochondrial	CPOX	0.223137	0.468154	0.375605	0.602896	0.521959	0.657127
CPQ.9394.19	SL005492	Carboxypeptidase Q	CPQ	0.082046	0.301144	0.163224	0.419168	0.0864118	0.201878
CPT1B.11709.29	SL015112	Carnitine O-palmitoyltransferase 1, muscle isoform	CPT1B	0.700306	0.818877	0.256256	0.50541	0.100432	0.220631
CPVL.8891.7	SL008949	Probable serine carboxypeptidase CPVL	CPVL	0.217252	0.464087	0.286371	0.536521	0.25331	0.40574
CPXM1.6255.74	SL012795	Probable carboxypeptidase X1	CPXM1	3.68818e-06	0.0168365	0.000138517	0.126466	0.000926784	0.0297431
CPZ.6493.9	SL017462	Carboxypeptidase Z	CPZ	0.0154879	0.144862	0.137652	0.38837	0.0300094	0.109419
CR1.19556.12	SL004554	Complement receptor type 1	CR1	0.0247782	0.175914	0.00308869	0.174429	0.0213963	0.0906949
CR2.15570.99	SL004551	Complement receptor type 2	CR2	0.840472	0.902341	0.752809	0.857642	0.142094	0.273696
CRABP1.11967.23	SL013765	Cellular retinoic acid-binding protein 1	CRABP1	0.294521	0.534801	0.040261	0.259704	0.0134572	0.072787
CRABP2.11696.7	SL008838	Cellular retinoic acid-binding protein 2	CRABP2	0.141518	0.382579	0.0228193	0.231331	0.0509066	0.147642
CRADD.15322.35	SL007330	Death domain-containing protein CRADD	CRADD	0.680501	0.805833	0.423771	0.640047	0.936574	0.95541
CRAT.12637.7	SL019832	Carnitine O-acetyltransferase	CRAT	0.206461	0.453559	0.0798632	0.321865	0.00937734	0.06213
CRCP.17771.35	SL020977	DNA-directed RNA polymerase III subunit RPC9	CRCP	0.0943671	0.318864	0.110166	0.357433	0.0131143	0.0717223
CREB3L1.11198.37	SL012768	Cyclic AMP-responsive element-binding protein 3-like protein 1	CREB3L1	0.00542131	0.0949242	0.0382134	0.259281	0.00503786	0.0477134
CREB3L2.17336.54	SL019427	Cyclic AMP-responsive element-binding protein 3-like protein 2	CREB3L2	0.379152	0.609232	0.726833	0.843629	0.625256	0.740797
CREB3L4.11308.8	SL019414	Cyclic AMP-responsive element-binding protein 3-like protein 4	CREB3L4	0.00704282	0.107527	0.0811317	0.324567	0.096965	0.216241
CREBBP.13614.6	SL003777	CREB-binding protein	CREBBP	0.00178161	0.064226	0.00493825	0.174429	0.000271692	0.0248055
CREG1.9357.4	SL008587	Protein CREG1	CREG1	0.967583	0.978948	0.940425	0.966031	0.305602	0.461791
CRELD1.7628.40	SL012774	Cysteine-rich with EGF-like domain protein 1	CRELD1	0.0846418	0.304964	0.0738977	0.315693	0.416061	0.562927
CRH.19637.9	SL003526	Corticoliberin	CRH	0.26268	0.502361	0.423105	0.640047	0.362367	0.513888
CRH.5614.44	SL003526	Corticoliberin	CRH	0.247577	0.489683	0.166929	0.421307	0.146989	0.280009
CRHBP.6039.24	SL017254	Corticotropin-releasing factor-binding protein	CRHBP	0.660812	0.792353	0.33167	0.571487	0.0472436	0.141051
CRIM1.15492.1	SL017465	Cysteine-rich motor neuron 1 protein	CRIM1	0.0637876	0.270495	0.0623717	0.302901	0.123578	0.250338
CRIM1.8699.43	SL017465	Cysteine-rich motor neuron 1 protein	CRIM1	0.0132584	0.135099	0.160915	0.415955	0.00671313	0.0522543
CRIP1.18275.5	SL014820	Cysteine-rich protein 1	CRIP1	0.175609	0.420375	0.0154887	0.221222	0.0708893	0.180889
CRIP2.9053.16	SL008130	Cysteine-rich protein 2	CRIP2	0.44301	0.660464	0.572135	0.750947	0.691959	0.788712
CRIPT.19294.26	SL006766	Cysteine-rich PDZ-binding protein	CRIPT	0.0488912	0.238195	0.0102353	0.200441	0.000603736	0.028915
CRISP2.9282.12	SL009427	Cysteine-rich secretory protein 2	CRISP2	0.0528886	0.247427	0.0831821	0.325462	0.0275079	0.103788
CRISP3.3187.52	SL007284	Cysteine-rich secretory protein 3	CRISP3	0.337526	0.57194	0.153082	0.406055	0.0682862	0.17742
CRISPLD2.5691.2	SL008669	Cysteine-rich secretory protein LCCL domain-containing 2	CRISPLD2	0.453424	0.668134	0.88171	0.933011	0.482989	0.624425
CRK.4976.57	SL013240	Adapter molecule crk	CRK	0.441954	0.659967	0.163174	0.419168	0.973674	0.981197
CRKL.9877.28	SL013040	Crk-like protein	CRKL	0.188531	0.432268	0.0251334	0.239078	0.608468	0.730769
CRLF1.14747.9	SL020310	Cytokine receptor-like factor 1	CRLF1	0.0826532	0.301608	0.408217	0.63242	0.537031	0.669479
CRLF1.CLCF1.2607.54	SL004692	Cytokine receptor-like factor 1:Cardiotrophin-like cytokine factor 1 Complex	CRLF1 CLCF1	0.0618927	0.26702	0.0184273	0.226519	0.00911608	0.0614696
CRLF2.13694.24	SL005226	Cytokine receptor-like factor 2	CRLF2	0.100872	0.328176	0.0946137	0.338708	0.16861	0.308129
CROT.13929.27	SL020289	Peroxisomal carnitine O-octanoyltransferase	CROT	0.471834	0.68159	0.842229	0.906856	0.372465	0.52317
CRP.4337.49	SL000051	C-reactive protein	CRP	0.00266139	0.0751926	0.0198168	0.230656	0.0124612	0.0700679
CRTAC1.5632.6	SL012846	Cartilage acidic protein 1	CRTAC1	0.28366	0.527027	0.862739	0.920188	0.994317	0.995407
CRTAM.7968.15	SL014208	Cytotoxic and regulatory T-cell molecule	CRTAM	0.0451615	0.227132	0.00320257	0.174429	0.00078776	0.028915
CRYBB1.17751.68	SL020925	Beta-crystallin B1	CRYBB1	0.570857	0.73917	0.136148	0.386035	0.040689	0.129102
CRYBB2.10000.28	SL019233	Beta-crystallin B2	CRYBB2	0.267137	0.508212	0.253538	0.50278	0.11079	0.234946
CRYGD.12366.16	SL008832	Gamma-crystallin D	CRYGD	0.0241697	0.17532	0.123933	0.37434	0.139959	0.272631
CRYGS.19311.15	SL019513	Beta-crystallin S	CRYGS	0.459833	0.673016	0.149742	0.404633	0.0684959	0.177762
CRYZL1.9207.60	SL018887	Quinone oxidoreductase-like protein 1	CRYZL1	0.379415	0.609406	0.00422945	0.174429	0.0109569	0.0661616
CS.18309.18	SL007981	Citrate synthase, mitochondrial	CS	0.418251	0.643997	0.307089	0.553675	0.0334065	0.114539
CSAG1.5716.49	SL017101	Putative chondrosarcoma-associated gene 1 protein	CSAG1	0.0597253	0.262734	0.195836	0.448116	0.0306301	0.110623
CSDC2.12754.14	SL019899	Cold shock domain-containing protein C2	CSDC2	0.000960082	0.0466253	0.00299449	0.174429	0.00119926	0.0302062
CSDE1.12735.39	SL007039	Cold shock domain-containing protein E1	CSDE1	0.00237359	0.069458	0.279781	0.530179	0.00940124	0.0621981
CSF1.3738.54	SL002684	Macrophage colony-stimulating factor 1	CSF1	0.126678	0.361716	0.495307	0.691672	0.0699598	0.180302
CSF1R.13682.47	SL004153	Macrophage colony-stimulating factor 1 receptor	CSF1R	0.0714082	0.283213	0.0861059	0.328382	0.0746904	0.18581
CSF2.4697.59	SL001726	Granulocyte-macrophage colony-stimulating factor	CSF2	0.28522	0.528206	0.495676	0.691765	0.51948	0.655234
CSF2RA.10438.19	SL007128	Granulocyte-macrophage colony-stimulating factor receptor subunit alpha	CSF2RA	0.0108722	0.127219	0.0181338	0.226519	0.00173459	0.0332278
CSF2RB.10512.13	SL007194	Cytokine receptor common subunit beta	CSF2RB	0.0745652	0.289202	0.047888	0.274289	0.0312909	0.111714
CSF2RB.11137.43	SL007194	Cytokine receptor common subunit beta	CSF2RB	0.392265	0.619982	0.184286	0.436342	0.0209229	0.0898521
CSF3R.2719.3	SL004591	Granulocyte colony-stimulating factor receptor	CSF3R	0.194193	0.437558	0.747797	0.854277	0.073777	0.18485
CSGALNACT2.10772.21	SL017976	Chondroitin sulfate N-acetylgalactosaminyltransferase 2	CSGALNACT2	0.0271456	0.181746	0.258793	0.508736	0.00407891	0.0447601
CSH1.CSH2.13103.125	SL009328	Chorionic somatomammotropin hormone	CSH1 CSH2	0.0406127	0.216839	0.0459199	0.271302	0.0758555	0.187686
CSK.3363.31	SL004781	Tyrosine-protein kinase CSK	CSK	0.632979	0.77606	0.188141	0.440669	0.0200854	0.0880787
CSMD1.9598.23	SL019047	CUB and sushi domain-containing protein 1	CSMD1	0.502089	0.696162	0.106408	0.352993	0.356883	0.507814
CSMD2.9971.5	SL019222	CUB and sushi domain-containing protein 2	CSMD2	0.00195111	0.0645423	0.651843	0.800125	0.860386	0.905563
CSNK1D.11289.31	SL019354	Casein kinase I isoform delta	CSNK1D	0.0114872	0.129263	0.0670328	0.308303	0.00798062	0.0575537
CSNK1G2.12653.13	SL010497	Casein kinase I isoform gamma-2	CSNK1G2	0.0454067	0.228033	0.221147	0.47263	0.205473	0.352891
CSNK2A1.3427.63	SL007324	Casein kinase II subunit alpha	CSNK2A1	0.2379	0.481602	0.196803	0.448979	0.222299	0.372035
CSNK2A1.CSNK2B.5225.50	SL016550	Casein kinase II 2-alpha:2-beta heterotetramer	CSNK2A1 CSNK2B	0.428676	0.650488	0.5666	0.747551	0.855854	0.903039
CSNK2A2.13681.173	SL013751	Casein kinase II subunit alpha'	CSNK2A2	0.00452634	0.0877968	0.0516853	0.2853	0.0102951	0.0646438
CSNK2B.11330.15	SL013806	Casein kinase II subunit beta	CSNK2B	0.124508	0.359639	0.703644	0.831425	0.521728	0.657018
CSPG4.8951.162	SL008559	Chondroitin sulfate proteoglycan 4	CSPG4	0.0310426	0.193395	0.163001	0.419168	0.00794195	0.0573655
CSRP1.15529.33	SL001883	Cysteine and glycine-rich protein 1	CSRP1	0.147939	0.389695	0.547738	0.735821	0.0821832	0.196938
CSRP2.12968.2	SL008213	Cysteine and glycine-rich protein 2	CSRP2	0.0115875	0.129634	0.00508774	0.174429	0.00217382	0.0358709
CSRP3.9171.11	SL016969	Cysteine and glycine-rich protein 3	CSRP3	0.05131	0.24399	0.255813	0.50541	0.516183	0.652736
CST1.5459.33	SL010456	Cystatin-SN	CST1	0.0684333	0.277194	0.0982367	0.343377	0.149912	0.283609
CST2.4324.33	SL008516	Cystatin-SA	CST2	0.0706114	0.282508	0.21745	0.469077	0.457504	0.601701
CST3.2609.59	SL001777	Cystatin-C	CST3	0.171704	0.416057	0.154636	0.408386	0.434563	0.580562
CST4.14076.74	SL007888	Cystatin-S	CST4	0.13746	0.376929	0.449757	0.65848	0.544384	0.676405
CST5.3803.10	SL008382	Cystatin-D	CST5	0.786077	0.872888	0.952448	0.973698	0.892426	0.925204
CST7.3302.58	SL007049	Cystatin-F	CST7	0.123791	0.359025	0.168525	0.421307	0.785665	0.855777
CST8.10572.65	SL012372	Cystatin-8	CST8	0.172231	0.416879	0.164974	0.420219	0.0326273	0.113524
CSTL1.6368.9	SL012826	Cystatin-like 1	CSTL1	0.0080654	0.112774	0.0148137	0.220881	0.422775	0.569816
CT55.9363.11	SL017420	Cancer/testis antigen 55	CT55	0.0115146	0.129263	0.278904	0.528956	0.00254897	0.0377726
CTBP1.11217.16	SL007405	C-terminal-binding protein 1	CTBP1	0.223418	0.468154	0.449178	0.657843	0.381142	0.531109
CTCF.14624.51	SL011618	Transcriptional repressor CTCF	CTCF	0.0929069	0.317105	0.142642	0.396217	0.0158949	0.0784433
CTF1.2889.37	SL002783	Cardiotrophin-1	CTF1	0.0192613	0.154803	0.00843041	0.187644	0.00194948	0.0346638
CTGF.2975.19	SL002655	Connective tissue growth factor	CTGF	0.489076	0.689137	0.879417	0.931764	0.829266	0.885313
CTHRC1.15467.10	SL009396	Collagen triple helix repeat-containing protein 1	CTHRC1	0.109168	0.338282	0.0364456	0.255567	0.0181725	0.0836266
CTLA4.3022.4	SL000384	Cytotoxic T-lymphocyte protein 4	CTLA4	0.563492	0.735067	0.453226	0.661123	0.823351	0.880853
CTNNA2.9872.23	SL013023	Catenin alpha-2	CTNNA2	0.105959	0.335206	0.148005	0.403329	0.139615	0.272297
CTNNB1.8424.269	SL002723	Catenin beta-1	CTNNB1	0.103012	0.331163	0.0268049	0.241906	0.00379632	0.0434773
CTNNB1.9842.2	SL002723	Catenin beta-1	CTNNB1	0.794703	0.877483	0.774614	0.870964	0.824127	0.881476
CTRB1.5671.1	SL000353	Chymotrypsinogen B	CTRB1	0.278358	0.520141	0.64682	0.79746	0.694515	0.790564
CTRB2.5648.28	SL017094	Chymotrypsinogen B2	CTRB2	0.0616901	0.266681	0.141459	0.393982	0.0678122	0.176389
CTRC.5626.20	SL012801	Chymotrypsin-C	CTRC	0.0678475	0.276979	0.316131	0.559943	0.338165	0.492102
CTRL.9229.9	SL012433	Chymotrypsin-like protease CTRL-1	CTRL	0.0682256	0.276979	0.0648122	0.305814	0.00455577	0.0466408
CTSA.3179.51	SL009213	Lysosomal protective protein	CTSA	0.926704	0.955592	0.932977	0.962495	0.769701	0.845042
CTSB.8007.19	SL000343	Cathepsin B	CTSB	0.567428	0.736875	0.816139	0.89131	0.529147	0.662886
CTSC.3178.5	SL007280	Dipeptidyl peptidase 1	CTSC	0.0569133	0.255929	0.0212082	0.230656	0.00468401	0.0467488
CTSE.15376.134	SL007121	Cathepsin E	CTSE	0.55128	0.726289	0.666433	0.808469	0.292659	0.449827
CTSF.9212.22	SL008381	Cathepsin F	CTSF	0.895585	0.936405	0.903755	0.945276	0.690259	0.786983
CTSG.2431.17	SL000345	Cathepsin G	CTSG	0.425698	0.648635	0.193969	0.446445	0.0449118	0.137047
CTSH.8465.52	SL000346	Cathepsin H	CTSH	0.429564	0.650833	0.721814	0.84144	0.643826	0.756711
CTSK.9443.137	SL004059	Cathepsin K	CTSK	0.115632	0.347101	0.199521	0.450925	0.209391	0.356798
CTSS.3181.50	SL004673	Cathepsin S	CTSS	0.161606	0.402913	0.101178	0.345959	0.131531	0.262086
CTSV.3364.76	SL006910	Cathepsin L2	CTSV	0.0416058	0.218311	0.148392	0.403329	0.0892296	0.206349
CTSZ.4971.1	SL008380	Cathepsin Z	CTSZ	0.0716875	0.283582	0.287925	0.537798	0.229698	0.380192
CUBN.12904.180	SL004440	cubilin	CUBN	0.0125155	0.131661	0.0259474	0.241197	0.00509405	0.047947
CUL1.17797.1	SL010967	Cullin-1	CUL1	0.0126743	0.132069	0.0467961	0.272133	0.0668976	0.174884
CUL3.10045.47	SL010989	Cullin-3	CUL3	0.645602	0.783823	0.993074	0.995129	0.76533	0.84297
CUL4B.13743.56	SL020222	Cullin-4B	CUL4B	0.0375853	0.210524	0.0339776	0.255567	0.045674	0.138502
CUL9.12991.49	SL019483	Cullin-9	CUL9	0.0405915	0.216839	0.103334	0.349114	0.000699968	0.028915
CUTC.15315.64	SL019798	Copper homeostasis protein cutC homolog	CUTC	0.093247	0.317623	0.459616	0.664391	0.370474	0.522008
CUZD1.7943.16	SL018361	CUB and zona pellucida-like domain-containing protein 1	CUZD1	0.153881	0.395978	0.282027	0.531786	0.0143029	0.073944
CX3CL1.2827.23	SL000427	Fractalkine	CX3CL1	0.0359831	0.20662	0.0559174	0.29239	0.122253	0.248812
CXADR.11204.80	SL009892	Coxsackievirus and adenovirus receptor	CXADR	0.195169	0.438891	0.387748	0.613852	0.0523502	0.15022
CXCL10.4141.79	SL003183	C-X-C motif chemokine 10	CXCL10	0.634007	0.776561	0.982684	0.98984	0.194352	0.338842
CXCL11.3038.9	SL003326	C-X-C motif chemokine 11	CXCL11	0.187121	0.430511	0.609113	0.776487	0.673731	0.7749
CXCL12.3516.60	SL004712	Stromal cell-derived factor 1	CXCL12	0.00413728	0.0847823	0.0949283	0.338817	0.0583236	0.16039
CXCL12.9278.9	SL004712	Stromal cell-derived factor 1	CXCL12	0.193853	0.437269	0.255801	0.50541	0.390463	0.540335
CXCL13.3487.32	SL003167	C-X-C motif chemokine 13	CXCL13	0.000456897	0.0341934	0.00574389	0.174429	0.00283248	0.0393277
CXCL14.5730.60	SL004000	C-X-C motif chemokine 14	CXCL14	0.08676	0.307978	0.167103	0.421307	0.00735146	0.0548951
CXCL16.2436.49	SL004016	C-X-C motif chemokine 16	CXCL16	0.511015	0.700957	0.501079	0.696325	0.212536	0.360814
CXCL17.9495.10	SL014408	C-X-C motif chemokine 17	CXCL17	0.0270007	0.181746	0.0575207	0.294805	0.000604731	0.028915
CXCL5.2979.8	SL003169	C-X-C motif chemokine 5	CXCL5	0.121833	0.355384	0.0594133	0.297174	0.00649747	0.0515843
CXCL6.3495.15	SL003172	C-X-C motif chemokine 6	CXCL6	0.82404	0.892244	0.931119	0.961956	0.779611	0.851725
CXCL8.3447.64	SL000039	Interleukin-8	CXCL8	0.0333062	0.199531	0.152945	0.406055	0.0185876	0.0849374
CXCL9.11593.21	SL003188	C-X-C motif chemokine 9	CXCL9	0.0299962	0.19166	0.0534932	0.286689	0.096873	0.216141
CXCL9.9188.119	SL003188	C-X-C motif chemokine 9	CXCL9	0.913436	0.947044	0.770723	0.869372	0.651992	0.761798
CYB561D1.13377.3	SL020095	Cytochrome b561 domain-containing protein 1	CYB561D1	0.0939614	0.318409	0.175061	0.425599	0.0060632	0.0506193
CYB5A.11287.14	SL005251	Cytochrome b5	CYB5A	0.752338	0.848635	0.614874	0.780651	0.894066	0.92591
CYB5D2.10924.258	SL018077	Neuferricin	CYB5D2	0.198433	0.442671	0.241638	0.491788	0.0624565	0.167543
CYB5R1.18255.6	SL008326	NADH-cytochrome b5 reductase 1	CYB5R1	0.170923	0.415544	0.124977	0.374357	0.0103236	0.0646438
CYB5R2.19143.38	SL013157	NADH-cytochrome b5 reductase 2	CYB5R2	0.0382978	0.212688	0.633492	0.791398	0.796271	0.862966
CYB5R3.7215.18	SL003669	NADH-cytochrome b5 reductase 3	CYB5R3	0.87238	0.923351	0.757307	0.860949	0.650632	0.761053
CYCS.2942.50	SL000396	Cytochrome c	CYCS	0.848431	0.9067	0.436071	0.64653	0.613267	0.732766
CYGB.11546.7	SL007558	Cytoglobin	CYGB	0.519074	0.70586	0.722612	0.84194	0.366909	0.518718
CYP3A4.2943.5	SL000398	Cytochrome P450 3A4	CYP3A4	0.0228909	0.169363	0.00232737	0.174429	0.0293347	0.107994
CYP3A4.7879.12	SL000398	Cytochrome P450 3A4	CYP3A4	0.0410843	0.218311	0.0343873	0.255567	0.000990205	0.0297431
CYR61.6264.9	SL010428	Protein CYR61	CYR61	0.906393	0.942959	0.842057	0.906856	0.971676	0.980463
CYTH2.12533.135	SL019781	Cytohesin-2	CYTH2	0.0952935	0.320099	0.0118114	0.204113	0.00618651	0.0507227
CYTH4.12746.4	SL019898	Cytohesin-4	CYTH4	0.339127	0.573588	0.196164	0.448193	0.46351	0.606878
CYTIP.13612.7	SL020195	Cytohesin-interacting protein	CYTIP	0.792582	0.876911	0.652998	0.800627	0.247537	0.399704
DAG1.8369.102	SL018467	Dystroglycan	DAG1	0.0681741	0.276979	0.534791	0.72642	0.232932	0.383658
DAO.19120.33	SL014720	D-amino-acid oxidase	DAO	0.745629	0.845182	0.974172	0.984791	0.786696	0.856287
DAP.19141.22	SL014824	Death-associated protein 1	DAP	0.718198	0.830357	0.851571	0.912868	0.65663	0.765087
DAPK1.13955.33	SL007277	Death-associated protein kinase 1	DAPK1	0.486054	0.687476	0.551102	0.736679	0.210509	0.358171
DAPK2.4355.13	SL007752	Death-associated protein kinase 2	DAPK2	0.130506	0.367753	0.0502973	0.280351	0.0296652	0.108511
DAPP1.11615.16	SL016537	Dual adapter for phosphotyrosine and 3-phosphotyrosine and 3-phosphoinositide	DAPP1	0.569782	0.738517	0.293696	0.542226	0.00677312	0.0523169
DARS.12675.14	SL010893	Aspartate--tRNA ligase, cytoplasmic	DARS	0.193765	0.437269	0.829512	0.897436	0.237968	0.388389
DARS2.12395.86	SL019677	Aspartate--tRNA ligase, mitochondrial	DARS2	0.0346251	0.202128	0.850957	0.912739	0.40475	0.552538
DBI.16919.1	SL008480	Acyl-CoA-binding protein	DBI	0.742561	0.842877	0.583599	0.758363	0.349179	0.501101
DBNL.4978.54	SL011628	Drebrin-like protein	DBNL	0.832071	0.896475	0.19216	0.443707	0.482204	0.623587
DCAF5.11283.13	SL019361	DDB1- and CUL4-associated factor 5	DCAF5	0.0126587	0.132069	0.0774343	0.318751	0.00199214	0.0347104
DCBLD1.9402.18	SL017500	Discoidin, CUB and LCCL domain-containing protein 1	DCBLD1	0.00118375	0.054038	0.0346236	0.255567	0.00553419	0.04896
DCK.9836.20	SL007169	Deoxycytidine kinase	DCK	0.160488	0.402101	0.0809587	0.324567	0.0313592	0.111714
DCLK1.17156.72	SL006399	Serine/threonine-protein kinase DCLK1	DCLK1	0.11997	0.35333	0.11168	0.358018	0.10968	0.23379
DCLK3.7826.1	SL018272	Serine/threonine-protein kinase DCLK3	DCLK3	0.0216322	0.164616	0.0549273	0.289542	0.16314	0.300296
DCN.2666.53	SL004081	Decorin	DCN	0.756705	0.851457	0.352153	0.58725	0.0527047	0.150939
DCP1A.14008.22	SL020295	mRNA-decapping enzyme 1A	DCP1A	0.532327	0.714095	0.518571	0.713743	0.520246	0.655694
DCTD.17756.69	SL020918	Deoxycytidylate deaminase	DCTD	0.930602	0.957664	0.0993654	0.344291	0.0245719	0.0983334
DCTN2.5879.51	SL009207	Dynactin subunit 2	DCTN2	0.0289862	0.1876	0.0822281	0.325378	0.190125	0.333994
DCTN6.18311.44	SL016368	Dynactin subunit 6	DCTN6	0.383644	0.613019	0.38917	0.614472	0.188253	0.332447
DCTPP1.4314.12	SL011809	dCTP pyrophosphatase 1	DCTPP1	0.23208	0.476156	0.535956	0.727326	0.816788	0.877326
DCUN1D1.17366.6	SL010950	DCN1-like protein 1	DCUN1D1	0.213701	0.460816	0.80956	0.887309	0.788922	0.857649
DCUN1D2.19511.8	SL020984	DCN1-like protein 2	DCUN1D2	0.0581628	0.25929	0.190488	0.442308	0.265804	0.420886
DCUN1D3.13553.4	SL020126	DCN1-like protein 3	DCUN1D3	0.642709	0.781974	0.628342	0.78857	0.247615	0.399704
DCUN1D5.8760.10	SL018682	DCN1-like protein 5	DCUN1D5	0.0414486	0.218311	0.00182619	0.174429	0.00232205	0.0361397
DCXR.17758.79	SL009078	L-xylulose reductase	DCXR	0.145734	0.386835	0.236212	0.48726	0.281447	0.437307
DDAH1.19392.6	SL008871	N(G),N(G)-dimethylarginine dimethylaminohydrolase 1	DDAH1	0.675994	0.803624	0.336557	0.574564	0.254679	0.407219
DDC.3538.26	SL009216	Aromatic-L-amino-acid decarboxylase	DDC	0.62353	0.770134	0.565955	0.747551	0.169811	0.309952
DDIT3.19119.10	SL013775	DNA damage-inducible transcript 3 protein	DDIT3	0.188838	0.432536	0.169103	0.421307	0.109378	0.233541
DDOST.17161.1	SL016423	Dolichyl-diphosphooligosaccharide--protein glycosyltransferase 48 kDa subunit	DDOST	0.0404689	0.216577	0.0773807	0.318751	0.396684	0.545018
DDR1.4122.12	SL004119	Epithelial discoidin domain-containing receptor 1	DDR1	0.630799	0.775075	0.378072	0.605436	0.827221	0.883957
DDR2.15381.45	SL004120	Discoidin domain-containing receptor 2	DDR2	0.523187	0.707474	0.410358	0.633937	0.395203	0.543767
DDT.19237.17	SL004808	D-dopachrome decarboxylase	DDT	0.0191884	0.154762	0.0359424	0.255567	0.0112325	0.066506
DDX19A.18813.15	SL021131	ATP-dependent RNA helicase DDX19A	DDX19A	0.86675	0.918804	0.318436	0.562344	0.0321346	0.112775
DDX19B.5460.60	SL004750	ATP-dependent RNA helicase DDX19B	DDX19B	0.590711	0.750797	0.0660098	0.307485	0.0314462	0.111714
DDX23.13946.8	SL020297	Probable ATP-dependent RNA helicase DDX23	DDX23	0.0106508	0.12656	0.00791079	0.184734	0.00102009	0.0298507
DDX25.13984.23	SL020293	ATP-dependent RNA helicase DDX25	DDX25	0.0982521	0.324545	0.0594457	0.297174	0.00840597	0.0589451
DDX39B.9742.59	SL012974	Spliceosome RNA helicase DDX39B	DDX39B	0.517117	0.703828	0.689722	0.821081	0.338082	0.492102
DDX46.14216.35	SL019957	Probable ATP-dependent RNA helicase DDX46	DDX46	0.125831	0.361023	0.0435489	0.267791	0.00519182	0.0483197
DDX58.12382.2	SL019687	Probable ATP-dependent RNA helicase DDX58	DDX58	0.0112418	0.127977	0.023325	0.2346	0.000782586	0.028915
DDX6.12869.68	SL019938	Probable ATP-dependent RNA helicase DDX6	DDX6	0.491196	0.691005	0.216163	0.468115	0.0825872	0.197242
DEAF1.6369.82	SL013514	Deformed epidermal autoregulatory factor 1 homolog	DEAF1	0.0165429	0.147209	0.00538654	0.174429	0.00993432	0.0645061
DECR1.12687.2	SL008215	2,4-dienoyl-CoA reductase, mitochondrial	DECR1	0.0961273	0.321716	0.352135	0.58725	0.0487789	0.143484
DECR2.18343.10	SL020975	Peroxisomal 2,4-dienoyl-CoA reductase	DECR2	0.173848	0.418353	0.194887	0.447289	0.0119523	0.0689512
DEF6.14090.23	SL020308	Differentially expressed in FDCP 6 homolog	DEF6	0.18711	0.430511	0.376483	0.603669	0.483601	0.625039
DEFA1.19579.5	SL004526	Neutrophil defensin 1	DEFA1	0.430711	0.651489	0.408406	0.63242	0.10004	0.219877
DEFA5.16785.45	SL004530	Defensin-5	DEFA5	0.0210796	0.163099	0.124915	0.374357	0.0710097	0.181095
DEFB1.6629.3	SL004532	Beta-defensin 1	DEFB1	0.309024	0.548295	0.744744	0.853205	0.179872	0.321502
DEFB103A.5679.16	SL004534	Beta-defensin 103	DEFB103A	0.0084487	0.114787	0.058698	0.296412	0.00663952	0.0522433
DEFB104A.5763.67	SL004535	Beta-defensin 104	DEFB104A	0.353416	0.585033	0.468788	0.671483	0.065162	0.171945
DEFB106A.5664.57	SL012682	Beta-defensin 106	DEFB106A	0.142633	0.384385	0.364455	0.594557	0.0103028	0.0646438
DEFB107A.6399.52	SL012680	Beta-defensin 107	DEFB107A	0.132061	0.369961	0.201534	0.453048	0.0502588	0.146228
DEFB108B.5611.56	SL012710	Beta-defensin 108B	DEFB108B	0.515435	0.701957	0.179414	0.430532	0.297276	0.454172
DEFB110.8340.9	SL012533	Beta-defensin 110	DEFB110	0.0309978	0.193395	0.126506	0.376713	0.0536686	0.152551
DEFB112.5689.1	SL012531	Beta-defensin 112	DEFB112	0.749919	0.847579	0.61243	0.77941	0.644217	0.756781
DEFB113.13374.4	SL012530	Beta-defensin 113	DEFB113	0.00586065	0.0980837	0.00453993	0.174429	0.00080555	0.028915
DEFB115.8391.12	SL012528	Beta-defensin 115	DEFB115	0.18362	0.428759	0.0886839	0.331488	0.0318123	0.112402
DEFB116.11144.10	SL012527	Beta-defensin 116	DEFB116	0.168346	0.411844	0.153905	0.407292	0.00847039	0.0590341
DEFB118.9306.7	SL007604	Beta-defensin 118	DEFB118	0.919812	0.949987	0.313578	0.558448	0.039705	0.127464
DEFB119.8315.5	SL012695	Beta-defensin 119	DEFB119	0.604844	0.760219	0.256521	0.50541	0.116504	0.241745
DEFB121.5765.53	SL012548	Beta-defensin 121	DEFB121	0.126665	0.361716	0.273975	0.523962	0.0991092	0.218922
DEFB125.9486.13	SL012693	Beta-defensin 125	DEFB125	0.0656558	0.274311	0.112645	0.359673	0.19149	0.335218
DEFB128.6360.7	SL012642	Beta-defensin 128	DEFB128	0.0694699	0.27941	0.173258	0.423632	0.00718831	0.0542734
DEFB129.8347.222	SL012830	Beta-defensin 129	DEFB129	0.434263	0.653614	0.645885	0.797065	0.152467	0.287016
DEFB132.9022.49	SL012641	Beta-defensin 132	DEFB132	0.0408739	0.217724	0.0153661	0.221222	0.00297453	0.0400602
DEFB135.6411.58	SL012524	Beta-defensin 135	DEFB135	0.00130488	0.0581375	0.0118195	0.204113	0.000160003	0.0235851
DEFB4A.13397.88	SL004533	Beta-defensin 4A	DEFB4A	0.995384	0.996039	0.939922	0.965949	0.98053	0.986581
DENR.19287.59	SL007009	Density-regulated protein	DENR	0.797844	0.878751	0.360604	0.591782	0.833377	0.886179
DEPP.7178.59	SL018104	Protein DEPP	DEPP	0.593581	0.753112	0.91807	0.954346	0.775962	0.849261
DERL1.13393.46	SL015189	Derlin-1	DERL1	0.836566	0.899276	0.800434	0.883115	0.717846	0.808329
DES.12030.82	SL004900	Desmin	DES	0.231571	0.476156	0.0531519	0.28657	0.0342869	0.116446
DGCR14.11356.19	SL019423	Protein DGCR14	DGCR14	0.418237	0.643997	0.35373	0.588263	0.0434168	0.134099
DGCR2.8055.33	SL018370	Integral membrane protein DGCR2/IDD	DGCR2	0.106805	0.336127	0.256566	0.50541	0.0658657	0.17274
DGCR6.9444.70	SL019049	Protein DGCR6	DGCR6	0.7204	0.831091	0.779861	0.872568	0.412105	0.5594
DGKB.12895.28	SL019952	Diacylglycerol kinase beta	DGKB	0.00626668	0.10121	0.00235389	0.174429	0.0108884	0.0658351
DHFR.9823.2	SL013732	Dihydrofolate reductase	DHFR	0.390377	0.618559	0.287573	0.53736	0.181199	0.322739
DHRS9.17467.1	SL015172	Dehydrogenase/reductase SDR family member 9	DHRS9	0.0702082	0.281388	0.0134536	0.214993	0.00692971	0.0528116
DHX38.13645.14	SL020202	Pre-mRNA-splicing factor ATP-dependent RNA helicase PRP16	DHX38	0.0303608	0.193032	0.0377048	0.257004	0.000751075	0.028915
DHX58.14012.17	SL007593	Probable ATP-dependent RNA helicase DHX58	DHX58	0.592107	0.751912	0.665642	0.807939	0.538222	0.670574
DHX8.11601.26	SL019516	ATP-dependent RNA helicase DHX8	DHX8	0.0809583	0.299306	0.0849415	0.326356	0.0120557	0.0691455
DHX9.10527.22	SL013075	ATP-dependent RNA helicase A	DHX9	0.000165485	0.0270275	0.00307278	0.174429	6.91188e-05	0.0232159
DIABLO.3122.6	SL003733	Diablo homolog, mitochondrial	DIABLO	0.816286	0.888358	0.927874	0.960051	0.891078	0.924493
DIDO1.14329.4	SL011624	Death-inducer obliterator 1	DIDO1	0.108113	0.33672	0.0651237	0.306484	0.00173541	0.0332278
DIMT1.12694.28	SL019801	Probable dimethyladenosine transferase	DIMT1	0.285952	0.528704	0.637348	0.792561	0.023446	0.095992
DIRAS1.17793.4	SL020986	GTP-binding protein Di-Ras1	DIRAS1	0.177711	0.423016	0.413989	0.63617	0.394947	0.543767
DIRAS3.12406.119	SL000635	GTP-binding protein Di-Ras3	DIRAS3	0.965846	0.977841	0.746391	0.85374	0.300591	0.4574
DIXDC1.13441.30	SL020107	Dixin	DIXDC1	0.0676379	0.276673	0.0172022	0.225656	0.00617776	0.0507227
DKK1.3535.84	SL004367	Dickkopf-related protein 1	DKK1	0.553806	0.727616	0.387073	0.613852	0.338003	0.492102
DKK2.15678.71	SL009413	Dickkopf-related protein 2	DKK2	0.476059	0.683614	0.30855	0.555068	0.0992224	0.218922
DKK3.3607.71	SL009412	Dickkopf-related protein 3	DKK3	0.0545331	0.250222	0.451385	0.660228	0.244481	0.396261
DKK4.3365.7	SL010612	Dickkopf-related protein 4	DKK4	0.494558	0.692108	0.536398	0.727468	0.433151	0.579693
DKKL1.16309.30	SL010381	Dickkopf-like protein 1	DKKL1	0.508898	0.699734	0.0719851	0.313905	0.025383	0.0994777
DLD.15527.90	SL008018	Dihydrolipoyl dehydrogenase, mitochondrial	DLD	0.67726	0.804302	0.768988	0.868704	0.835962	0.888307
DLG2.19620.16	SL021282	Disks large homolog 2	DLG2	0.665944	0.795196	0.2161	0.468115	0.179163	0.320556
DLG3.7897.75	SL006681	Disks large homolog 3	DLG3	0.105042	0.333692	0.392166	0.61711	0.0637691	0.169939
DLG4.8070.88	SL018372	Disks large homolog 4	DLG4	0.361931	0.593894	0.259394	0.508811	0.456713	0.601007
DLK1.6373.54	SL000679	Protein delta homolog 1	DLK1	0.0129319	0.13296	0.507302	0.703286	0.0210459	0.0900252
DLK1.6496.60	SL000679	Protein delta homolog 1	DLK1	0.00900248	0.118166	0.432087	0.644246	0.0167106	0.0802142
DLK1.8380.244	SL000679	Protein delta homolog 1	DLK1	0.0244443	0.175738	0.0709583	0.312598	0.00413542	0.0448787
DLK2.9359.9	SL008677	Protein delta homolog 2	DLK2	0.0421727	0.219792	0.136025	0.38598	0.0997766	0.219545
DLL1.5349.69	SL006970	Delta-like protein 1	DLL1	0.462526	0.674594	0.171573	0.423129	0.0788831	0.192003
DLL3.9974.8	SL007726	Delta-like protein 3	DLL3	0.294063	0.534607	0.0764114	0.317685	0.0548098	0.154831
DLL4.3305.6	SL010457	Delta-like protein 4	DLL4	0.183445	0.428759	0.0876541	0.330799	0.0990863	0.218922
DLX3.11422.2	SL019446	Homeobox protein DLX-3	DLX3	0.585783	0.749264	0.904759	0.945565	0.86116	0.905854
DLX4.11910.27	SL019039	Homeobox protein DLX-4	DLX4	0.34195	0.575553	0.177548	0.428148	0.341713	0.493801
DMBT1.19212.4	SL007745	Deleted in malignant brain tumors 1 protein	DMBT1	0.0550472	0.251794	0.0382815	0.259281	0.0460393	0.138817
DMKN.5963.9	SL010588	Dermokine	DMKN	0.493306	0.692108	0.216736	0.468687	0.031521	0.111838
DMKN.8535.102	SL010588	Dermokine	DMKN	0.0758123	0.290525	0.344919	0.581785	0.0960198	0.214868
DNAI1.11396.39	SL019451	Dynein intermediate chain 1, axonemal	DNAI1	0.0981426	0.324545	0.06036	0.299316	0.0106228	0.0654942
DNAJA2.11582.63	SL007975	DnaJ homolog subfamily A member 2	DNAJA2	0.46023	0.673381	0.335598	0.574041	0.253424	0.405781
DNAJA4.9744.139	SL019145	DnaJ homolog subfamily A member 4	DNAJA4	0.579109	0.745525	0.59712	0.768481	0.768608	0.844452
DNAJB1.3852.19	SL000449	DnaJ homolog subfamily B member 1	DNAJB1	0.792106	0.876911	0.65348	0.800627	0.42702	0.573844
DNAJB11.7110.2	SL011305	DnaJ homolog subfamily B member 11	DNAJB11	0.394849	0.622191	0.858313	0.917181	0.983532	0.988295
DNAJB12.8006.12	SL018358	DnaJ homolog subfamily B member 12	DNAJB12	0.769741	0.862087	0.308936	0.555068	0.33343	0.488325
DNAJB14.8053.16	SL018412	DnaJ homolog subfamily B member 14	DNAJB14	0.127154	0.362157	0.268198	0.519	0.102706	0.224117
DNAJB2.11438.6	SL019476	DnaJ homolog subfamily B member 2	DNAJB2	0.383846	0.613019	0.471431	0.674423	0.464025	0.606955
DNAJB4.18884.22	SL021230	DnaJ homolog subfamily B member 4	DNAJB4	0.586739	0.749431	0.31014	0.555921	0.957683	0.971479
DNAJB6.11606.22	SL019538	DnaJ homolog subfamily B member 6	DNAJB6	0.654518	0.788593	0.453019	0.661123	0.450644	0.595941
DNAJB9.11214.40	SL019363	DnaJ homolog subfamily B member 9	DNAJB9	0.0105957	0.126301	0.178938	0.430071	0.0194737	0.0869669
DNAJC10.8297.8	SL018461	DnaJ homolog subfamily C member 10	DNAJC10	0.255168	0.496181	0.911267	0.949757	0.490648	0.631822
DNAJC11.9783.75	SL019128	DnaJ homolog subfamily C member 11	DNAJC11	0.312121	0.551184	0.225193	0.476095	0.0418214	0.131408
DNAJC15.7197.2	SL018091	DnaJ homolog subfamily C member 15	DNAJC15	0.650634	0.787211	0.36248	0.592936	0.0352068	0.118263
DNAJC16.10454.99	SL018290	DnaJ homolog subfamily C member 16	DNAJC16	0.399634	0.62623	0.662367	0.80625	0.56686	0.694876
DNAJC17.14655.1	SL020140	DnaJ homolog subfamily C member 17	DNAJC17	0.717952	0.830357	0.953736	0.974224	0.432898	0.579525
DNAJC18.8033.1	SL018389	DnaJ homolog subfamily C member 18	DNAJC18	0.428378	0.650488	0.321189	0.564803	0.330504	0.484818
DNAJC19.4545.53	SL006197	Mitochondrial import inner membrane translocase subunit TIM14	DNAJC19	0.909906	0.945317	0.603315	0.771682	0.0940745	0.212091
DNAJC27.12799.65	SL019880	DnaJ homolog subfamily C member 27	DNAJC27	0.340301	0.57451	0.453491	0.661191	0.136729	0.268859
DNAJC30.7866.11	SL018279	DnaJ homolog subfamily C member 30	DNAJC30	0.732005	0.836028	0.130708	0.378748	0.796424	0.862966
DNAJC4.8016.19	SL018376	DnaJ homolog subfamily C member 4	DNAJC4	0.0324258	0.198228	0.0130958	0.214993	0.00124595	0.0302062
DNAJC4.8653.132	SL018376	DnaJ homolog subfamily C member 4	DNAJC4	0.00190065	0.0645423	0.0834865	0.325462	0.000470918	0.028915
DNASE1L2.6324.11	SL012757	Deoxyribonuclease-1-like 2	DNASE1L2	0.0310534	0.193395	0.0151447	0.220881	0.0149722	0.0757741
DNASE2B.6533.20	SL017464	Deoxyribonuclease-2-beta	DNASE2B	0.836829	0.899276	0.34287	0.579705	0.32413	0.479317
DNER.11442.1	SL008968	Delta and Notch-like epidermal growth factor-related receptor	DNER	0.308413	0.547822	0.39024	0.614875	0.122992	0.249562
DNER.9769.48	SL008968	Delta and Notch-like epidermal growth factor-related receptor	DNER	0.103592	0.331871	0.256121	0.50541	0.00927915	0.0618245
DNM2.11572.4	SL010968	Dynamin-2	DNM2	0.420159	0.645148	0.510691	0.706505	0.644708	0.756806
DNMT3L.19142.39	SL018889	DNA (cytosine-5)-methyltransferase 3-like	DNMT3L	0.731226	0.835347	0.694382	0.823981	0.517521	0.65382
DOC2B.7997.118	SL018346	Double C2-like domain-containing protein beta	DOC2B	0.196851	0.441276	0.339288	0.576852	0.405759	0.553583
DOCK9.14002.18	SL020303	Dedicator of cytokinesis protein 9	DOCK9	0.0786255	0.295655	0.105395	0.352216	0.0155655	0.0774879
DOK1.16831.7	SL019539	Docking protein 1	DOK1	0.331033	0.566947	0.0292378	0.246668	0.00464881	0.0467488
DOK2.14246.50	SL016379	Docking protein 2	DOK2	0.254978	0.496181	0.0431223	0.267225	0.0716528	0.181922
DOK2.19578.19	SL016379	Docking protein 2	DOK2	0.5338	0.714394	0.235517	0.486591	0.0176372	0.0824101
DOS.9123.18	SL018808	Protein Dos	DOS	0.144245	0.385526	0.118396	0.367173	0.0857123	0.201207
DOT1L.12692.56	SL019837	Histone-lysine N-methyltransferase, H3 lysine-79 specific	DOT1L	0.347395	0.580654	0.399867	0.62492	0.166345	0.304599
DPEP1.8794.13	SL008734	Dipeptidase 1	DPEP1	0.534858	0.715181	0.385109	0.612551	0.213346	0.361784
DPEP2.8327.26	SL018483	Dipeptidase 2	DPEP2	0.0216636	0.164616	0.00474154	0.174429	0.0393637	0.127034
DPP10.7890.68	SL018287	Inactive dipeptidyl peptidase 10	DPP10	0.0245558	0.175738	0.124667	0.374357	0.240845	0.392035
DPP4.15460.9	SL003281	Dipeptidyl peptidase 4	DPP4	0.0866204	0.307907	0.185873	0.437553	0.0143236	0.0739676
DPP7.8346.9	SL008916	Dipeptidyl peptidase 2	DPP7	0.840846	0.90253	0.276042	0.525622	0.0405372	0.128867
DPT.4979.34	SL008178	Dermatopontin	DPT	0.172975	0.417574	0.0642057	0.305263	0.0937104	0.212091
DPY30.13943.38	SL020276	Protein dpy-30 homolog	DPY30	0.0362417	0.207047	0.186623	0.438462	0.0813339	0.195518
DPYSL2.13567.1	SL008214	Dihydropyrimidinase-related protein 2	DPYSL2	0.438068	0.656311	0.520948	0.715034	0.652706	0.762247
DPYSL3.12707.26	SL008196	Dihydropyrimidinase-related protein 3	DPYSL3	0.798747	0.878834	0.046792	0.272133	0.0875854	0.203884
DPYSL5.12683.156	SL019830	Dihydropyrimidinase-related protein 5	DPYSL5	0.0216034	0.164616	0.151395	0.405734	0.00478941	0.0470485
DRAXIN.7084.1	SL018070	Draxin	DRAXIN	0.325371	0.561461	0.615901	0.781121	0.367442	0.51931
DRG1.17849.6	SL021009	Developmentally-regulated GTP-binding protein 1	DRG1	0.725837	0.832943	0.088898	0.331488	0.0159739	0.078494
DRGX.8034.6	SL018398	Dorsal root ganglia homeobox protein	DRGX	0.182508	0.428759	0.4533	0.661123	0.83566	0.888192
DSC1.10882.12	SL005718	Desmocollin-1	DSC1	0.120433	0.353554	0.356899	0.591085	0.0675095	0.175902
DSC2.13126.52	SL008631	Desmocollin-2	DSC2	0.0182716	0.15353	0.165487	0.420219	0.107882	0.231319
DSCAM.9175.48	SL018891	Down syndrome cell adhesion molecule	DSCAM	0.0766299	0.291294	0.549942	0.736679	0.0865365	0.202066
DSCAML1.18886.28	SL006667	Down syndrome cell adhesion molecule-like protein 1	DSCAML1	0.681986	0.806964	0.759203	0.8618	0.583128	0.709516
DSG1.2976.58	SL004856	Desmoglein-1	DSG1	0.00467374	0.0881638	0.00139515	0.174429	0.0014948	0.0324941
DSG2.9484.75	SL004857	Desmoglein-2	DSG2	0.131191	0.368955	0.361421	0.591782	0.415016	0.562014
DSG3.16317.20	SL004969	Desmoglein-3	DSG3	0.332996	0.568088	0.370972	0.59881	0.403117	0.55171
DSTN.18883.4	SL008142	Destrin	DSTN	0.148052	0.389769	0.898458	0.942431	0.234172	0.384669
DTD1.19194.9	SL015828	D-tyrosyl-tRNA(Tyr) deacylase 1	DTD1	0.312406	0.551184	0.156408	0.409406	0.130836	0.26093
DTD2.18280.29	SL020956	Putative D-tyrosyl-tRNA(Tyr) deacylase 2	DTD2	0.824618	0.892244	0.68423	0.818315	0.862669	0.906765
DTX1.11430.49	SL007518	E3 ubiquitin-protein ligase DTX1	DTX1	0.716921	0.830357	0.50826	0.703984	0.733216	0.81877
DTX3L.11643.73	SL019554	E3 ubiquitin-protein ligase DTX3L	DTX3L	0.307228	0.547422	0.367049	0.596715	0.128028	0.256674
DTYMK.19504.22	SL021087	Thymidylate kinase	DTYMK	0.510627	0.700957	0.782308	0.873664	0.777625	0.850265
DUSP13.6525.17	SL012566	Dual specificity protein phosphatase 13 isoform A	DUSP13	0.0658587	0.274311	0.136044	0.38598	0.0369627	0.12183
DUSP15.12838.28	SL019935	Dual specificity protein phosphatase 15	DUSP15	0.615327	0.764609	0.488147	0.685447	0.239238	0.389803
DUSP16.14631.22	SL020115	Dual specificity protein phosphatase 16	DUSP16	0.000386023	0.0340725	0.000314489	0.159516	8.27634e-07	0.00338407
DUSP23.17326.44	SL019563	Dual specificity protein phosphatase 23	DUSP23	0.599065	0.755659	0.537761	0.72845	0.207466	0.354979
DUSP26.8967.6	SL018795	Dual specificity protein phosphatase 26	DUSP26	0.144887	0.386112	0.0246145	0.237559	0.000991336	0.0297431
DUSP28.9940.35	SL019220	Dual specificity phosphatase 28	DUSP28	0.366384	0.598348	0.782566	0.873664	0.124689	0.251973
DUSP3.3480.7	SL008122	Dual specificity protein phosphatase 3	DUSP3	0.305359	0.546238	0.0969254	0.341551	0.00311295	0.040486
DUSP4.10035.6	SL007389	Dual specificity protein phosphatase 4	DUSP4	0.0146418	0.14282	0.0402783	0.259704	0.00330181	0.0416277
DUSP6.12341.8	SL007465	Dual specificity protein phosphatase 6	DUSP6	0.00215596	0.066366	0.0349776	0.255567	0.0014904	0.0324941
DUT.9995.6	SL013164	Deoxyuridine 5'-triphosphate nucleotidohydrolase, mitochondrial	DUT	0.623408	0.770134	0.0402106	0.259704	0.0764901	0.188439
DVL2.13575.40	SL020209	Segment polarity protein dishevelled homolog DVL-2	DVL2	0.631891	0.775425	0.094812	0.338817	0.17592	0.316828
DYNLL1.3881.49	SL003753	Dynein light chain 1, cytoplasmic	DYNLL1	0.908852	0.944437	0.511979	0.707757	0.116247	0.241523
DYNLL2.11493.169	SL019474	Dynein light chain 2, cytoplasmic	DYNLL2	0.629999	0.774561	0.587814	0.762327	0.921011	0.943117
DYNLRB1.3845.51	SL011530	Dynein light chain roadblock-type 1	DYNLRB1	0.210309	0.458262	0.00218804	0.174429	0.00484875	0.0471951
DYNLRB2.17827.53	SL009441	Dynein light chain roadblock-type 2	DYNLRB2	0.196508	0.441032	0.149439	0.40438	0.435023	0.581007
DYNLT3.12867.40	SL019922	Dynein light chain Tctex-type 3	DYNLT3	0.132445	0.370064	0.100089	0.344928	0.136756	0.268859
DYRK3.4359.87	SL013570	Dual specificity tyrosine-phosphorylation-regulated kinase 3	DYRK3	0.202756	0.448832	0.0705302	0.312598	0.00991339	0.0645061
EBAG9.19323.1	SL013709	Receptor-binding cancer antigen expressed on SiSo cells	EBAG9	0.609197	0.762733	0.625882	0.787047	0.584458	0.710295
EBI3.10851.77	SL007417	Interleukin-27 subunit beta	EBI3	0.0848432	0.304968	0.15184	0.405734	0.103843	0.22544
ECE1.8767.44	SL004060	Endothelin-converting enzyme 1	ECE1	0.10158	0.328641	0.0611476	0.301414	0.00666093	0.0522459
ECEL1.7076.17	SL017977	Endothelin-converting enzyme-like 1	ECEL1	0.0573125	0.25625	0.0658851	0.307485	0.0107799	0.0657891
ECH1.12662.82	SL004998	Delta(3,5)-Delta(2,4)-dienoyl-CoA isomerase, mitochondrial	ECH1	0.892912	0.93508	0.720211	0.84068	0.364087	0.515526
ECHS1.17787.1	SL005677	Enoyl-CoA hydratase, mitochondrial	ECHS1	0.156058	0.39779	0.775893	0.8714	0.861209	0.905854
ECI2.12859.33	SL007038	Enoyl-CoA delta isomerase 2, mitochondrial	ECI2	0.47839	0.684175	0.169163	0.421307	0.0199714	0.0877473
ECM1.3366.51	SL006550	Extracellular matrix protein 1	ECM1	0.287025	0.529615	0.401243	0.625769	0.520505	0.655839
EDA.14024.196	SL004644	Ectodysplasin-A, secreted form	EDA	0.238709	0.482172	0.15185	0.405734	0.0125584	0.0702564
EDA.2826.53	SL004644	Ectodysplasin-A, secreted form	EDA	0.4935	0.692108	0.454987	0.662525	0.162069	0.299048
EDA2R.3083.71	SL005233	Tumor necrosis factor receptor superfamily member 27	EDA2R	0.26145	0.500637	0.718674	0.840104	0.788464	0.857649
EDAR.2977.7	SL004872	Tumor necrosis factor receptor superfamily member EDAR	EDAR	0.476997	0.683701	0.310171	0.555921	0.199039	0.345086
EDC4.13066.42	SL015023	Enhancer of mRNA-decapping protein 4	EDC4	0.346968	0.580648	0.00360538	0.174429	0.0213885	0.0906949
EDDM3A.9536.16	SL012501	Epididymal secretory protein E3-alpha	EDDM3A	0.115643	0.347101	0.0371382	0.255896	0.00120638	0.0302062
EDDM3B.7782.34	SL012453	Epididymal secretory protein E3-beta	EDDM3B	0.571205	0.73917	0.35837	0.591332	0.0557335	0.155992
EDF1.12415.122	SL011710	Endothelial differentiation-related factor 1	EDF1	0.0350344	0.203735	0.0286401	0.245765	0.000970494	0.0297431
EDIL3.9360.33	SL012367	EGF-like repeat and discoidin I-like domain-containing protein 3	EDIL3	0.301432	0.54163	0.329498	0.570404	0.346207	0.498089
EDN1.6495.14	SL000404	Endothelin-1	EDN1	0.0434527	0.222379	0.097546	0.342273	0.00930975	0.0618617
EDN2.12574.36	SL000405	Endothelin-2	EDN2	0.104028	0.332554	0.690392	0.821274	0.32363	0.478734
EDN3.15383.200	SL004700	Endothelin-3	EDN3	0.636294	0.777902	0.207754	0.457425	0.350939	0.502656
EEA1.14043.12	SL008204	Early endosome antigen 1	EEA1	0.161388	0.402809	0.248552	0.498962	0.0201992	0.0884928
EEF1B2.5882.34	SL005685	Elongation factor 1-beta	EEF1B2	0.387195	0.615441	0.313751	0.558448	0.780293	0.852162
EEF1D.17826.341	SL011186	Elongation factor 1-delta	EEF1D	0.387123	0.615441	0.548833	0.736285	0.240889	0.392035
EEF2K.12332.7	SL019680	Eukaryotic elongation factor 2 kinase	EEF2K	0.00261441	0.0750617	0.00844468	0.187644	0.0245645	0.0983334
EFCAB14.10830.5	SL018596	EF-hand calcium-binding domain-containing protein 14	EFCAB14	0.0663491	0.274953	0.0985553	0.344054	0.0143727	0.0741369
EFEMP1.8480.29	SL006527	EGF-containing fibulin-like extracellular matrix protein 1	EFEMP1	0.169464	0.41347	0.66386	0.806557	0.666959	0.771231
EFHA1.6226.69	SL017253	Calcium uptake protein 2, mitochondrial	EFHA1	0.0327124	0.198316	0.0886321	0.331488	0.224598	0.37474
EFHA2.6912.6	SL017966	Calcium uptake protein 3, mitochondrial	EFHA2	0.82564	0.892772	0.909173	0.948726	0.629743	0.743816
EFHD1.19616.100	SL008702	EF-hand domain-containing protein D1	EFHD1	0.116324	0.348208	0.0133421	0.214993	0.0139312	0.0732145
EFNA2.14124.6	SL004843	Ephrin-A2	EFNA2	0.748912	0.847492	0.47569	0.677332	0.281413	0.437307
EFNA3.14153.8	SL004139	Ephrin-A3	EFNA3	0.867278	0.918804	0.762587	0.864038	0.493557	0.634529
EFNA4.2614.28	SL004140	Ephrin-A4	EFNA4	0.185435	0.430356	0.322994	0.566014	0.150354	0.284106
EFNA5.2615.60	SL004141	Ephrin-A5	EFNA5	0.912464	0.947011	0.892738	0.939454	0.680702	0.780249
EFNB1.13104.32	SL008614	Ephrin-B1	EFNB1	0.136297	0.375494	0.207613	0.457425	0.0557869	0.156046
EFNB2.14131.37	SL007274	Ephrin-B2	EFNB2	0.224095	0.468404	0.628243	0.78857	0.174795	0.315641
EFNB2.8772.5	SL007274	Ephrin-B2	EFNB2	0.591661	0.751721	0.552066	0.736679	0.223839	0.373884
EFNB3.2514.65	SL004142	Ephrin-B3	EFNB3	0.489033	0.689137	0.593961	0.766779	0.09633	0.215268
EFNB3.7785.1	SL004142	Ephrin-B3	EFNB3	0.0613632	0.265771	0.814497	0.89033	0.277995	0.433713
EFS.12572.236	SL019783	Embryonal Fyn-associated substrate	EFS	0.137008	0.376773	0.0111323	0.200441	0.00883947	0.0598697
EGF.5509.7	SL000084	Epidermal growth factor	EGF	0.0272719	0.181746	0.533239	0.725664	0.458084	0.602117
EGFL6.17454.15	SL006311	Epidermal growth factor-like protein 6	EGFL6	0.832144	0.896475	0.75788	0.861055	0.375247	0.525603
EGFLAM.12338.27	SL019671	Pikachurin	EGFLAM	0.0491449	0.238666	0.131942	0.380966	0.170633	0.310557
EGFR.19567.1	SL016828	Epidermal growth factor receptor variant III	EGFR	0.0124097	0.131661	0.134585	0.384373	0.0400255	0.128042
EGFR.2677.1	SL002644	Epidermal growth factor receptor	EGFR	0.939003	0.964459	0.790176	0.876373	0.790097	0.857963
EGLN1.9901.28	SL007650	Egl nine homolog 1	EGLN1	0.258619	0.498548	0.0601214	0.29897	0.00622631	0.0507227
EHBP1.12813.18	SL006654	EH domain-binding protein 1	EHBP1	0.132461	0.370064	0.0422189	0.264119	0.0412098	0.130189
EHD4.11421.10	SL008304	EH domain-containing protein 4	EHD4	0.24162	0.484393	0.229809	0.481234	0.103333	0.22474
EHF.13387.55	SL015293	ETS homologous factor	EHF	0.590543	0.750797	0.561214	0.74474	0.228961	0.379247
EHMT2.5843.60	SL003542	Histone-lysine N-methyltransferase EHMT2	EHMT2	0.5878	0.750148	0.95666	0.976169	0.0682219	0.177354
EID3.8079.39	SL018383	EP300-interacting inhibitor of differentiation 3	EID3	0.291473	0.532716	0.202376	0.453278	0.12159	0.247794
EIF1AD.13545.97	SL013206	Probable RNA-binding protein EIF1AD	EIF1AD	0.730165	0.834971	0.289582	0.538308	0.0489669	0.143522
EIF1AX.9850.38	SL014805	Eukaryotic translation initiation factor 1A, X-chromosomal	EIF1AX	0.00642634	0.102201	0.0115933	0.20385	0.00292644	0.0397595
EIF1AY.19224.5	SL012984	Eukaryotic translation initiation factor 1A, Y-chromosomal	EIF1AY	0.717335	0.830357	0.645991	0.797065	0.649942	0.76083
EIF1B.12701.1	SL019791	Eukaryotic translation initiation factor 1b	EIF1B	0.335931	0.570986	0.666747	0.808634	0.0990251	0.218922
EIF2B1.10080.9	SL019240	Translation initiation factor eIF-2B subunit alpha	EIF2B1	0.91836	0.949131	0.515695	0.711223	0.668201	0.771925
EIF3G.11454.87	SL012996	Eukaryotic translation initiation factor 3 subunit G	EIF3G	0.111122	0.341597	0.223034	0.473898	0.9214	0.943303
EIF3J.13497.34	SL020138	Eukaryotic translation initiation factor 3 subunit J	EIF3J	0.375071	0.605231	0.339061	0.576682	0.401386	0.549754
EIF4A1.18829.4	SL008140	Eukaryotic initiation factor 4A-I	EIF4A1	0.540903	0.71886	0.701855	0.830259	0.999634	0.999634
EIF4A2.18824.7	SL021460	Eukaryotic initiation factor 4A-II	EIF4A2	0.0499751	0.241414	0.0994507	0.344291	0.667044	0.771231
EIF4A3.4997.19	SL011616	Eukaryotic initiation factor 4A-III	EIF4A3	0.2721	0.513669	0.239745	0.491021	0.397374	0.545732
EIF4B.14675.20	SL011011	Eukaryotic translation initiation factor 4B	EIF4B	0.454739	0.668992	0.521121	0.715034	0.694581	0.790564
EIF4E.19263.147	SL007081	Eukaryotic translation initiation factor 4E	EIF4E	0.352047	0.584397	0.742715	0.851883	0.708366	0.800617
EIF4EBP2.4184.43	SL008378	Eukaryotic translation initiation factor 4E-binding protein 2	EIF4EBP2	0.305399	0.546238	0.518226	0.713743	0.556558	0.686672
EIF4G2.4230.1	SL011211	Eukaryotic translation initiation factor 4 gamma 2	EIF4G2	0.266118	0.506813	0.214029	0.465701	0.0241469	0.0974225
EIF4G3.13991.47	SL020285	Eukaryotic translation initiation factor 4 gamma 3	EIF4G3	0.113807	0.344567	0.0797501	0.321865	0.00827095	0.0584626
EIF4H.5885.55	SL004924	Eukaryotic translation initiation factor 4H	EIF4H	0.419278	0.644964	0.0500175	0.279132	0.0154798	0.0772297
EIF5.2612.5	SL004759	Eukaryotic translation initiation factor 5	EIF5	0.418126	0.643997	0.313172	0.558255	0.878247	0.916178
EIF5A.5888.29	SL005687	Eukaryotic translation initiation factor 5A-1	EIF5A	0.502564	0.696322	0.758327	0.861349	0.792273	0.859693
EIF5A2.11355.10	SL008435	Eukaryotic translation initiation factor 5A-2	EIF5A2	0.568863	0.738163	0.729652	0.845182	0.848687	0.897667
ELANE.13671.40	SL000401	Neutrophil elastase	ELANE	0.551846	0.726616	0.704469	0.831425	0.140692	0.273072
ELAVL1.11592.1	SL011997	ELAV-like protein 1	ELAVL1	0.551508	0.726381	0.581181	0.756082	0.140835	0.273072
ELF5.13457.33	SL020109	ETS-related transcription factor Elf-5	ELF5	0.164885	0.405987	0.0465722	0.272133	0.0121398	0.0691455
ELK1.10006.25	SL019228	ETS domain-containing protein Elk-1	ELK1	0.244064	0.486352	0.0949036	0.338817	0.022126	0.0926651
ELK3.5707.55	SL013780	ETS domain-containing protein Elk-3	ELK3	0.400157	0.626231	0.219694	0.471138	0.292444	0.449648
ELL.11459.81	SL007290	RNA polymerase II elongation factor ELL	ELL	0.28506	0.528206	0.0451371	0.271259	0.0169222	0.0808872
ELL2.11494.4	SL019480	RNA polymerase II elongation factor ELL2	ELL2	0.852642	0.909418	0.714587	0.838368	0.392459	0.541752
ELMO1.12764.3	SL019856	Engulfment and cell motility protein 1	ELMO1	0.690925	0.812494	0.721775	0.84144	0.527584	0.661687
EMC1.11989.35	SL019200	ER membrane protein complex subunit 1	EMC1	0.161456	0.402809	0.222299	0.473536	0.366174	0.51816
EMC4.13516.46	SL016509	ER membrane protein complex subunit 4	EMC4	0.437272	0.655919	0.991889	0.994503	0.856266	0.903155
EMC8.17770.42	SL020938	ER membrane protein complex subunit 8	EMC8	0.76254	0.85617	0.696323	0.825855	0.563397	0.69249
EMID1.9547.29	SL012763	EMI domain-containing protein 1	EMID1	0.977151	0.984418	0.960291	0.978074	0.807954	0.871275
ENAH.9757.29	SL019147	Protein enabled homolog	ENAH	0.316593	0.555223	0.275557	0.525446	0.0857721	0.201207
ENDOU.5656.53	SL012424	Poly(U)-specific endoribonuclease	ENDOU	0.957833	0.973182	0.746656	0.853828	0.449079	0.595246
ENG.4908.6	SL004482	Endoglin	ENG	0.797902	0.878751	0.244726	0.495279	0.127146	0.25558
ENGASE.16781.2	SL012928	Cytosolic endo-beta-N-acetylglucosaminidase	ENGASE	0.039951	0.215405	0.371223	0.59881	0.208832	0.356251
ENO1.11105.171	SL003650	Alpha-enolase	ENO1	0.158529	0.400269	0.95265	0.973698	0.165264	0.303327
ENO2.10339.48	SL001731	Gamma-enolase	ENO2	0.751593	0.848423	0.42246	0.640047	0.440905	0.586803
ENO3.16616.137	SL007119	Beta-enolase	ENO3	0.288713	0.531412	0.437429	0.647701	0.243773	0.39546
ENOX2.13422.66	SL012509	Ecto-NOX disulfide-thiol exchanger 2	ENOX2	0.0412354	0.218311	0.0833538	0.325462	0.00580424	0.0503733
ENPEP.15558.63	SL008525	Glutamyl aminopeptidase	ENPEP	0.0949765	0.319505	0.485439	0.684095	0.493173	0.634357
ENPP2.16892.23	SL008778	Ectonucleotide pyrophosphatase/phosphodiesterase family member 2	ENPP2	0.438588	0.656415	0.053567	0.286689	0.074233	0.185278
ENPP5.6556.5	SL012863	Ectonucleotide pyrophosphatase/phosphodiesterase family member 5	ENPP5	0.694241	0.814708	0.903699	0.945276	0.944413	0.961473
ENPP6.15579.26	SL008780	Ectonucleotide pyrophosphatase/phosphodiesterase family member 6	ENPP6	0.0433256	0.222226	0.300161	0.548329	0.0853268	0.200575
ENPP7.4435.66	SL009045	Ectonucleotide pyrophosphatase/phosphodiesterase family member 7	ENPP7	0.46685	0.678297	0.569497	0.74964	0.764567	0.84282
ENTHD2.7947.19	SL018328	AP-4 complex accessory subunit tepsin	ENTHD2	0.881696	0.929119	0.478299	0.679139	0.329465	0.484382
ENTPD1.3182.38	SL010371	Ectonucleoside triphosphate diphosphohydrolase 1	ENTPD1	0.0032691	0.0811056	0.00423208	0.174429	0.000100101	0.0232159
ENTPD1.7999.23	SL010371	Ectonucleoside triphosphate diphosphohydrolase 1	ENTPD1	0.0325602	0.198228	0.0347277	0.255567	0.0727632	0.183521
ENTPD2.18887.7	SL015373	Ectonucleoside triphosphate diphosphohydrolase 2	ENTPD2	0.681518	0.806713	0.604149	0.772532	0.629192	0.743816
ENTPD3.4436.1	SL014093	Ectonucleoside triphosphate diphosphohydrolase 3	ENTPD3	0.141602	0.382579	0.0278747	0.244111	0.00290104	0.0396758
ENTPD5.4437.56	SL014028	Ectonucleoside triphosphate diphosphohydrolase 5	ENTPD5	0.0170354	0.149839	0.0394841	0.259704	0.103023	0.22438
ENTPD6.8932.1	SL014128	Ectonucleoside triphosphate diphosphohydrolase 6	ENTPD6	0.00533115	0.0946953	0.00280153	0.174429	0.00694229	0.0528193
EPB41.4706.17	SL010830	Protein 4.1	EPB41	0.699708	0.818597	0.475632	0.677332	0.704011	0.797273
EPB41L1.13993.20	SL020300	Band 4.1-like protein 1	EPB41L1	0.635758	0.777464	0.459069	0.664391	0.619967	0.737494
EPDR1.9040.144	SL008893	Mammalian ependymin-related protein 1	EPDR1	0.0331579	0.199203	0.0122399	0.207229	0.00118853	0.0302062
EPHA1.3431.54	SL004137	Ephrin type-A receptor 1	EPHA1	0.0525805	0.246669	0.00222436	0.174429	0.00886827	0.0599758
EPHA10.5076.53	SL014294	Ephrin type-A receptor 10	EPHA10	0.426657	0.64923	0.374177	0.60145	0.0643824	0.170677
EPHA2.4834.61	SL002654	Ephrin type-A receptor 2	EPHA2	0.622955	0.769841	0.783198	0.873729	0.644901	0.756806
EPHA3.3432.21	SL010498	Ephrin type-A receptor 3	EPHA3	0.945841	0.967675	0.812671	0.889437	0.380529	0.530579
EPHA4.16288.17	SL013797	Ephrin type-A receptor 4	EPHA4	0.773784	0.864918	0.817771	0.891982	0.321128	0.476923
EPHA5.3806.55	SL004844	Ephrin type-A receptor 5	EPHA5	0.561189	0.733724	0.921498	0.95562	0.772074	0.846629
EPHA7.15580.2	SL008537	Ephrin type-A receptor 7	EPHA7	0.724131	0.831842	0.551887	0.736679	0.191093	0.334872
EPHB1.17680.12	SL016438	Ephrin type-B receptor 1	EPHB1	0.353792	0.585033	0.103396	0.349114	0.125125	0.25253
EPHB2.8225.86	SL007179	Ephrin type-B receptor 2	EPHB2	0.15873	0.400311	0.698662	0.82734	0.340478	0.492953
EPHB3.9220.7	SL008895	Ephrin type-B receptor 3	EPHB3	0.0198327	0.157892	0.0472162	0.273547	0.0131818	0.0717223
EPHB4.15530.33	SL004845	Ephrin type-B receptor 4	EPHB4	0.0288902	0.1876	0.232013	0.482747	0.0423784	0.132414
EPHB6.5078.82	SL008414	Ephrin type-B receptor 6	EPHB6	0.119293	0.352335	0.189307	0.441955	0.0329381	0.114084
EPO.5813.58	SL000408	Erythropoietin	EPO	0.0803193	0.298581	0.0773108	0.318751	0.0247571	0.0987042
EPS15L1.4212.5	SL012188	Epidermal growth factor receptor substrate 15-like 1	EPS15L1	0.484967	0.687113	0.426109	0.640919	0.0696227	0.179868
EQTN.11162.37	SL019313	Equatorin	EQTN	0.000402868	0.0340725	0.00507906	0.174429	0.00184266	0.03339
ERAP1.4964.67	SL007729	Endoplasmic reticulum aminopeptidase 1	ERAP1	0.703504	0.821326	0.779528	0.872568	0.742774	0.825588
ERAP2.8960.3	SL010614	Endoplasmic reticulum aminopeptidase 2	ERAP2	0.633258	0.77606	0.292399	0.541501	0.337974	0.492102
ERBB3.2617.56	SL002519	Receptor tyrosine-protein kinase erbB-3	ERBB3	0.662014	0.792577	0.96019	0.978074	0.587631	0.712683
ERBB4.2618.10	SL003803	Receptor tyrosine-protein kinase erbB-4	ERBB4	0.130632	0.36788	0.235637	0.486591	0.055657	0.15597
ERCC1.12585.39	SL009589	DNA excision repair protein ERCC-1	ERCC1	0.00307822	0.0789319	0.184881	0.437023	0.00806842	0.0578418
ERH.11614.29	SL013071	Enhancer of rudimentary homolog	ERH	0.677289	0.804302	0.215932	0.468057	0.0333808	0.114539
ERLEC1.8957.72	SL012771	Endoplasmic reticulum lectin 1	ERLEC1	0.0501705	0.241517	0.169936	0.422341	0.821874	0.879723
ERLIN1.8776.10	SL018683	Erlin-1	ERLIN1	0.0568716	0.255929	0.187107	0.438969	0.0234899	0.0960853
ERMAP.8631.13	SL009002	Erythroid membrane-associated protein	ERMAP	0.245843	0.488531	0.604872	0.773241	0.135674	0.267595
ERN1.11229.16	SL007036	Serine/threonine-protein kinase/endoribonuclease IRE1	ERN1	0.154399	0.396709	0.109968	0.357433	0.0237346	0.0968283
ERO1L.7060.2	SL009007	ERO1-like protein alpha	ERO1L	0.251983	0.493315	0.0889534	0.331488	0.0138416	0.0732145
ERO1LB.7994.41	SL018326	ERO1-like protein beta	ERO1LB	0.321016	0.559113	0.571675	0.75056	0.32513	0.479863
ERP27.9333.59	SL017394	Endoplasmic reticulum resident protein 27	ERP27	0.16016	0.401941	0.549308	0.736285	0.404591	0.552485
ERP29.13728.19	SL003522	Endoplasmic reticulum resident protein 29	ERP29	0.59077	0.750797	0.0400691	0.259704	0.0137412	0.0731103
ERVV1.12531.5	SL019768	Endogenous retrovirus group V member 1 Env polyprotein	ERVV-1	0.00982233	0.123184	0.0600979	0.29897	0.000214718	0.0236153
ESAM.7841.84	SL005160	Endothelial cell-selective adhesion molecule	ESAM	0.0326544	0.198228	0.425798	0.640919	0.134962	0.266942
ESD.4984.83	SL006378	S-formylglutathione hydrolase	ESD	0.0599744	0.263	0.0112405	0.200441	0.227165	0.377393
ESM1.3805.16	SL010458	Endothelial cell-specific molecule 1	ESM1	0.31797	0.556001	0.489415	0.686595	0.0826533	0.197242
ESRP1.8828.21	SL018672	Epithelial splicing regulatory protein 1	ESRP1	0.177134	0.422475	0.322631	0.565812	0.0377829	0.12373
ESRRA.9873.17	SL003804	Steroid hormone receptor ERR1	ESRRA	0.25507	0.496181	0.0365818	0.255736	0.0788507	0.192003
ETFA.17435.43	SL008038	Electron transfer flavoprotein subunit alpha, mitochondrial	ETFA	0.183353	0.428759	0.0557287	0.291745	0.0394644	0.127106
ETHE1.3847.56	SL011532	Persulfide dioxygenase ETHE1, mitochondrial	ETHE1	0.348348	0.581128	0.289746	0.538308	0.445551	0.591778
ETNK1.8328.9	SL018489	Ethanolamine kinase 1	ETNK1	0.151653	0.392904	0.0765851	0.318117	0.039321	0.127034
ETS2.12350.86	SL018899	Protein C-ets-2	ETS2	0.452607	0.667699	0.630781	0.789681	0.524388	0.659276
ETV5.13403.5	SL013779	ETS translocation variant 5	ETV5	0.0568991	0.255929	0.0427331	0.265772	0.00314425	0.040486
EVA1B.8062.15	SL018371	Protein eva-1 homolog B	EVA1B	0.718491	0.830357	0.791914	0.877449	0.438972	0.585073
EVA1C.8877.22	SL017995	Protein eva-1 homolog C	EVA1C	0.00710624	0.108019	0.725673	0.843113	0.0491562	0.143845
EVL.11656.110	SL007751	Ena/VASP-like protein	EVL	0.0556987	0.25401	0.0182453	0.226519	0.00144767	0.032108
EWSR1.12988.49	SL007342	RNA-binding protein EWS	EWSR1	0.359977	0.592178	0.252196	0.501597	0.0203162	0.088665
EXOSC1.7930.3	SL018327	Exosome complex component CSL4	EXOSC1	0.151122	0.392896	0.109225	0.357428	0.0136425	0.0730776
EXOSC3.12605.1	SL005742	Exosome complex component RRP40	EXOSC3	0.445067	0.662233	0.627974	0.78857	0.745212	0.827509
EXOSC8.18909.11	SL019371	Exosome complex component RRP43	EXOSC8	0.633117	0.77606	0.538064	0.728645	0.20904	0.356469
EXTL2.6528.95	SL008379	Exostosin-like 2	EXTL2	0.00420053	0.0847823	0.0037954	0.174429	0.00144823	0.032108
EYS.9365.91	SL017443	Protein eyes shut homolog	EYS	0.622437	0.769617	0.559389	0.743842	0.252711	0.405065
EZR.9753.17	SL003645	Ezrin	EZR	0.777826	0.868161	0.414497	0.636669	0.138144	0.270519
F10.3077.66	SL003324	Coagulation factor Xa	F10	0.291125	0.532716	0.144082	0.397423	0.684304	0.782723
F10.4878.3	SL000360	Coagulation Factor X	F10	0.247762	0.489837	0.305886	0.552362	0.833115	0.886179
F11.2190.55	SL002662	Coagulation Factor XI	F11	0.2536	0.495108	0.179991	0.43109	0.0941229	0.212091
F13A1.F13B.16927.9	SL003003	Coagulation factor XIII	F13A1 F13B	0.104854	0.333559	0.034719	0.255567	0.604151	0.727308
F13B.5658.64	SL003991	Coagulation factor XIII B chain	F13B	0.321373	0.559451	0.0484137	0.275916	0.468004	0.610565
F2.5316.54	SL000558	Prothrombin	F2	0.706349	0.823412	0.91071	0.94961	0.597988	0.722173
F3.4931.59	SL000024	Tissue Factor	F3	0.231995	0.476156	0.289461	0.538308	0.270886	0.426264
F7.3184.25	SL000358	Coagulation factor VII	F7	0.334367	0.569335	0.203328	0.453788	0.822006	0.879723
F8.13499.30	SL000359	Coagulation Factor VIII	F8	0.272869	0.513669	0.731915	0.846085	0.741352	0.824427
F9.4876.32	SL000357	Coagulation factor IX	F9	0.589959	0.750797	0.400146	0.624928	0.886548	0.921679
F9.5307.12	SL004400	Coagulation factor IXab	F9	0.846841	0.906408	0.421002	0.639558	0.971352	0.980463
FAAH2.8396.42	SL018476	Fatty-acid amide hydrolase 2	FAAH2	0.111347	0.341759	0.464419	0.668371	0.770893	0.84574
FABP1.11516.7	SL006131	Fatty acid-binding protein, liver	FABP1	0.522222	0.706772	0.864286	0.921192	0.258044	0.411016
FABP12.18888.37	SL021138	Fatty acid-binding protein 12	FABP12	0.635136	0.777303	0.546923	0.735622	0.311189	0.466529
FABP2.15385.116	SL004848	Fatty acid-binding protein, intestinal	FABP2	0.0173697	0.150859	0.0143665	0.217162	0.0850279	0.200388
FABP3.5437.63	SL001774	Fatty acid-binding protein, heart	FABP3	0.000321914	0.0340725	0.000989455	0.174429	0.000768514	0.028915
FABP4.15386.7	SL005086	Fatty acid-binding protein, adipocyte	FABP4	0.00198409	0.0646454	0.00146561	0.174429	0.00139395	0.0318707
FABP6.6450.8	SL017471	Gastrotropin	FABP6	0.0731565	0.286655	0.0776617	0.318818	0.338161	0.492102
FABP9.18194.18	SL020932	Fatty acid-binding protein 9	FABP9	0.333013	0.568088	0.113637	0.360127	0.0910362	0.208625
FADD.16593.3	SL003820	FAS-associated death domain protein	FADD	0.753825	0.849682	0.224332	0.475445	0.879613	0.91691
FAF2.9738.7	SL017982	FAS-associated factor 2	FAF2	0.293547	0.534094	0.184174	0.436303	0.212224	0.360553
FAH.11424.4	SL008049	Fumarylacetoacetase	FAH	0.52126	0.706548	0.302526	0.550143	0.640219	0.753207
FAHD1.17819.30	SL020941	Acylpyruvase FAHD1, mitochondrial	FAHD1	0.065989	0.274527	0.172267	0.423332	0.420412	0.56747
FAIM3.6574.11	SL008605	Fas apoptotic inhibitory molecule 3	FAIM3	0.568169	0.737473	0.289535	0.538308	0.0465765	0.139883
FAM107A.2760.2	SL004752	Protein FAM107A	FAM107A	0.0385468	0.212915	0.00787977	0.184734	0.00381965	0.0434831
FAM134B.8556.5	SL018572	Protein FAM134B	FAM134B	0.549846	0.725238	0.630809	0.789681	0.925896	0.947694
FAM150B.6284.7	SL012605	ALK and LTK ligand 2	FAM150B	0.717851	0.830357	0.252076	0.501597	0.129275	0.25838
FAM151A.7856.51	SL018294	Protein FAM151A	FAM151A	0.256399	0.49689	0.152466	0.405963	0.967859	0.978577
FAM162A.6531.29	SL015128	Protein FAM162A	FAM162A	0.43201	0.652267	0.769633	0.868787	0.315893	0.471088
FAM162B.11163.7	SL019316	Protein FAM162B	FAM162B	0.0320026	0.196683	0.170893	0.422828	0.0246258	0.0983334
FAM163B.10880.38	SL018034	Protein FAM163B	FAM163B	0.821676	0.890962	0.281924	0.531786	0.0271946	0.103345
FAM171A2.13479.8	SL020149	Protein FAM171A2	FAM171A2	0.0014001	0.059562	0.0002196	0.140006	0.000201202	0.0235851
FAM171B.8061.102	SL018413	Protein FAM171B	FAM171B	0.523205	0.707474	0.271211	0.521076	0.760893	0.840018
FAM171B.8786.6	SL018413	Protein FAM171B	FAM171B	0.84474	0.905645	0.51871	0.713743	0.342754	0.494679
FAM172A.5615.62	SL017090	Protein FAM172A	FAM172A	0.755886	0.851146	0.419303	0.639426	0.0525823	0.150683
FAM173A.7148.42	SL018110	Protein FAM173A	FAM173A	0.442699	0.660376	0.359664	0.591518	0.147784	0.280591
FAM174A.6597.24	SL008903	Membrane protein FAM174A	FAM174A	0.959537	0.973829	0.98665	0.991632	0.918816	0.941503
FAM175A.8784.7	SL018684	BRCA1-A complex subunit Abraxas	FAM175A	0.665723	0.795196	0.224791	0.47596	0.0653108	0.172238
FAM175B.8945.7	SL018680	BRISC complex subunit Abro1	FAM175B	0.210736	0.458529	0.144068	0.397423	0.025042	0.0988046
FAM177A1.8039.41	SL018368	Protein FAM177A1	FAM177A1	0.299098	0.538864	0.870656	0.925174	0.406372	0.553923
FAM189A2.5719.66	SL014977	Protein FAM189A2	FAM189A2	0.222293	0.467766	0.38781	0.613852	0.0408209	0.129229
FAM19A2.6430.36	SL017425	Protein FAM19A2	FAM19A2	0.610686	0.762939	0.401427	0.625769	0.155241	0.289612
FAM19A3.7839.99	SL012637	Protein FAM19A3	FAM19A3	0.508109	0.699345	0.736163	0.848205	0.873392	0.913619
FAM19A4.6511.17	SL012781	Protein FAM19A4	FAM19A4	0.00655637	0.102819	0.0454488	0.271259	0.00354989	0.0428711
FAM19A5.5609.92	SL012636	Protein FAM19A5	FAM19A5	0.621068	0.768757	0.198124	0.450603	0.0300856	0.109439
FAM209B.7066.199	SL018032	Protein FAM209B	FAM209B	0.195099	0.438891	0.138314	0.388831	0.0531955	0.151584
FAM20A.6433.57	SL012782	Pseudokinase FAM20A	FAM20A	0.63453	0.776825	0.486914	0.685043	0.366744	0.518646
FAM20B.7198.197	SL012378	Glycosaminoglycan xylosylkinase	FAM20B	0.340208	0.57451	0.717255	0.839556	0.351034	0.502656
FAM210A.14593.152	SL020072	Protein FAM210A	FAM210A	0.216173	0.462682	0.0494629	0.277735	0.00735413	0.0548951
FAM213A.13423.94	SL008291	Redox-regulatory protein FAM213A	FAM213A	0.742101	0.842877	0.827796	0.896635	0.537811	0.670245
FAM24B.8775.61	SL018676	Protein FAM24B	FAM24B	0.0251404	0.176835	0.102737	0.348941	0.0612718	0.165702
FAM3B.5618.50	SL007306	Protein FAM3B	FAM3B	0.000912925	0.0457751	0.300691	0.548686	0.0214792	0.0907055
FAM3B.9177.6	SL007306	Protein FAM3B	FAM3B	0.310266	0.549122	0.777099	0.8714	0.578183	0.705347
FAM3D.13102.1	SL012769	Protein FAM3D	FAM3D	0.0751279	0.290053	0.0874569	0.330513	0.281738	0.43761
FAM49B.19176.27	SL011300	Protein FAM49B	FAM49B	0.0742378	0.288422	0.00935337	0.197459	0.0400648	0.128078
FAM69C.14341.8	SL019767	Protein FAM69C	FAM69C	0.0042446	0.0849851	0.00550423	0.174429	0.000934796	0.0297431
FANCF.11336.9	SL019434	Fanconi anemia group F protein	FANCF	0.146557	0.387621	0.0125712	0.209444	0.0139549	0.0732145
FANCL.10063.10	SL019237	E3 ubiquitin-protein ligase FANCL	FANCL	0.00814636	0.112774	0.0671951	0.308303	0.0147593	0.0752391
FANK1.15581.16	SL019927	Fibronectin type 3 and ankyrin repeat domains protein 1	FANK1	0.693599	0.814373	0.776539	0.8714	0.579526	0.706419
FAP.5029.3	SL006528	Prolyl endopeptidase FAP	FAP	0.0845126	0.304964	0.185303	0.437023	0.156064	0.290551
FARS2.13941.82	SL020259	Phenylalanine--tRNA ligase, mitochondrial	FARS2	0.10071	0.327917	0.0346076	0.255567	0.0138927	0.0732145
FAS.9459.7	SL002731	Tumor necrosis factor receptor superfamily member 6	FAS	0.792405	0.876911	0.789774	0.876373	0.994316	0.995407
FASLG.3052.8	SL000633	Tumor necrosis factor ligand superfamily member 6, soluble form	FASLG	0.0161722	0.147209	0.00689443	0.184053	0.00362251	0.0432463
FASN.8403.18	SL000073	Fatty acid synthase	FASN	0.733704	0.837131	0.675787	0.81376	0.593413	0.717947
FATE1.7740.33	SL018229	Fetal and adult testis-expressed transcript protein	FATE1	0.176769	0.422044	0.356199	0.59086	0.0457527	0.138502
FAXDC2.9074.6	SL018848	Fatty acid hydroxylase domain-containing protein 2	FAXDC2	0.419578	0.645124	0.132394	0.381553	0.0457468	0.138502
FBL.13994.1	SL020302	rRNA 2'-O-methyltransferase fibrillarin	FBL	0.0486759	0.237653	0.0412776	0.262807	0.00119581	0.0302062
FBLN1.6470.19	SL004461	Fibulin-1	FBLN1	0.494089	0.692108	0.422129	0.640047	0.858886	0.905082
FBLN5.15585.304	SL004460	Fibulin-5	FBLN5	0.440127	0.657669	0.893709	0.939857	0.916794	0.940595
FBP1.7206.20	SL007096	Fructose-1,6-bisphosphatase 1	FBP1	0.486334	0.687555	0.692092	0.822332	0.555817	0.686484
FBP2.9867.23	SL019156	Fructose-1,6-bisphosphatase isozyme 2	FBP2	0.163374	0.40401	0.134329	0.384373	0.00200423	0.0347882
FBXL4.11416.23	SL018669	F-box/LRR-repeat protein 4	FBXL4	0.485824	0.687476	0.0596609	0.297327	0.141457	0.273073
FBXL4.9951.36	SL018669	F-box/LRR-repeat protein 4	FBXL4	0.681597	0.806713	0.810602	0.888113	0.70038	0.795038
FBXL5.12846.3	SL019936	F-box/LRR-repeat protein 5	FBXL5	0.90363	0.942012	0.650093	0.799361	0.580375	0.707264
FCAMR.9568.289	SL012746	High affinity immunoglobulin alpha and immunoglobulin mu Fc receptor	FCAMR	0.707356	0.824166	0.54845	0.736158	0.370607	0.522008
FCAR.4987.17	SL010373	Immunoglobulin alpha Fc receptor	FCAR	0.0593641	0.261833	0.361088	0.591782	0.0268372	0.103128
FCER1A.9254.18	SL007113	High affinity immunoglobulin epsilon receptor subunit alpha	FCER1A	0.213944	0.460976	0.0445356	0.270352	0.0119626	0.0689512
FCER2.3291.30	SL002706	Low affinity immunoglobulin epsilon Fc receptor	FCER2	0.978686	0.984726	0.918757	0.954346	0.746714	0.828372
FCGR1A.3312.64	SL010461	High affinity immunoglobulin gamma Fc receptor I	FCGR1A	0.474642	0.682833	0.181621	0.432165	0.0528885	0.151114
FCGR2A.3309.2	SL010459	Low affinity immunoglobulin gamma Fc region receptor II-a	FCGR2A	0.0824352	0.301294	0.0648473	0.305814	0.0386121	0.125544
FCGR2B.3310.62	SL010460	Low affinity immunoglobulin gamma Fc region receptor II-b	FCGR2B	0.171437	0.415839	0.0717058	0.313541	0.113772	0.238791
FCGR3A.15388.24	SL004561	Low affinity immunoglobulin gamma Fc region receptor III-A	FCGR3A	0.468679	0.679212	0.540769	0.730791	0.545656	0.677433
FCGR3B.3311.27	SL008609	Low affinity immunoglobulin gamma Fc region receptor III-B	FCGR3B	0.119646	0.352832	0.132645	0.382034	0.14757	0.280462
FCN1.15582.25	SL010462	Ficolin-1	FCN1	0.0623087	0.267582	0.123554	0.374278	0.194229	0.338842
FCN2.13717.15	SL006542	Ficolin-2	FCN2	0.136152	0.375322	0.233345	0.484852	0.0940453	0.212091
FCN3.5462.62	SL002086	Ficolin-3	FCN3	0.348422	0.581128	0.239241	0.490869	0.139988	0.272631
FCRL1.5728.60	SL012780	Fc receptor-like protein 1	FCRL1	0.609663	0.762914	0.237735	0.489281	0.0307909	0.11094
FCRL3.4440.15	SL014088	Fc receptor-like protein 3	FCRL3	0.00032757	0.0340725	0.00153939	0.174429	0.000183898	0.0235851
FCRL4.8973.23	SL018774	Fc receptor-like protein 4	FCRL4	0.49228	0.692103	0.416313	0.637831	0.239027	0.389699
FCRL4.8991.115	SL018774	Fc receptor-like protein 4	FCRL4	0.579739	0.745705	0.580538	0.755598	0.956012	0.970519
FCRL5.6103.70	SL012789	Fc receptor-like protein 5	FCRL5	0.511463	0.701234	0.260031	0.509023	0.170687	0.310557
FCRL6.6617.12	SL017506	Fc receptor-like protein 6	FCRL6	0.038944	0.213165	0.177476	0.428148	0.0048763	0.0472618
FCRLB.15583.18	SL012568	Fc receptor-like B	FCRLB	0.351536	0.583975	0.431726	0.644246	0.376805	0.526996
FDCSP.17346.61	SL012716	Follicular dendritic cell secreted peptide	FDCSP	0.226988	0.472141	0.269566	0.520062	0.88679	0.92172
FDX1L.11231.12	SL019364	Adrenodoxin-like protein, mitochondrial	FDX1L	0.96509	0.97751	0.958985	0.977398	0.932082	0.952317
FEN1.12577.100	SL002091	Flap endonuclease 1	FEN1	0.0329793	0.199203	0.0186363	0.226519	0.018117	0.0835681
FETUB.3367.8	SL006777	Fetuin-B	FETUB	0.386296	0.614654	0.634864	0.791762	0.737797	0.822276
FEV.12740.55	SL019853	Protein FEV	FEV	0.641178	0.780528	0.0328977	0.254665	0.00919818	0.0616475
FGA.FGB.FGG.2796.62	SL000424	Fibrinogen	FGA FGB FGG	0.142935	0.384501	0.311893	0.557599	0.612685	0.732558
FGA.FGB.FGG.4907.56	SL000022	D-dimer	FGA FGB FGG	0.142623	0.384385	0.328253	0.569763	0.697538	0.792499
FGB.18890.227	SL006118	Fibrinogen beta chain	FGB	0.235075	0.479498	0.00257284	0.174429	0.013655	0.0730776
FGF1.3486.58	SL000299	Fibroblast growth factor 1	FGF1	0.638106	0.779278	0.485014	0.683994	0.404157	0.552222
FGF10.2441.2	SL004333	Fibroblast growth factor 10	FGF10	0.619637	0.767899	0.964599	0.980493	0.694774	0.790564
FGF12.4392.54	SL005161	Fibroblast growth factor 12	FGF12	0.678609	0.805054	0.705793	0.831899	0.0495367	0.144495
FGF16.4393.3	SL004334	Fibroblast growth factor 16	FGF16	0.737579	0.840047	0.645286	0.7969	0.435996	0.581965
FGF17.3494.71	SL004335	Fibroblast growth factor 17	FGF17	0.120871	0.353929	0.0489045	0.276802	0.00364604	0.0432463
FGF18.2761.49	SL004336	Fibroblast growth factor 18	FGF18	0.512802	0.701923	0.817929	0.891982	0.257942	0.410997
FGF19.13724.27	SL004337	Fibroblast growth factor 19	FGF19	0.851272	0.908382	0.472811	0.675181	0.934267	0.953696
FGF2.3025.50	SL000004	Fibroblast growth factor 2	FGF2	0.693223	0.81435	0.264442	0.514567	0.371955	0.522775
FGF20.2763.66	SL004338	Fibroblast growth factor 20	FGF20	0.917258	0.948637	0.342262	0.579175	0.0798748	0.193951
FGF22.9513.9	SL007681	Fibroblast growth factor 22	FGF22	0.730882	0.835347	0.867246	0.923492	0.144759	0.276844
FGF23.3807.1	SL007651	Fibroblast growth factor 23	FGF23	0.659476	0.791614	0.780053	0.872568	0.241073	0.392054
FGF3.7894.155	SL005162	Fibroblast growth factor 3	FGF3	0.0752296	0.290053	0.393529	0.618616	0.0940443	0.212091
FGF4.4123.60	SL003171	Fibroblast growth factor 4	FGF4	0.385543	0.614098	0.554119	0.738642	0.148362	0.281352
FGF5.3065.65	SL004339	Fibroblast growth factor 5	FGF5	0.061944	0.26702	0.576364	0.754119	0.247754	0.399786
FGF6.4130.71	SL004340	Fibroblast growth factor 6	FGF6	0.668053	0.797089	0.393358	0.61856	0.162601	0.299787
FGF7.4487.1	SL001691	Fibroblast growth factor 7	FGF7	0.820375	0.890398	0.967586	0.982158	0.513168	0.649643
FGF8.17166.4	SL014309	Fibroblast growth factor 8 isoform F	FGF8	0.0810596	0.299306	0.052706	0.28657	0.0112832	0.0665798
FGF8.19570.12	SL004341	Fibroblast growth factor 8	FGF8	0.150681	0.392614	0.245271	0.495646	0.0253626	0.0994777
FGF8.2443.10	SL004342	Fibroblast growth factor 8 isoform B	FGF8	0.0300191	0.19166	0.0177437	0.226519	0.00587621	0.0504291
FGF8.4394.71	SL014308	Fibroblast growth factor 8 isoform A	FGF8	0.971135	0.980152	0.317039	0.560745	0.0609533	0.165037
FGF9.19584.33	SL003849	Fibroblast growth factor 9	FGF9	0.285829	0.52869	0.635211	0.791807	0.508274	0.645595
FGFBP1.15494.11	SL011828	Fibroblast growth factor-binding protein 1	FGFBP1	0.221572	0.466843	0.782416	0.873664	0.632056	0.74595
FGFBP3.11219.95	SL012727	Fibroblast growth factor-binding protein 3	FGFBP3	0.361415	0.593689	0.0928543	0.336745	0.0292866	0.107934
FGFR1.5532.53	SL003060	Fibroblast growth factor receptor 1	FGFR1	0.087206	0.309263	0.92602	0.959002	0.943087	0.960766
FGFR2.3808.76	SL003990	Fibroblast growth factor receptor 2	FGFR2	0.708881	0.8251	0.927756	0.960051	0.918567	0.941459
FGFR3.3809.1	SL004063	Fibroblast growth factor receptor 3	FGFR3	0.0891259	0.311017	0.195575	0.447941	0.0302988	0.10986
FGFR4.4988.49	SL002036	Fibroblast growth factor receptor 4	FGFR4	0.501564	0.696162	0.233661	0.485067	0.15577	0.290241
FGFRL1.6237.11	SL017269	Fibroblast growth factor receptor-like 1	FGFRL1	0.0272678	0.181746	0.0478724	0.274289	0.0294697	0.108102
FGG.4989.7	SL003341	Fibrinogen gamma chain	FGG	0.0845489	0.304964	0.381728	0.608709	0.621318	0.738474
FGL1.5581.28	SL012486	Fibrinogen-like protein 1	FGL1	0.607956	0.762241	0.388639	0.614472	0.282438	0.438547
FGL2.19635.69	SL008693	Fibroleukin	FGL2	0.125983	0.361024	0.00402937	0.174429	0.0101554	0.0646438
FHIT.9826.135	SL002513	Bis(5'-adenosyl)-triphosphatase	FHIT	0.482542	0.685552	0.173448	0.423645	0.89661	0.926653
FHL1.16814.13	SL002083	Four and a half LIM domains protein 1	FHL1	0.0545391	0.250222	0.0117055	0.203953	0.000825732	0.028915
FIBCD1.9378.6	SL017513	Fibrinogen C domain-containing protein 1	FIBCD1	0.516231	0.702831	0.800996	0.883209	0.12775	0.256342
FIBP.19169.88	SL007005	Acidic fibroblast growth factor intracellular-binding protein	FIBP	0.530843	0.713111	0.250227	0.501003	0.496468	0.636099
FIG4.6948.82	SL017959	Polyphosphoinositide phosphatase	FIG4	0.58629	0.749431	0.928837	0.960394	0.633458	0.747412
FIGF.13098.93	SL003320	Vascular endothelial growth factor D	FIGF	0.150498	0.392585	0.90991	0.948992	0.0597172	0.163337
FIGF.14705.1	SL003320	Vascular endothelial growth factor D	FIGF	0.743633	0.843609	0.414033	0.63617	0.0671791	0.175242
FIS1.17746.77	SL010882	Mitochondrial fission 1 protein	FIS1	0.497189	0.693758	0.580377	0.755598	0.329747	0.484485
FJX1.7921.65	SL006317	Four-jointed box protein 1	FJX1	0.977517	0.984418	0.878948	0.931764	0.324682	0.479635
FKBP14.9340.17	SL017408	Peptidyl-prolyl cis-trans isomerase FKBP14	FKBP14	0.809599	0.884168	0.337704	0.576145	0.140926	0.273072
FKBP1B.11568.2	SL007323	Peptidyl-prolyl cis-trans isomerase FKBP1B	FKBP1B	0.144696	0.385962	0.0389363	0.259704	0.0153794	0.0770659
FKBP2.9339.204	SL008070	Peptidyl-prolyl cis-trans isomerase FKBP2	FKBP2	0.467155	0.678297	0.670151	0.810244	0.607016	0.729602
FKBP3.18383.9	SL008165	Peptidyl-prolyl cis-trans isomerase FKBP3	FKBP3	0.547991	0.723627	0.469731	0.672624	0.725268	0.813277
FKBP4.17722.5	SL002795	Peptidyl-prolyl cis-trans isomerase FKBP4	FKBP4	0.514825	0.701923	0.480233	0.680223	0.917562	0.940729
FKBP6.12529.32	SL019753	Inactive peptidyl-prolyl cis-trans isomerase FKBP6	FKBP6	0.00748243	0.109468	0.0285002	0.245765	0.0317853	0.112395
FKBP7.9288.7	SL017255	Peptidyl-prolyl cis-trans isomerase FKBP7	FKBP7	0.246031	0.488531	0.48343	0.682604	0.764086	0.842524
FLII.12677.164	SL006530	Protein flightless-1 homolog	FLII	0.0305676	0.193236	0.0974595	0.342233	0.129609	0.258934
FLNA.11171.25	SL005845	Filamin-A	FLNA	0.214035	0.460976	0.111642	0.358018	0.184946	0.328025
FLRT1.4547.59	SL014071	Leucine-rich repeat transmembrane protein FLRT1	FLRT1	0.0265974	0.181746	0.0690308	0.312077	0.044119	0.135665
FLRT2.13122.19	SL008360	Leucine-rich repeat transmembrane protein FLRT2	FLRT2	0.327372	0.563095	0.667088	0.808833	0.719948	0.809555
FLRT3.13123.3	SL008372	Leucine-rich repeat transmembrane protein FLRT3	FLRT3	0.650118	0.786946	0.919255	0.954531	0.870036	0.911153
FLRT3.9128.34	SL008372	Leucine-rich repeat transmembrane protein FLRT3	FLRT3	0.10459	0.333188	0.0267927	0.241906	0.00390302	0.0438849
FLT1.16315.105	SL003321	Vascular endothelial growth factor receptor 1	FLT1	0.230687	0.476079	0.415648	0.637746	0.593223	0.717947
FLT1.8231.122	SL003321	Vascular endothelial growth factor receptor 1	FLT1	0.18726	0.430511	0.394016	0.619157	0.609695	0.731157
FLT3.3437.80	SL004636	Receptor-type tyrosine-protein kinase FLT3	FLT3	0.00834801	0.114098	0.0133274	0.214993	0.000570131	0.028915
FLT3LG.14093.10	SL004343	Fms-related tyrosine kinase 3 ligand	FLT3LG	0.0735561	0.286994	0.0371304	0.255896	0.0131312	0.0717223
FLT4.16035.8	SL003322	Vascular endothelial growth factor receptor 3	FLT4	0.0123087	0.131591	0.423847	0.640047	0.203982	0.351122
FMOD.6367.66	SL004659	fibromodulin	FMOD	0.00951588	0.121681	0.272958	0.523332	0.47266	0.615253
FMR1.7713.102	SL018148	Fragile X mental retardation protein 1	FMR1	0.163015	0.403788	0.0515667	0.28499	0.00735091	0.0548951
FN1.3435.53	SL010348	Fibronectin Fragment 4	FN1	0.0135024	0.136671	0.459158	0.664391	0.250585	0.402364
FNDC4.13451.2	SL006734	Fibronectin type III domain-containing protein 4	FNDC4	0.00866292	0.116656	0.275393	0.525354	0.00222571	0.0360297
FOLH1.5478.50	SL000158	Glutamate carboxypeptidase 2	FOLH1	0.385502	0.614098	0.0456107	0.271302	0.169043	0.308795
FOLR2.15587.20	SL009334	Folate receptor beta	FOLR2	0.386265	0.614654	0.122043	0.373648	0.0751156	0.186563
FOLR3.15495.9	SL012435	Folate receptor gamma	FOLR3	0.983196	0.987523	0.967125	0.981968	0.887614	0.922367
FOXC2.14051.54	SL007629	Forkhead box protein C2	FOXC2	0.22729	0.472141	0.352428	0.58738	0.0744976	0.185634
FOXJ2.14204.55	SL019533	Forkhead box protein J2	FOXJ2	0.259537	0.498548	0.203347	0.453788	0.340885	0.493386
FOXL2.11375.49	SL019436	Forkhead box protein L2	FOXL2	0.0120689	0.129634	0.0112037	0.200441	0.00375641	0.0434309
FOXM1.10056.5	SL007372	Forkhead box protein M1	FOXM1	0.350614	0.583293	0.165179	0.420219	0.687906	0.785794
FOXO3.11540.37	SL012328	Forkhead box protein O3	FOXO3	0.227832	0.472684	0.199013	0.450925	0.371686	0.522719
FREM2.7246.4	SL008818	FRAS1-related extracellular matrix protein 2	FREM2	0.0387908	0.213093	0.0216379	0.230656	0.0636976	0.169848
FRS2.13025.4	SL019541	Fibroblast growth factor receptor substrate 2	FRS2	0.204136	0.450838	0.0314665	0.251142	0.00439646	0.0457494
FRZB.13740.51	SL004650	Secreted frizzled-related protein 3	FRZB	0.164775	0.405934	0.0607759	0.300262	0.0230248	0.0949488
FSHB.8036.75	SL018408	Follitropin subunit beta	FSHB	0.00385366	0.084172	0.00172223	0.174429	0.000489823	0.028915
FST.4132.27	SL000674	Follistatin	FST	0.327785	0.56338	0.500142	0.695445	0.371881	0.522775
FSTL1.13112.179	SL009349	Follistatin-related protein 1	FSTL1	0.000111699	0.0269649	0.0153457	0.221222	0.373266	0.523926
FSTL3.3438.10	SL009324	Follistatin-related protein 3	FSTL3	0.0112138	0.127977	0.150453	0.405442	0.901554	0.929868
FSTL5.7099.33	SL012691	Follistatin-related protein 5	FSTL5	0.737578	0.840047	0.794267	0.878776	0.390846	0.540637
FTH1.FTL.5934.1	SL000420	Ferritin	FTH1 FTL	0.644912	0.783409	0.438612	0.648225	0.264122	0.418651
FTL.15324.58	SL005628	Ferritin light chain	FTL	0.677446	0.804302	0.46053	0.665292	0.442675	0.588746
FTMT.8048.9	SL018378	Ferritin, mitochondrial	FTMT	0.214089	0.460976	0.0219163	0.230656	0.0448643	0.137047
FURIN.6276.16	SL005252	Furin	FURIN	0.0123389	0.131605	0.00522528	0.174429	0.012821	0.0709426
FUT10.7156.2	SL018125	Alpha-(1,3)-fucosyltransferase 10	FUT10	0.505423	0.697478	0.492153	0.688808	0.564062	0.692709
FUT2.9121.28	SL018813	Galactoside 2-alpha-L-fucosyltransferase 2	FUT2	0.0709658	0.282687	0.0124212	0.207806	0.00835855	0.0587843
FUT3.4548.4	SL005575	Galactoside 3(4)-L-fucosyltransferase	FUT3	0.0188339	0.15353	0.107049	0.353177	0.0272907	0.103345
FUT5.4549.78	SL014008	Alpha-(1,3)-fucosyltransferase 5	FUT5	0.941085	0.965839	0.903862	0.945276	0.973066	0.981099
FUT8.8244.16	SL007643	Alpha-(1,6)-fucosyltransferase	FUT8	0.249983	0.492493	0.173368	0.423645	0.0156389	0.0775152
FUT9.6991.24	SL006795	Alpha-(1,3)-fucosyltransferase 9	FUT9	0.0304351	0.193235	0.0252887	0.239508	0.0034699	0.0422402
FXN.15389.1	SL012513	Frataxin, mitochondrial	FXN	0.0145799	0.14282	0.063821	0.304679	0.0211012	0.0900252
FXR1.13076.4	SL018149	Fragile X mental retardation syndrome-related protein 1	FXR1	0.292292	0.533511	0.128476	0.378416	0.120069	0.245572
FYN.3813.3	SL006913	Tyrosine-protein kinase Fyn	FYN	0.360329	0.592543	0.849733	0.911855	0.522228	0.657285
G0S2.8931.124	SL014751	G0/G1 switch protein 2	G0S2	0.0183158	0.15353	0.0493201	0.277672	0.0503932	0.146432
G3BP1.19266.35	SL013328	Ras GTPase-activating protein-binding protein 1	G3BP1	0.366425	0.598348	0.0454574	0.271259	0.453549	0.598223
G3BP2.9831.12	SL015343	Ras GTPase-activating protein-binding protein 2	G3BP2	0.954766	0.972446	0.0794593	0.321865	0.0659808	0.172807
G6B.7065.1	SL011113	Protein G6b	G6B	0.213693	0.460816	0.280575	0.530965	0.0655297	0.172516
G6B.8659.68	SL011113	Protein G6b	G6B	0.304417	0.545393	0.320112	0.563767	0.0365049	0.120757
G6PD.19297.4	SL007111	Glucose-6-phosphate 1-dehydrogenase	G6PD	0.51313	0.701923	0.434884	0.645661	0.508103	0.645595
GAA.9385.4	SL005431	Lysosomal alpha-glucosidase	GAA	0.848252	0.9067	0.647226	0.79746	0.564334	0.692709
GABARAP.17735.130	SL020978	Gamma-aminobutyric acid receptor-associated protein	GABARAP	0.274035	0.515014	0.0754345	0.315925	0.460246	0.604263
GABARAPL1.12661.44	SL019788	Gamma-aminobutyric acid receptor-associated protein-like 1	GABARAPL1	0.418339	0.643997	0.0508539	0.282763	0.579326	0.706363
GABARAPL2.12494.99	SL019741	Gamma-aminobutyric acid receptor-associated protein-like 2	GABARAPL2	0.50213	0.696162	0.107719	0.354534	0.933609	0.953241
GABBR1.11279.42	SL019373	Gamma-aminobutyric acid type B receptor subunit 1	GABBR1	0.0974602	0.323823	0.0419942	0.263762	0.00829763	0.0585451
GABBR2.9930.48	SL019207	Gamma-aminobutyric acid type B receptor subunit 2	GABBR2	0.0599682	0.263	0.267675	0.518382	0.0123787	0.0699368
GAD1.11280.6	SL019348	Glutamate decarboxylase 1	GAD1	0.483589	0.686224	0.599031	0.769003	0.245787	0.397878
GADD45GIP1.9302.90	SL012725	Growth arrest and DNA damage-inducible proteins-interacting protein 1	GADD45GIP1	0.24129	0.483959	0.119429	0.369622	0.0147613	0.0752391
GAGE2D.18273.14	SL021008	G antigen 2D	GAGE2D	0.0105637	0.126301	0.124326	0.374357	0.0238153	0.0968825
GAL.15390.3	SL004430	Galanin	GAL	0.00181134	0.064226	0.0240961	0.237125	0.000711914	0.028915
GAL3ST1.8696.15	SL016050	Galactosylceramide sulfotransferase	GAL3ST1	0.0380308	0.211708	0.00486088	0.174429	0.00675905	0.0522967
GALE.11457.53	SL014942	UDP-glucose 4-epimerase	GALE	0.000626894	0.0397468	0.000670018	0.174429	0.000204437	0.0235851
GALNT1.7090.17	SL018090	Polypeptide N-acetylgalactosaminyltransferase 1	GALNT1	0.134744	0.373471	0.0632296	0.304337	0.0259851	0.100955
GALNT10.7003.4	SL018035	Polypeptide N-acetylgalactosaminyltransferase 10	GALNT10	0.204647	0.451283	0.317909	0.561632	0.375824	0.526011
GALNT11.8700.325	SL018621	Polypeptide N-acetylgalactosaminyltransferase 11	GALNT11	0.0270347	0.181746	0.0313576	0.251142	0.0023542	0.0361397
GALNT13.10908.2	SL017992	Polypeptide N-acetylgalactosaminyltransferase 13	GALNT13	0.719879	0.830699	0.467572	0.670583	0.064332	0.170677
GALNT16.8923.94	SL018707	Polypeptide N-acetylgalactosaminyltransferase 16	GALNT16	0.830407	0.895769	0.54551	0.734623	0.68286	0.781537
GALNT2.5764.4	SL009348	Polypeptide N-acetylgalactosaminyltransferase 2	GALNT2	0.011109	0.127712	0.00684839	0.184053	0.0015799	0.0326454
GALNT3.6593.5	SL017504	Polypeptide N-acetylgalactosaminyltransferase 3	GALNT3	0.217895	0.464664	0.139689	0.391215	0.0649288	0.171627
GALP.9398.30	SL012858	Galanin-like peptide	GALP	0.0307365	0.193267	0.175565	0.426213	0.0151958	0.0763597
GAN.10054.3	SL019232	Gigaxonin	GAN	0.38525	0.614098	0.410981	0.634294	0.201888	0.348569
GAP43.15325.14	SL007137	Neuromodulin	GAP43	0.160889	0.402442	0.183598	0.435391	0.0480969	0.142169
GAPDHS.8004.15	SL009421	Glyceraldehyde-3-phosphate dehydrogenase, testis-specific	GAPDHS	0.240577	0.483611	0.297107	0.545002	0.0354284	0.118658
GAS1.5463.22	SL000658	Growth arrest-specific protein 1	GAS1	0.065112	0.273195	0.80734	0.886365	0.65271	0.762247
GAS6.15391.114	SL005707	Growth arrest-specific protein 6	GAS6	0.859863	0.913879	0.338637	0.576596	0.0690402	0.178667
GAS7.17721.82	SL004797	Growth arrest-specific protein 7	GAS7	0.00644775	0.102201	0.123987	0.37434	0.0491914	0.143856
GBP1.15326.64	SL006479	Guanylate-binding protein 1	GBP1	0.384429	0.613607	0.823596	0.894106	0.15297	0.287491
GBP6.7818.101	SL018271	Guanylate-binding protein 6	GBP6	0.0095787	0.122142	0.00465667	0.174429	0.0003614	0.0274965
GC.15589.1	SL000431	Vitamin D-binding protein	GC	0.659735	0.791626	0.5248	0.71802	0.767905	0.844086
GCA.12594.5	SL019772	Grancalcin	GCA	0.0141014	0.13957	0.0712193	0.312598	0.0117538	0.068398
GCDH.19258.24	SL015122	Glutaryl-CoA dehydrogenase, mitochondrial	GCDH	0.130876	0.368342	0.297646	0.545466	0.390941	0.540637
GCG.4891.50	SL000433	Glucagon	GCG	0.0125058	0.131661	0.350712	0.58658	0.234339	0.384697
GCH1.11185.145	SL019341	GTP cyclohydrolase 1	GCH1	0.0831644	0.302747	0.0374547	0.255959	0.00313463	0.040486
GCK.12960.9	SL007208	Glucokinase	GCK	0.0184864	0.15353	0.00494138	0.174429	0.0019704	0.0346638
GCKR.5223.59	SL015728	Glucokinase regulatory protein	GCKR	0.665641	0.795196	0.425845	0.640919	0.160733	0.297063
GCNT1.7016.12	SL017969	Beta-1,3-galactosyl-O-glycosyl-glycoprotein beta-1,6-N-acetylglucosaminyltransferase	GCNT1	0.399891	0.62623	0.726121	0.843231	0.88571	0.92129
GCNT2.7143.9	SL018109	N-acetyllactosaminide beta-1,6-N-acetylglucosaminyl-transferase, isoform C	GCNT2	0.0570164	0.255929	0.367498	0.596785	0.177456	0.318581
GCNT4.10842.7	SL018620	Beta-1,3-galactosyl-O-glycosyl-glycoprotein beta-1,6-N-acetylglucosaminyltransferase 4	GCNT4	0.080217	0.298444	0.0524257	0.28657	0.00127722	0.0302062
GCSH.10956.82	SL009212	Glycine cleavage system H protein, mitochondrial	GCSH	0.18566	0.430511	0.663687	0.806557	0.731233	0.817355
GDA.12667.2	SL009095	Guanine deaminase	GDA	0.394714	0.622191	0.105554	0.352231	0.719533	0.809555
GDF10.16749.79	SL005151	Growth/differentiation factor 10	GDF10	0.0227341	0.168476	0.0333992	0.255023	0.00221635	0.0360059
GDF10.6517.14	SL005151	Growth/differentiation factor 10	GDF10	0.00413173	0.0847823	0.145742	0.400067	0.004354	0.0455872
GDF11.14587.16	SL004345	Growth/differentiation factor 11	GDF11	0.457737	0.671887	0.23043	0.481689	0.170578	0.310557
GDF11.MSTN.2765.4	SL021043	Growth/differentiation factor 11/8	GDF11 MSTN	0.964423	0.977051	0.161957	0.417703	0.115906	0.241383
GDF15.4374.45	SL003869	Growth/differentiation factor 15	GDF15	0.410458	0.636029	0.764651	0.865517	0.595462	0.719694
GDF2.4880.21	SL007756	Growth/differentiation factor 2	GDF2	0.0278292	0.183959	0.491909	0.688808	0.0356257	0.119231
GDF3.16755.195	SL004675	Growth/differentiation factor 3	GDF3	0.219251	0.465002	0.20455	0.454793	0.0321404	0.112775
GDF7.16756.30	SL007504	Growth/differentiation factor 7	GDF7	0.388258	0.616701	0.418911	0.639426	0.117924	0.242815
GDF9.3067.67	SL005234	Growth/differentiation factor 9	GDF9	0.11814	0.350291	0.330027	0.570887	0.0992079	0.218922
GDI1.16810.3	SL002794	Rab GDP dissociation inhibitor alpha	GDI1	0.961754	0.975429	0.886	0.935381	0.895215	0.926127
GDI2.2647.66	SL003648	Rab GDP dissociation inhibitor beta	GDI2	0.699942	0.818661	0.600679	0.76982	0.916176	0.940592
GDNF.5822.22	SL004248	Glial cell line-derived neurotrophic factor	GDNF	0.519274	0.705922	0.116363	0.364842	0.0296279	0.108461
GEM.12817.1	SL019954	GTP-binding protein GEM	GEM	0.00212657	0.066366	0.0388177	0.259704	0.023814	0.0968825
GFAP.3034.1	SL004271	Glial fibrillary acidic protein	GFAP	0.091439	0.314558	0.435481	0.646284	0.140422	0.273072
GFER.15398.2	SL006727	FAD-linked sulfhydryl oxidase ALR	GFER	0.470062	0.679706	0.26527	0.51574	0.0560652	0.156332
GFRA1.3314.74	SL004858	GDNF family receptor alpha-1	GFRA1	0.010314	0.125733	0.0460827	0.271442	0.028386	0.105765
GFRA2.2515.14	SL004143	GDNF family receptor alpha-2	GFRA2	0.632945	0.77606	0.381291	0.608387	0.117672	0.242685
GFRA3.2505.49	SL004144	GDNF family receptor alpha-3	GFRA3	0.142808	0.384385	0.165564	0.420219	0.0225222	0.0939798
GFRAL.6920.1	SL018027	GDNF family receptor alpha-like	GFRAL	0.31757	0.555741	0.115956	0.364559	0.0127272	0.0708053
GGA1.13594.158	SL020181	ADP-ribosylation factor-binding protein GGA1	GGA1	0.723722	0.831842	0.0400601	0.259704	0.248369	0.400214
GGA3.11683.19	SL019567	ADP-ribosylation factor-binding protein GGA3	GGA3	0.823043	0.891809	0.105523	0.352231	0.202092	0.34879
GGH.9370.69	SL006682	Gamma-glutamyl hydrolase	GGH	0.724331	0.831842	0.967015	0.981968	0.338421	0.492161
GGPS1.17786.5	SL020915	Geranylgeranyl pyrophosphate synthase	GGPS1	0.0164039	0.147209	0.222202	0.473536	0.0231385	0.0951701
GGT2.6334.9	SL017390	Inactive gamma-glutamyltranspeptidase 2	GGT2	0.447066	0.664339	0.00182853	0.174429	0.0120928	0.0691455
GH1.8462.18	SL000442	Somatotropin	GH1	0.515411	0.701957	0.419374	0.639426	0.112892	0.2376
GH2.10978.39	SL009327	Growth hormone variant	GH2	0.178463	0.424314	0.0743472	0.315693	0.486794	0.628277
GHDC.9730.22	SL019117	GH3 domain-containing protein	GHDC	0.234985	0.479498	0.248357	0.498791	0.027303	0.103345
GHR.2948.58	SL005168	Growth hormone receptor	GHR	0.000129254	0.0269649	0.00122918	0.174429	0.00996206	0.0645061
GHRH.16293.1	SL005255	Somatoliberin	GHRH	0.625493	0.771931	0.704208	0.831425	0.429836	0.576102
GHRH.9487.60	SL005255	Somatoliberin	GHRH	0.0290132	0.1876	0.115475	0.364048	0.00296014	0.0400602
GHRL.6518.85	SL004269	Appetite-regulating hormone	GHRL	0.272795	0.513669	0.55191	0.736679	0.595214	0.719694
GHRL.8447.11	SL004269	Appetite-regulating hormone	GHRL	0.0361921	0.207047	0.825136	0.895139	0.441314	0.587175
GIF.17672.184	SL006288	Gastric intrinsic factor	GIF	0.952224	0.970941	0.911868	0.950166	0.682554	0.781537
GIMAP6.19302.7	SL020997	GTPase IMAP family member 6	GIMAP6	0.0727946	0.286418	0.109775	0.357433	0.0238547	0.0968833
GIP.16292.288	SL011908	Gastric inhibitory polypeptide	GIP	0.000829914	0.0443877	0.0432594	0.267225	0.00569682	0.0498199
GJA1.9937.7	SL007134	Gap junction alpha-1 protein	GJA1	0.0358828	0.206563	0.145917	0.400122	0.0957761	0.214533
GJA8.12711.19	SL007244	Gap junction alpha-8 protein	GJA8	0.325905	0.561629	0.515909	0.711303	0.460611	0.604427
GJD2.11678.105	SL019586	Gap junction delta-2 protein	GJD2	0.0640446	0.271067	0.372997	0.599976	0.0165824	0.0796828
GKN1.15374.15	SL005611	Gastrokine-1	GKN1	0.353487	0.585033	0.0592952	0.297174	0.020765	0.0897656
GLA.15588.17	SL009217	Alpha-galactosidase A	GLA	0.379688	0.609406	0.673165	0.812318	0.658754	0.766533
GLCE.7808.5	SL018260	D-glucuronyl C5-epimerase	GLCE	0.47716	0.683701	0.358794	0.591332	0.30403	0.461187
GLIPR1.9265.10	SL017117	Glioma pathogenesis-related protein 1	GLIPR1	0.437319	0.655919	0.66643	0.808469	0.629794	0.743816
GLIPR2.15522.2	SL008305	Golgi-associated plant pathogenesis-related protein 1	GLIPR2	0.310347	0.549122	0.674113	0.813223	0.445341	0.591671
GLO1.9883.29	SL002802	Lactoylglutathione lyase	GLO1	0.0761506	0.290658	0.139785	0.391244	0.115289	0.240317
GLP1R.13085.18	SL007231	Glucagon-like peptide 1 receptor	GLP1R	0.00611396	0.100759	0.0695487	0.312376	0.00206198	0.0349922
GLRX.18386.36	SL008860	Glutaredoxin-1	GLRX	0.118118	0.350291	0.0663424	0.307869	0.0164477	0.0794535
GLRX2.12486.8	SL007708	Glutaredoxin-2, mitochondrial	GLRX2	0.00153712	0.0626515	0.0317738	0.251142	0.0022995	0.0360729
GLRX3.16596.25	SL012999	Glutaredoxin-3	GLRX3	0.312885	0.551263	0.544767	0.73402	0.138108	0.270519
GLRX5.16597.11	SL013189	Glutaredoxin-related protein 5, mitochondrial	GLRX5	0.455629	0.669655	0.652649	0.800627	0.355904	0.507244
GLT8D1.8955.60	SL018797	Glycosyltransferase 8 domain-containing protein 1	GLT8D1	0.702454	0.820759	0.492926	0.689191	0.09047	0.207849
GLTP.12513.8	SL008826	Glycolipid transfer protein	GLTP	0.00411837	0.0847823	0.0510921	0.283396	0.0350677	0.118263
GLTPD2.7948.129	SL010876	Glycolipid transfer protein domain-containing protein 2	GLTPD2	0.640782	0.780462	0.962689	0.979424	0.973147	0.981099
GLUL.19238.12	SL008477	Glutamine synthetase	GLUL	0.367456	0.598657	0.717972	0.840104	0.722207	0.81064
GLYAT.19506.6	SL015017	Glycine N-acyltransferase	GLYAT	0.302609	0.543007	0.65141	0.799808	0.111072	0.235178
GM2A.15441.6	SL008548	Ganglioside GM2 activator	GM2A	0.156108	0.39779	0.196083	0.448193	0.188466	0.332694
GMDS.18337.4	SL014629	GDP-mannose 4,6 dehydratase	GMDS	0.243502	0.486224	0.3415	0.578244	0.665754	0.771166
GMEB2.12804.5	SL019919	Glucocorticoid modulatory element-binding protein 2	GMEB2	0.292662	0.533547	0.122805	0.374138	0.0712272	0.181534
GMFB.17784.23	SL013389	Glia maturation factor beta	GMFB	0.0656956	0.274311	0.0830768	0.325462	0.0171899	0.0811961
GMFG.13062.4	SL016378	Glia maturation factor gamma	GMFG	0.18957	0.433561	0.0191519	0.22887	0.116056	0.241509
GMNN.17703.40	SL013724	Geminin	GMNN	0.0423794	0.219843	0.0111742	0.200441	0.000540942	0.028915
GMPR.19254.125	SL010923	GMP reductase 1	GMPR	0.730129	0.834971	0.689424	0.821081	0.810759	0.872493
GMPR2.19446.1	SL020976	GMP reductase 2	GMPR2	0.819739	0.890131	0.465997	0.66952	0.803539	0.868408
GNAI1.19271.64	SL005571	Guanine nucleotide-binding protein G(i) subunit alpha-1	GNAI1	0.772291	0.864095	0.38383	0.61073	0.275192	0.4304
GNAI3.12650.43	SL008873	Guanine nucleotide-binding protein G(k) subunit alpha	GNAI3	0.507562	0.699345	0.122366	0.373648	0.0737779	0.18485
GNAS.5757.45	SL017107	Neuroendocrine secretory protein 55	GNAS	0.0115247	0.129263	0.465648	0.669296	0.0776796	0.190341
GNG11.18282.1	SL007316	Guanine nucleotide-binding protein G(I)/G(S)/G(O) subunit gamma-11	GNG11	0.0368505	0.207939	0.0285391	0.245765	0.00194591	0.0346638
GNGT2.10917.40	SL006983	Guanine nucleotide-binding protein G(I)/G(S)/G(O) subunit gamma-T2	GNGT2	0.0604036	0.263964	0.438155	0.648145	0.611404	0.732165
GNLY.3195.50	SL000678	Granulysin	GNLY	0.85933	0.913776	0.474638	0.676678	0.572238	0.699215
GNMT.14006.36	SL020278	Glycine N-methyltransferase	GNMT	0.472309	0.68166	0.942671	0.967392	0.22418	0.374317
GNPDA1.8909.77	SL018714	Glucosamine-6-phosphate isomerase 1	GNPDA1	0.699291	0.81832	0.357891	0.591085	0.356972	0.507814
GNPTG.10666.7	SL012791	N-acetylglucosamine-1-phosphotransferase subunit gamma	GNPTG	0.779278	0.868327	0.61503	0.780651	0.452552	0.597253
GNRH1.5627.53	SL007071	Progonadoliberin-1	GNRH1	0.0341494	0.200889	0.63088	0.789681	0.766411	0.843255
GNRH2.10708.3	SL007007	Progonadoliberin-2	GNRH2	0.12066	0.353929	0.194284	0.446548	0.0290593	0.107501
GNS.3616.3	SL008504	N-acetylglucosamine-6-sulfatase	GNS	0.125627	0.360683	0.310348	0.556019	0.0364352	0.120701
GOLGA7.19174.141	SL010781	Golgin subfamily A member 7	GOLGA7	0.533594	0.714394	0.771909	0.869604	0.209468	0.356798
GOLM1.17456.53	SL010628	Golgi membrane protein 1	GOLM1	0.374212	0.604272	0.274459	0.524507	0.0300979	0.109439
GOLM1.8983.7	SL010628	Golgi membrane protein 1	GOLM1	0.0213653	0.163867	0.00456406	0.174429	0.000146353	0.0232159
GORAB.7247.1	SL018123	RAB6-interacting golgin	GORAB	0.233022	0.477444	0.420725	0.639558	0.451875	0.596706
GOSR1.7805.52	SL004933	Golgi SNAP receptor complex member 1	GOSR1	0.00449875	0.0877968	0.00686698	0.184053	0.000255482	0.0242974
GOT1.4912.17	SL000280	Aspartate aminotransferase, cytoplasmic	GOT1	0.12332	0.358342	0.165694	0.420219	0.171943	0.312172
GP1BA.4990.87	SL006460	Platelet glycoprotein Ib alpha chain	GP1BA	0.0944902	0.319044	0.401787	0.625993	0.0429317	0.133027
GP5.7185.29	SL006482	Platelet glycoprotein V	GP5	0.930069	0.957332	0.795457	0.879666	0.308268	0.464437
GP6.3194.36	SL008759	Platelet glycoprotein VI	GP6	0.652806	0.787958	0.500077	0.695445	0.452042	0.596754
GPC1.8697.38	SL000069	Glypican-1	GPC1	0.0175142	0.15118	0.288101	0.537906	0.0328061	0.113799
GPC2.3315.15	SL010463	Glypican-2	GPC2	0.588616	0.750148	0.6345	0.791742	0.117807	0.242685
GPC3.4842.62	SL000070	Glypican-3	GPC3	0.374135	0.604272	0.444168	0.65323	0.611578	0.732165
GPC4.18892.48	SL008883	Glypican-4	GPC4	0.367748	0.598706	0.399555	0.624647	0.357263	0.508071
GPC5.4991.12	SL012469	Glypican-5	GPC5	0.166322	0.408204	0.718531	0.840104	0.964264	0.975591
GPC6.5350.14	SL012881	Glypican-6	GPC6	0.177731	0.423016	0.0417934	0.263762	0.0598618	0.163634
GPCPD1.12786.61	SL015257	Glycerophosphocholine phosphodiesterase GPCPD1	GPCPD1	0.0567355	0.255929	0.0536779	0.286932	0.112044	0.236359
GPD1.13697.51	SL007151	Glycerol-3-phosphate dehydrogenase [NAD(+)], cytoplasmic	GPD1	0.0436289	0.22303	0.0814034	0.325082	0.416724	0.563356
GPD1L.12420.10	SL019684	Glycerol-3-phosphate dehydrogenase 1-like protein	GPD1L	0.0274037	0.182093	0.00308717	0.174429	0.00424395	0.0453715
GPHA2.6395.58	SL012797	Glycoprotein hormone alpha-2	GPHA2	0.0244054	0.175738	0.0532964	0.28657	0.0260828	0.101248
GPI.4272.46	SL000539	Glucose-6-phosphate isomerase	GPI	0.406641	0.63226	0.283511	0.533835	0.64892	0.760154
GPN1.16599.38	SL018803	GPN-loop GTPase 1	GPN1	0.90336	0.941946	0.536656	0.727509	0.0562781	0.156461
GPNMB.8289.8	SL007429	Transmembrane glycoprotein NMB	GPNMB	0.0952418	0.320099	0.164823	0.420219	0.0291018	0.10757
GPNMB.8606.39	SL007429	Transmembrane glycoprotein NMB	GPNMB	0.0494914	0.239585	0.87992	0.931764	0.98187	0.987277
GPR101.11371.1	SL019419	Probable G-protein coupled receptor 101	GPR101	0.891889	0.934682	0.948979	0.971102	0.17713	0.31822
GPR107.12963.1	SL015007	Protein GPR107	GPR107	0.439464	0.657108	0.678366	0.814717	0.175612	0.316615
GPR135.11465.4	SL019454	Probable G-protein coupled receptor 135	GPR135	0.587946	0.750148	0.37289	0.599976	0.450104	0.5954
GPR26.13540.1	SL020159	G-protein coupled receptor 26	GPR26	0.00350963	0.0815259	0.0319132	0.251613	0.0012903	0.0302062
GPR56.18893.26	SL009016	Adhesion G-protein coupled receptor G1	GPR56	0.132181	0.369961	0.0581484	0.295888	0.00748173	0.055324
GPR64.10767.52	SL018836	G-protein coupled receptor 64	GPR64	0.292999	0.533949	0.718881	0.840104	0.50883	0.646019
GPR68.12503.5	SL007451	Ovarian cancer G-protein coupled receptor 1	GPR68	0.0281292	0.185208	0.10693	0.353177	0.00616835	0.0507227
GPT.16015.19	SL000617	Alanine aminotransferase 1	GPT	0.018372	0.15353	0.018149	0.226519	0.00552575	0.04896
GPX1.15591.28	SL001812	Glutathione peroxidase 1	GPX1	0.722774	0.831842	0.162247	0.417978	0.987094	0.990131
GPX2.18894.1	SL007141	Glutathione peroxidase 2	GPX2	0.323348	0.559797	0.295898	0.54379	0.101853	0.223002
GPX5.9475.22	SL007043	Epididymal secretory glutathione peroxidase	GPX5	0.265433	0.505929	0.395865	0.621218	0.374609	0.525163
GPX7.8345.27	SL007609	Glutathione peroxidase 7	GPX7	0.343166	0.576787	0.0613718	0.301574	0.0177815	0.0829136
GRAMD1C.8336.267	SL014534	GRAM domain-containing protein 1C	GRAMD1C	0.157811	0.399786	0.531299	0.724374	0.181361	0.3229
GRAMD1C.8842.16	SL014534	GRAM domain-containing protein 1C	GRAMD1C	0.53334	0.714394	0.883714	0.934481	0.259705	0.412941
GRAP.12820.1	SL019920	GRB2-related adapter protein	GRAP	0.0118789	0.129634	0.0633627	0.304337	0.00139683	0.0318707
GRAP2.16074.12	SL005725	GRB2-related adapter protein 2	GRAP2	0.881035	0.928889	0.409301	0.632947	0.290749	0.448251
GRAP2.5265.12	SL005725	GRB2-related adapter protein 2	GRAP2	0.849024	0.906888	0.848212	0.91065	0.730766	0.817233
GRB10.11358.15	SL013823	Growth factor receptor-bound protein 10	GRB10	0.408335	0.633923	0.241854	0.491788	0.0102778	0.0646438
GRB14.13628.58	SL020196	Growth factor receptor-bound protein 14	GRB14	0.0395724	0.214801	0.00186225	0.174429	0.000718221	0.028915
GRB2.5464.52	SL003792	Growth factor receptor-bound protein 2	GRB2	0.352437	0.584832	0.0431497	0.267225	0.0146273	0.0747742
GRB7.11281.6	SL002520	Growth factor receptor-bound protein 7	GRB7	0.190542	0.433828	0.0797027	0.321865	0.0137226	0.0730967
GREM1.18878.15	SL007024	Gremlin-1	GREM1	0.0898344	0.311622	0.332548	0.571487	0.337714	0.492102
GREM2.5598.3	SL007665	Gremlin-2	GREM2	0.241161	0.483959	0.677371	0.814594	0.784627	0.855055
GRHPR.18295.102	SL008323	Glyoxylate reductase/hydroxypyruvate reductase	GRHPR	0.70592	0.823123	0.884342	0.934699	0.878633	0.916372
GRID1.13493.5	SL020164	Glutamate receptor ionotropic, delta-1	GRID1	0.000716204	0.0413857	0.00618495	0.174429	0.000995559	0.0297431
GRID2.12758.47	SL019871	Glutamate receptor ionotropic, delta-2	GRID2	0.18387	0.428905	0.314023	0.558658	0.469308	0.611587
GRN.4992.49	SL007173	Granulins	GRN	0.539725	0.718368	0.4732	0.675181	0.192952	0.337352
GRP.5897.58	SL002071	Gastrin-releasing peptide	GRP	0.30471	0.545704	0.0883453	0.331488	0.0577285	0.159329
GRP.8400.74	SL002071	Gastrin-releasing peptide	GRP	0.615634	0.764609	0.369457	0.597683	0.0697067	0.179882
GRPEL1.7113.1	SL018115	GrpE protein homolog 1, mitochondrial	GRPEL1	0.808169	0.883239	0.332524	0.571487	0.195218	0.339752
GSK3A.3441.64	SL003723	Glycogen synthase kinase-3 alpha	GSK3A	0.715845	0.830242	0.0585939	0.296412	0.26808	0.423455
GSKIP.12849.25	SL019958	GSK3-beta interaction protein	GSKIP	0.371231	0.601373	0.270276	0.520594	0.256983	0.409755
GSN.16607.78	SL005572	Gelsolin	GSN	0.552313	0.727021	0.968285	0.982297	0.509032	0.646019
GSN.4775.34	SL005572	Gelsolin	GSN	0.0616225	0.266642	0.646033	0.797065	0.140267	0.272941
GSR.19273.3	SL000434	Glutathione reductase, mitochondrial	GSR	0.474107	0.682529	0.197288	0.449549	0.478055	0.620154
GSS.15526.33	SL007246	Glutathione synthetase	GSS	0.754112	0.849796	0.732796	0.846763	0.899708	0.928383
GSTA1.17138.8	SL005253	Glutathione S-transferase A1	GSTA1	0.240799	0.483611	0.184157	0.436303	0.0699917	0.180302
GSTA3.4993.16	SL000670	Glutathione S-transferase A3	GSTA3	0.121818	0.355384	0.149886	0.404633	0.322197	0.477361
GSTA4.14645.253	SL020127	Glutathione S-transferase A4	GSTA4	0.0306892	0.193236	0.0141911	0.216047	0.00198187	0.0346638
GSTK1.13474.40	SL011317	Glutathione S-transferase kappa 1	GSTK1	0.891058	0.93459	0.022517	0.231305	0.0149722	0.0757741
GSTM1.15395.15	SL005254	Glutathione S-transferase Mu 1	GSTM1	0.0130158	0.133223	0.0099103	0.200441	0.0169974	0.0808872
GSTM3.9748.31	SL005394	Glutathione S-transferase Mu 3	GSTM3	0.337096	0.571748	0.827085	0.896402	0.985551	0.989271
GSTM4.18895.54	SL014901	Glutathione S-transferase Mu 4	GSTM4	0.501615	0.696162	0.319192	0.562592	0.539636	0.671839
GSTP1.4911.49	SL003643	Glutathione S-transferase P	GSTP1	0.465651	0.677955	0.0632055	0.304337	0.0585774	0.160797
GSTT1.19230.12	SL013768	Glutathione S-transferase theta-1	GSTT1	0.285363	0.528257	0.36122	0.591782	0.622699	0.738727
GSTT2B.11273.176	SL013030	Glutathione S-transferase theta-2B	GSTT2B	0.980972	0.986374	0.322911	0.566014	0.0740764	0.185278
GSTZ1.16872.248	SL007013	Maleylacetoacetate isomerase	GSTZ1	0.494507	0.692108	0.559782	0.744149	0.295729	0.453468
GTF2I.13609.11	SL007326	General transcription factor II-I	GTF2I	0.648287	0.786454	0.47935	0.67965	0.135761	0.267595
GUCA1A.10008.43	SL019234	Guanylyl cyclase-activating protein 1	GUCA1A	0.361621	0.593808	0.515594	0.711223	0.314989	0.470064
GUCA2B.6223.5	SL008392	Guanylate cyclase activator 2B	GUCA2B	0.308134	0.547822	0.212051	0.462942	0.561716	0.690982
GUK1.17325.10	SL014982	Guanylate kinase	GUK1	0.590341	0.750797	0.793973	0.878664	0.769314	0.84502
GUSB.15562.24	SL008667	Beta-glucuronidase	GUSB	0.582796	0.747111	0.565664	0.747551	0.268371	0.423526
GXYLT1.8229.1	SL018440	Glucoside xylosyltransferase 1	GXYLT1	0.848393	0.9067	0.885592	0.935312	0.658899	0.766533
GZMA.3440.7	SL004298	Granzyme A	GZMA	0.477473	0.683701	0.0314759	0.251142	0.00155428	0.0326454
GZMB.4133.54	SL004068	Granzyme B	GZMB	0.423582	0.648402	0.668773	0.8098	0.296877	0.454043
GZMH.3373.5	SL004654	Granzyme H	GZMH	0.215768	0.462351	0.229894	0.481234	0.0137111	0.0730967
GZMK.9545.156	SL004563	Granzyme K	GZMK	0.0658164	0.274311	0.00158706	0.174429	0.0384434	0.125263
GZMM.5704.74	SL004564	Granzyme M	GZMM	0.025452	0.178203	0.478985	0.67965	0.0519945	0.149751
H1FX.12709.63	SL008266	Histone H1x	H1FX	0.530715	0.713111	0.597157	0.768481	0.0913162	0.208847
H2AFZ.4163.5	SL002093	Histone H2A.z	H2AFZ	0.102369	0.330059	0.189475	0.441955	0.025825	0.100684
H6PD.7161.25	SL018068	GDH/6PGL endoplasmic bifunctional protein	H6PD	0.400019	0.62623	0.319818	0.563477	0.359103	0.509892
HAAO.5861.78	SL008466	3-hydroxyanthranilate 3,4-dioxygenase	HAAO	0.0720709	0.284605	0.169354	0.421307	0.0473496	0.141161
HABP4.10815.2	SL018601	Intracellular hyaluronan-binding protein 4	HABP4	0.173703	0.418323	0.243883	0.494383	0.071782	0.182047
HADH.17739.1	SL008218	Hydroxyacyl-coenzyme A dehydrogenase, mitochondrial	HADH	0.161477	0.402809	0.0390161	0.259704	0.00623339	0.0507227
HAGH.19267.14	SL010992	Hydroxyacylglutathione hydrolase, mitochondrial	HAGH	0.306351	0.5465	0.650066	0.799361	0.272667	0.428023
HAMP.3504.58	SL004536	Hepcidin	HAMP	0.654094	0.788593	0.598287	0.768481	0.86442	0.908397
HAO1.17768.50	SL020969	Hydroxyacid oxidase 1	HAO1	0.135192	0.374258	0.206517	0.45698	0.220927	0.370375
HAPLN1.3196.6	SL008023	Hyaluronan and proteoglycan link protein 1	HAPLN1	0.529453	0.712244	0.322626	0.565812	0.0409257	0.129395
HAPLN4.6455.52	SL012650	Hyaluronan and proteoglycan link protein 4	HAPLN4	0.39192	0.619982	0.472487	0.675086	0.367651	0.519445
HARS.17450.51	SL006248	Histidine--tRNA ligase, cytoplasmic	HARS	0.317356	0.555741	0.33251	0.571487	0.677474	0.778034
HAT1.19327.31	SL004725	Histone acetyltransferase type B catalytic subunit	HAT1	0.0186489	0.15353	0.00264705	0.174429	0.00721728	0.0543678
HAVCR1.9021.1	SL010386	Hepatitis A virus cellular receptor 1	HAVCR1	0.513351	0.701923	0.440321	0.650296	0.727024	0.81433
HAVCR2.11481.25	SL007547	Hepatitis A virus cellular receptor 2	HAVCR2	0.476963	0.683701	0.495491	0.691717	0.274617	0.429913
HAVCR2.5134.52	SL007547	Hepatitis A virus cellular receptor 2	HAVCR2	0.233574	0.478359	0.0418097	0.263762	0.0513242	0.148382
HBD.6992.67	SL008001	Hemoglobin subunit delta	HBD	0.0762834	0.290679	0.0738058	0.315693	0.0038596	0.0436116
HBEGF.14094.29	SL000138	Heparin-binding EGF-like growth factor	HBEGF	0.978602	0.984726	0.857958	0.917017	0.18689	0.330667
HBQ1.18198.51	SL018342	Hemoglobin subunit theta-1	HBQ1	0.53595	0.716077	0.697745	0.826682	0.896339	0.926653
HBZ.6919.3	SL017970	Hemoglobin subunit zeta	HBZ	0.532569	0.714095	0.292125	0.541214	0.849466	0.898058
HCAR2.13495.48	SL020147	Hydroxycarboxylic acid receptor 2	HCAR2	0.0340461	0.200695	0.0161219	0.22439	0.0120504	0.0691455
HCN1.12774.12	SL019873	Potassium/sodium hyperpolarization-activated cyclic nucleotide-gated channel 1	HCN1	0.0163671	0.147209	0.0143605	0.217162	0.00546486	0.0489158
HDAC2.18897.31	SL007577	Histone deacetylase 2	HDAC2	0.338285	0.572802	0.763972	0.864963	0.647593	0.758989
HDAC8.2859.69	SL004723	Histone deacetylase 8	HDAC8	0.0966804	0.322858	0.00499636	0.174429	0.00236066	0.0361397
HDGF.16758.96	SL013046	Hepatoma-derived growth factor	HDGF	0.564904	0.735614	0.6143	0.780484	0.833585	0.886194
HDGF.8953.47	SL013046	Hepatoma-derived growth factor	HDGF	0.430153	0.651091	0.322138	0.565812	0.801267	0.866774
HDGFL1.18898.36	SL021221	Hepatoma-derived growth factor-like protein 1	HDGFL1	0.564965	0.735614	0.322616	0.565812	0.0829231	0.19757
HDGFRP2.4553.65	SL014009	Hepatoma-derived growth factor-related protein 2	HDGFRP2	0.770202	0.862392	0.524372	0.717769	0.200037	0.34616
HDGFRP3.18899.82	SL021461	Hepatoma-derived growth factor-related protein 3	HDGFRP3	0.0991684	0.325641	0.271743	0.52166	0.326798	0.481319
HDHD2.13472.35	SL016517	Haloacid dehalogenase-like hydrolase domain-containing protein 2	HDHD2	0.83948	0.901488	0.941169	0.96636	0.65777	0.766
HDHD3.19482.11	SL015184	Haloacid dehalogenase-like hydrolase domain-containing protein 3	HDHD3	0.532638	0.714095	0.202153	0.453278	0.0139111	0.0732145
HDLBP.13570.43	SL008163	Vigilin	HDLBP	0.451496	0.667016	0.205726	0.456114	0.137098	0.2693
HECW1.12669.30	SL019789	E3 ubiquitin-protein ligase HECW1	HECW1	0.133547	0.371734	0.109809	0.357433	0.0488239	0.143516
HEPACAM.8810.26	SL007433	Hepatocyte cell adhesion molecule	HEPACAM	0.611586	0.763734	0.420422	0.639558	0.415511	0.56235
HEPACAM2.9116.28	SL017493	HEPACAM family member 2	HEPACAM2	0.978167	0.984726	0.849668	0.911855	0.456459	0.600969
HEPHL1.6354.13	SL017441	Hephaestin-like protein 1	HEPHL1	0.00350055	0.0815259	0.00468338	0.174429	0.000608464	0.028915
HERC1.12705.9	SL019820	Probable E3 ubiquitin-protein ligase HERC1	HERC1	0.495653	0.693004	0.529612	0.723384	0.159127	0.294811
HERC4.7860.9	SL018285	Probable E3 ubiquitin-protein ligase HERC4	HERC4	0.0111092	0.127712	0.0211517	0.230656	0.00155392	0.0326454
HERC5.12934.1	SL015312	E3 ISG15--protein ligase HERC5	HERC5	0.0102063	0.125733	0.0887998	0.331488	0.00192482	0.0345937
HERPUD2.9779.63	SL019130	Homocysteine-responsive endoplasmic reticulum-resident ubiquitin-like domain member 2 protein	HERPUD2	0.160873	0.402442	0.156138	0.409168	0.0198293	0.0875442
HEXB.15470.11	SL005383	Beta-hexosaminidase subunit beta	HEXB	0.444396	0.661666	0.526815	0.720249	0.697241	0.792359
HEXIM1.15596.7	SL020142	Protein HEXIM1	HEXIM1	0.465881	0.677955	0.800574	0.883115	0.381988	0.531848
HEXIM2.14205.6	SL019865	Protein HEXIM2	HEXIM2	0.370175	0.600699	0.218057	0.4691	0.100934	0.221628
HFE2.3332.57	SL010469	Hemojuvelin	HFE2	0.220828	0.466271	0.0930197	0.336962	0.175738	0.316717
HGD.9832.33	SL008953	Homogentisate 1,2-dioxygenase	HGD	0.816549	0.888358	0.706523	0.832382	0.597783	0.722117
HGF.2681.23	SL000441	Hepatocyte growth factor	HGF	0.210833	0.458529	0.15019	0.404971	0.251374	0.403489
HGFAC.3617.80	SL006512	Hepatocyte growth factor activator	HGFAC	0.0331641	0.199203	0.0271317	0.241906	0.0654242	0.172338
HGS.13644.30	SL016371	Hepatocyte growth factor-regulated tyrosine kinase substrate	HGS	0.488778	0.689137	0.433329	0.644885	0.50387	0.642745
HHIP.10833.64	SL012788	Hedgehog-interacting protein	HHIP	0.798602	0.878834	0.599813	0.769509	0.669229	0.772447
HHLA2.14132.21	SL020171	HERV-H LTR-associating protein 2	HHLA2	0.0367017	0.20787	0.00748308	0.184734	0.000975399	0.0297431
HIBADH.4693.72	SL008085	3-hydroxyisobutyrate dehydrogenase, mitochondrial	HIBADH	0.214311	0.461042	0.267096	0.517747	0.166005	0.304099
HIBCH.12396.19	SL006368	3-hydroxyisobutyryl-CoA hydrolase, mitochondrial	HIBCH	0.612798	0.763939	0.622046	0.785072	0.190335	0.333994
HIF1A.13089.6	SL003349	Hypoxia-inducible factor 1-alpha	HIF1A	0.103406	0.331818	0.370134	0.59811	0.0361596	0.120137
HIF1AN.17199.43	SL021005	Hypoxia-inducible factor 1-alpha inhibitor	HIF1AN	0.00341961	0.0815259	0.0108024	0.200441	0.00172151	0.0332278
HINT1.5900.11	SL009431	Histidine triad nucleotide-binding protein 1	HINT1	0.459159	0.672677	0.682716	0.817576	0.844899	0.895095
HINT2.5612.16	SL016512	Histidine triad nucleotide-binding protein 2, mitochondrial	HINT2	0.246008	0.488531	0.351358	0.58692	0.0471584	0.140981
HIPK3.19329.31	SL010523	Homeodomain-interacting protein kinase 3	HIPK3	0.0288915	0.1876	0.0800086	0.321865	0.131702	0.262313
HIST1H1C.2987.37	SL005256	Histone H1.2	HIST1H1C	0.832259	0.896475	0.895515	0.940864	0.0942877	0.21224
HIST1H3A.14146.92	SL008158	Histone H3.1	HIST1H3A	0.102524	0.330059	0.351059	0.586813	0.0578919	0.159587
HIST2H2BE.14143.8	SL014983	Histone H2B type 2-E	HIST2H2BE	0.0402218	0.215675	0.239519	0.491021	0.0554266	0.15561
HIST3H2BB.18823.52	SL021204	Histone H2B type 3-B	HIST3H2BB	0.0873165	0.309263	0.297154	0.545002	0.0631858	0.168977
HK1.13131.5	SL011180	Hexokinase-1	HK1	0.0234791	0.172368	0.0464998	0.272133	0.001125	0.0302062
HK2.13130.150	SL007272	Hexokinase-2	HK2	0.0301335	0.191854	0.192951	0.444858	0.440615	0.586587
HK3.19518.12	SL007273	Hexokinase-3	HK3	0.0604255	0.263964	0.0531143	0.28657	0.00337392	0.0416794
HLA.DQA2.7757.5	SL018237	HLA class II histocompatibility antigen, DQ alpha 2 chain	HLA-DQA2	0.605784	0.760347	0.480813	0.680593	0.233624	0.384028
HLA.DRB3.6962.5	SL017963	HLA class II histocompatibility antigen, DR beta 3 chain	HLA-DRB3	0.0162607	0.147209	0.0168527	0.224533	0.00309251	0.040486
HLA.G.19636.23	SL002647	HLA class I histocompatibility antigen, alpha chain G	HLA-G	0.0216041	0.164616	0.0214491	0.230656	0.126793	0.255095
HMBS.11530.37	SL010978	Porphobilinogen deaminase	HMBS	0.192164	0.435393	0.353303	0.588195	0.32533	0.480003
HMG20A.12712.9	SL019881	High mobility group protein 20A	HMG20A	0.00476154	0.0890838	0.130191	0.378748	0.00868967	0.0594731
HMG20B.11551.16	SL019534	SWI/SNF-related matrix-associated actin-dependent regulator of chromatin subfamily E member 1-related	HMG20B	0.571258	0.73917	0.390476	0.614875	0.0813109	0.195518
HMGA1.16536.3	SL006117	High mobility group protein HMG-I/HMG-Y	HMGA1	0.00940965	0.121	0.116366	0.364842	0.00845099	0.058989
HMGB1.2524.56	SL003280	High mobility group protein B1	HMGB1	0.00881338	0.117869	0.00153223	0.174429	0.005349	0.0485207
HMGB2.6913.189	SL004640	High mobility group protein B2	HMGB2	0.282884	0.526015	0.353157	0.588166	0.0808281	0.195021
HMGB3.12775.6	SL006995	High mobility group protein B3	HMGB3	0.00480048	0.0894456	0.0392099	0.259704	0.0033135	0.0416277
HMGCR.5230.99	SL016557	3-hydroxy-3-methylglutaryl-coenzyme A reductase	HMGCR	0.684108	0.808637	0.757506	0.860949	0.411701	0.559242
HMGCS1.13496.19	SL020125	Hydroxymethylglutaryl-CoA synthase, cytoplasmic	HMGCS1	0.0402531	0.215675	0.0199069	0.230656	0.00858864	0.0593734
HMGCS2.13704.5	SL014847	Hydroxymethylglutaryl-CoA synthase, mitochondrial	HMGCS2	0.461056	0.673465	0.928408	0.960385	0.720385	0.809678
HMGN1.9187.2	SL013165	Non-histone chromosomal protein HMG-14	HMGN1	0.4974	0.693758	0.179	0.430071	0.0177186	0.082705
HMHA1.13544.9	SL011276	Rho GTPase-activating protein 45	HMHA1	0.603039	0.759203	0.485535	0.684095	0.00514396	0.048218
HMOX1.17398.55	SL004627	Heme oxygenase 1	HMOX1	0.232522	0.476633	0.550762	0.736679	0.545437	0.677344
HMOX2.2622.18	SL004751	Heme oxygenase 2	HMOX2	0.739704	0.841243	0.297079	0.545002	0.027294	0.103345
HN1.19335.2	SL005988	Hematological and neurological expressed 1 protein	HN1	0.00197776	0.0646454	0.0339182	0.255567	0.194367	0.338842
HNF1A.11193.27	SL019342	Hepatocyte nuclear factor 1-alpha	HNF1A	0.564111	0.735552	0.531921	0.724842	0.555955	0.686484
HNF4A.10041.3	SL007226	Hepatocyte nuclear factor 4-alpha	HNF4A	0.202137	0.448157	0.860147	0.918496	0.234526	0.384697
HNRNPA1.12466.7	SL008019	Heterogeneous nuclear ribonucleoprotein A1	HNRNPA1	0.449912	0.665928	0.371664	0.598917	0.266934	0.421791
HNRNPA2B1.5351.52	SL004891	Heterogeneous nuclear ribonucleoproteins A2/B1	HNRNPA2B1	0.261381	0.500637	0.378124	0.605436	0.230888	0.381333
HNRNPAB.8894.80	SL009791	Heterogeneous nuclear ribonucleoprotein A/B	HNRNPAB	0.883686	0.930535	0.970454	0.983453	0.559576	0.689407
HNRNPC.11429.80	SL004923	Heterogeneous nuclear ribonucleoproteins C1/C2	HNRNPC	0.105786	0.334892	0.0288796	0.246668	0.00783715	0.0569117
HNRNPD.18348.89	SL008192	Heterogeneous nuclear ribonucleoprotein D0	HNRNPD	0.586664	0.749431	0.787637	0.876264	0.494302	0.635222
HNRNPDL.10852.114	SL012987	Heterogeneous nuclear ribonucleoprotein D-like	HNRNPDL	0.29481	0.534936	0.00921979	0.196674	0.0246137	0.0983334
HNRNPF.9764.79	SL008128	Heterogeneous nuclear ribonucleoprotein F	HNRNPF	0.566304	0.736875	0.523977	0.717443	0.48877	0.630292
HNRNPH1.14309.8	SL013160	Heterogeneous nuclear ribonucleoprotein H	HNRNPH1	0.0821862	0.301144	0.117852	0.365892	0.00332839	0.0416277
HNRNPK.19333.4	SL002756	Heterogeneous nuclear ribonucleoprotein K	HNRNPK	0.364757	0.596601	0.0531636	0.28657	0.644837	0.756806
HNRNPM.12783.29	SL008807	Heterogeneous nuclear ribonucleoprotein M	HNRNPM	0.649554	0.786946	0.180237	0.431377	0.0102748	0.0646438
HNRNPR.13512.28	SL013259	Heterogeneous nuclear ribonucleoprotein R	HNRNPR	0.0188995	0.153545	0.0221814	0.230656	0.0114305	0.0670699
HOGA1.10024.44	SL019235	4-hydroxy-2-oxoglutarate aldolase, mitochondrial	HOGA1	0.0164601	0.147209	0.078962	0.321783	0.0102217	0.0646438
HOMER1.19229.92	SL015060	Homer protein homolog 1	HOMER1	0.459508	0.672757	0.033212	0.255023	0.0424456	0.132534
HOMER2.12685.57	SL019790	Homer protein homolog 2	HOMER2	0.479523	0.684798	0.0866242	0.329258	0.135071	0.267043
HOPX.19196.73	SL015588	Homeodomain-only protein	HOPX	0.0383929	0.212915	0.158406	0.412505	0.0154357	0.0771108
HP.3054.3	SL000437	Haptoglobin	HP	0.00820997	0.112774	0.0118488	0.204113	0.0551974	0.155253
HP.7905.30	SL018283	Haptoglobin isoform 2	HP	0.0184981	0.15353	0.0167009	0.22439	0.11086	0.234946
HPCAL1.17791.25	SL011188	Hippocalcin-like protein 1	HPCAL1	0.397778	0.624865	0.201094	0.452884	0.0552638	0.155263
HPGD.4995.16	SL003930	15-hydroxyprostaglandin dehydrogenase [NAD(+)]	HPGD	0.0419489	0.219355	0.173848	0.424168	0.0541445	0.153426
HPGDS.12549.33	SL014636	Hematopoietic prostaglandin D synthase	HPGDS	0.990564	0.993203	0.731207	0.84591	0.292817	0.449919
HPRT1.19290.5	SL008856	Hypoxanthine-guanine phosphoribosyltransferase	HPRT1	0.758855	0.853371	0.2041	0.454717	0.8427	0.893594
HPSE.5604.30	SL007775	Heparanase	HPSE	0.0154911	0.144862	0.211542	0.462704	0.0351848	0.118263
HRAS.18900.37	SL000447	GTPase HRas	HRAS	0.918954	0.94953	0.0486462	0.27655	0.613415	0.732766
HRASLS2.7822.11	SL018247	HRAS-like suppressor 2	HRASLS2	0.144385	0.385673	0.766813	0.867105	0.268874	0.423829
HRC.6584.1	SL008863	Sarcoplasmic reticulum histidine-rich calcium-binding protein	HRC	0.524733	0.70891	0.486958	0.685043	0.667135	0.771231
HRG.4996.66	SL006448	Histidine-rich glycoprotein	HRG	0.634563	0.776825	0.901524	0.944129	0.957919	0.971479
HRK.8008.28	SL006958	Activator of apoptosis harakiri	HRK	0.00361164	0.0815259	0.029364	0.246668	0.00317038	0.0406539
HRSP12.14636.25	SL005350	Ribonuclease UK114	HRSP12	0.377057	0.607108	0.843213	0.907418	0.799441	0.865208
HS3ST1.15497.9	SL012357	Heparan sulfate glucosamine 3-O-sulfotransferase 1	HS3ST1	0.900071	0.939196	0.539826	0.730123	0.275716	0.430702
HS3ST3A1.8268.98	SL018442	Heparan sulfate glucosamine 3-O-sulfotransferase 3A1	HS3ST3A1	0.254176	0.495648	0.235162	0.486362	0.708823	0.800736
HS3ST3B1.6986.17	SL018006	Heparan sulfate glucosamine 3-O-sulfotransferase 3B1	HS3ST3B1	0.197835	0.442055	0.0943787	0.338444	0.015599	0.0775046
HS3ST4.19370.30	SL018828	Heparan sulfate glucosamine 3-O-sulfotransferase 4	HS3ST4	0.196624	0.441076	0.124261	0.374357	0.0351174	0.118263
HS3ST4.8998.15	SL018828	Heparan sulfate glucosamine 3-O-sulfotransferase 4	HS3ST4	0.0293904	0.18977	0.0772336	0.318751	0.151547	0.285655
HS3ST5.10731.10	SL018028	Heparan sulfate glucosamine 3-O-sulfotransferase 5	HS3ST5	0.0339586	0.200695	0.108283	0.355364	0.014185	0.0738264
HS6ST1.5465.32	SL014129	Heparan-sulfate 6-O-sulfotransferase 1	HS6ST1	0.00758853	0.109781	0.00251842	0.174429	0.000869835	0.0291631
HS6ST2.13524.25	SL020161	Heparan-sulfate 6-O-sulfotransferase 2	HS6ST2	0.841284	0.902789	0.293146	0.542226	0.0112155	0.066506
HS6ST3.18896.23	SL021212	Heparan-sulfate 6-O-sulfotransferase 3	HS6ST3	0.254369	0.495814	0.165382	0.420219	0.136749	0.268859
HSCB.19316.2	SL019358	Iron-sulfur cluster co-chaperone protein HscB, mitochondrial	HSCB	0.0859339	0.306955	0.0168707	0.224533	0.00431829	0.0454692
HSD17B1.4708.3	SL004253	Estradiol 17-beta-dehydrogenase 1	HSD17B1	0.886916	0.931828	0.783176	0.873729	0.102941	0.224308
HSD17B10.4217.49	SL004795	3-hydroxyacyl-CoA dehydrogenase type-2	HSD17B10	0.904923	0.942499	0.187498	0.439504	0.00915325	0.0616063
HSD17B11.17397.8	SL012708	Estradiol 17-beta-dehydrogenase 11	HSD17B11	0.955486	0.972555	0.610708	0.777916	0.227189	0.377393
HSD17B14.13972.4	SL020263	17-beta-hydroxysteroid dehydrogenase 14	HSD17B14	0.737497	0.840047	0.588643	0.762593	0.415288	0.562216
HSD17B7.8272.22	SL018457	3-keto-steroid reductase	HSD17B7	0.00378003	0.084172	0.0548778	0.289542	0.00109815	0.0301554
HSD17B8.19491.11	SL015110	Estradiol 17-beta-dehydrogenase 8	HSD17B8	0.192616	0.436002	0.00383276	0.174429	0.00640476	0.0511193
HSF1.11616.9	SL013812	Heat shock factor protein 1	HSF1	0.42267	0.647981	0.530208	0.723499	0.54154	0.673606
HSF2BP.19139.3	SL018905	Heat shock factor 2-binding protein	HSF2BP	0.546144	0.722233	0.44535	0.654323	0.462726	0.606473
HSP90AA1.2625.53	SL000453	Hsp90alpha	HSP90AA1	0.722927	0.831842	0.126651	0.376897	0.465015	0.607206
HSP90AB1.5467.15	SL000454	Heat shock protein HSP 90-beta	HSP90AB1	0.812661	0.886451	0.201703	0.453136	0.671366	0.77335
HSP90B1.6393.63	SL004912	Endoplasmin	HSP90B1	0.80402	0.881627	0.368664	0.597649	0.241807	0.392968
HSPA13.17515.6	SL009344	Heat shock 70 kDa protein 13	HSPA13	0.552505	0.727063	0.0976526	0.342299	0.0643083	0.170677
HSPA1A.10721.76	SL000451	Heat shock 70 kDa protein 1A	HSPA1A	0.00171233	0.0639383	0.000867731	0.174429	0.00218447	0.0358709
HSPA1A.10749.18	SL000451	Heat shock 70 kDa protein 1A	HSPA1A	0.0750626	0.290053	0.0900847	0.332985	0.503917	0.642745
HSPA1A.10803.22	SL000451	Heat shock 70 kDa protein 1A	HSPA1A	0.0434353	0.222379	0.0497523	0.278674	0.0941116	0.212091
HSPA1A.11157.35	SL000451	Heat shock 70 kDa protein 1A	HSPA1A	0.0102748	0.125733	0.0393197	0.259704	0.0252394	0.0992966
HSPA1A.14237.1	SL000451	Heat shock 70 kDa protein 1A	HSPA1A	0.36689	0.59859	0.67073	0.810468	0.952478	0.96808
HSPA1A.16780.6	SL000451	Heat shock 70 kDa protein 1A	HSPA1A	0.22003	0.465664	0.149887	0.404633	0.247971	0.399996
HSPA1A.4124.24	SL000451	Heat shock 70 kDa protein 1A	HSPA1A	0.0418728	0.219208	0.00670349	0.183242	0.0448449	0.137047
HSPA1A.6563.78	SL000451	Heat shock 70 kDa protein 1A	HSPA1A	0.0259316	0.180179	0.0206836	0.230656	0.1097	0.23379
HSPA1A.7219.152	SL000451	Heat shock 70 kDa protein 1A	HSPA1A	0.170874	0.415544	0.167008	0.421307	0.363616	0.51502
HSPA1B.18901.26	SL021233	Heat shock 70 kDa protein 1B	HSPA1B	0.0159817	0.147209	0.0179448	0.226519	0.136312	0.268449
HSPA1L.12041.33	SL013773	Heat shock 70 kDa protein 1-like	HSPA1L	0.173732	0.418323	0.0102619	0.200441	0.0154363	0.0771108
HSPA5.16588.10	SL004629	78 kDa glucose-regulated protein	HSPA5	0.431337	0.65222	0.12294	0.374138	0.491514	0.632581
HSPA6.13672.3	SL013017	Heat shock 70 kDa protein 6	HSPA6	0.127857	0.363513	0.0696471	0.312376	0.00825002	0.0584626
HSPA8.5903.91	SL004899	Heat shock cognate 71 kDa protein	HSPA8	0.0393084	0.214132	0.00799478	0.184734	0.496415	0.636099
HSPA9.13492.44	SL005768	Stress-70 protein, mitochondrial	HSPA9	0.561263	0.733724	0.745713	0.85374	0.609333	0.73104
HSPB1.11103.24	SL000448	Heat shock protein beta-1	HSPB1	0.728967	0.834855	0.390389	0.614875	0.242437	0.393712
HSPB6.19127.1	SL007954	Heat shock protein beta-6	HSPB6	0.0645077	0.271816	0.425262	0.640919	0.114421	0.239455
HSPC159.18236.3	SL016463	Galectin-related protein	HSPC159	0.488895	0.689137	0.104017	0.349403	0.00445616	0.0459196
HSPE1.17150.8	SL005698	10 kDa heat shock protein, mitochondrial	HSPE1	0.167138	0.409768	0.459572	0.664391	0.355749	0.507244
HSPG2.15626.223	SL005400	Basement membrane-specific heparan sulfate proteoglycan core protein	HSPG2	0.447867	0.664556	0.778255	0.871623	0.683071	0.781537
HSPH1.17704.74	SL011275	Heat shock protein 105 kDa	HSPH1	0.0730085	0.286655	0.150177	0.404971	0.00782887	0.0569117
HTATIP2.10630.5	SL007633	Oxidoreductase HTATIP2	HTATIP2	0.00888215	0.117869	0.00353033	0.174429	0.00392033	0.0439713
HTATIP2.7753.21	SL007633	Oxidoreductase HTATIP2	HTATIP2	0.0533895	0.24827	0.00943943	0.197459	0.00283435	0.0393277
HTN1.10608.9	SL012418	Histatin-1	HTN1	0.194918	0.438891	0.0245697	0.237559	0.018794	0.0851928
HTN3.10603.1	SL012419	Histatin-3	HTN3	0.0031469	0.0789319	0.229539	0.481234	0.0112227	0.066506
HTR2A.13556.28	SL020157	5-hydroxytryptamine receptor 2A	HTR2A	0.306339	0.5465	0.0164362	0.22439	0.0600245	0.163883
HTR6.13561.5	SL020176	5-hydroxytryptamine receptor 6	HTR6	0.0379302	0.211418	0.471429	0.674423	0.0267803	0.103079
HTRA1.15594.47	SL008268	Serine protease HTRA1	HTRA1	0.0164428	0.147209	0.0234617	0.234874	0.116619	0.241873
HTRA2.3317.33	SL004860	Serine protease HTRA2, mitochondrial	HTRA2	0.172132	0.416861	0.25639	0.50541	0.694796	0.790564
HYAL1.8309.12	SL008798	Hyaluronidase-1	HYAL1	0.293435	0.534094	0.128083	0.378209	0.0999373	0.219756
IAPP.19639.53	SL011501	Islet amyloid polypeptide	IAPP	0.881927	0.929147	0.820102	0.892399	0.319461	0.4754
IARS.12815.9	SL008104	Isoleucine--tRNA ligase, cytoplasmic	IARS	0.223637	0.468154	0.119999	0.370885	0.0731024	0.184001
IBSP.3415.61	SL004660	Bone sialoprotein 2	IBSP	0.0782225	0.294868	0.81111	0.888368	0.571455	0.698445
ICAM1.4342.10	SL002922	Intercellular adhesion molecule 1	ICAM1	0.472111	0.68159	0.243888	0.494383	0.332469	0.48723
ICAM2.5486.73	SL003177	Intercellular adhesion molecule 2	ICAM2	0.838233	0.900573	0.0575847	0.294805	0.158947	0.294642
ICAM3.2649.77	SL003178	Intercellular adhesion molecule 3	ICAM3	0.00642573	0.102201	0.00819408	0.186099	0.00119733	0.0302062
ICAM4.6550.4	SL010843	Intercellular adhesion molecule 4	ICAM4	0.171266	0.415647	0.439087	0.648683	0.357563	0.508339
ICAM5.5124.69	SL005169	Intercellular adhesion molecule 5	ICAM5	0.0272255	0.181746	0.128008	0.378209	0.358029	0.508684
ICAM5.8245.27	SL005169	Intercellular adhesion molecule 5	ICAM5	0.12083	0.353929	0.20294	0.453461	0.399654	0.54865
ICOSLG.5061.27	SL004853	ICOS ligand	ICOSLG	0.543279	0.721032	0.995722	0.996814	0.141234	0.273073
ICT1.6380.23	SL017450	Peptidyl-tRNA hydrolase ICT1, mitochondrial	ICT1	0.0029379	0.0788911	0.27486	0.524771	0.0787909	0.192003
ID2.15403.53	SL007347	DNA-binding protein inhibitor ID-2	ID2	0.0856829	0.306646	0.225569	0.476301	0.060538	0.1644
IDE.3197.70	SL007122	Insulin-degrading enzyme	IDE	0.967171	0.978749	0.786174	0.875551	0.950746	0.966627
IDH1.18338.26	SL004995	Isocitrate dehydrogenase [NADP] cytoplasmic	IDH1	0.789512	0.874999	0.826966	0.896402	0.709508	0.801312
IDI1.17712.7	SL013082	Isopentenyl-diphosphate Delta-isomerase 1	IDI1	0.811676	0.885589	0.387509	0.613852	0.33774	0.492102
IDI2.17832.12	SL021002	Isopentenyl-diphosphate delta-isomerase 2	IDI2	0.0241726	0.17532	0.0137182	0.215751	0.0108225	0.0658351
IDO1.9759.13	SL004828	Indoleamine 2,3-dioxygenase 1	IDO1	0.14399	0.385297	0.330385	0.570928	0.298196	0.455253
IDUA.3169.70	SL010368	Alpha-L-iduronidase	IDUA	0.275047	0.516278	0.570877	0.750246	0.353772	0.505194
IER3.9786.310	SL019125	Radiation-inducible immediate-early gene IEX-1	IER3	0.0445164	0.225862	0.0303416	0.251142	0.00225802	0.0360729
IFI16.12893.159	SL006071	Gamma-interferon-inducible protein 16	IFI16	0.0415961	0.218311	0.0910442	0.334205	0.00638887	0.0511193
IFI16.13940.19	SL006071	Gamma-interferon-inducible protein 16	IFI16	0.120804	0.353929	0.482143	0.682053	0.163653	0.300998
IFIT2.9853.3	SL019153	Interferon-induced protein with tetratricopeptide repeats 2	IFIT2	0.0507343	0.242515	0.0111276	0.200441	0.0186563	0.085081
IFIT3.13642.90	SL004393	Interferon-induced protein with tetratricopeptide repeats 3	IFIT3	0.357996	0.589769	0.289448	0.538308	0.199801	0.345883
IFNA1.18389.11	SL021466	Interferon alpha-1/13	IFNA1	0.0105965	0.126301	0.0226201	0.231305	0.0017842	0.0333471
IFNA10.14128.121	SL017106	Interferon alpha-10	IFNA10	0.561785	0.733987	0.650262	0.799361	0.438984	0.585073
IFNA14.7180.114	SL018074	Interferon alpha-14	IFNA14	0.267298	0.508212	0.256079	0.50541	0.0572184	0.158208
IFNA16.6421.52	SL017458	Interferon alpha-16	IFNA16	0.00243505	0.0708025	0.0798423	0.321865	0.000774117	0.028915
IFNA2.3497.13	SL002075	Interferon alpha-2	IFNA2	0.0935542	0.318097	0.0825326	0.325462	0.00433495	0.045492
IFNA21.15404.3	SL018851	Interferon alpha-21	IFNA21	0.205595	0.452526	0.424396	0.640452	0.693831	0.790452
IFNA4.15405.23	SL018075	Interferon alpha-4	IFNA4	0.887283	0.931995	0.698952	0.827467	0.136073	0.268093
[truncated: 2,567 more rows]
